# Supplementary material for: A diminutive new basilosaurid whale reveals the trajectory of the cetacean life histories during the Eocene
Source: Commun Biol. 2023 Aug 10;6:707. doi: 10.1038/s42003-023-04986-w (PMC10415296; doi:10.1038/s42003-023-04986-w)
Supplement: Supplementary file 4 — Supplementary Data 1 [file 42003_2023_4986_MOESM4_ESM.txt]

#NEXUS
[written Tue Feb 28 22:03:13 EET 2023 by Mesquite  version 3.70 (build 940) at Gohar_hp/192.168.146.85]

BEGIN TAXA;
	TITLE Taxa;
	DIMENSIONS NTAX=47;
	TAXLABELS
		Sus_scrofa Hippopotamus Pakicetidae Ambulocetus Remingtonocetus Andrewsiphius Kutchicetus Rayanistes Dalanistes Rodhocetus Phiomicetus Artiocetus Qaisracetus Protocetus Maiacetus Aegyptocetus Togocetus Peregocetus Natchitochia Carolinacetus Georgiacetus Tupelocetus Gaviacetus Babiacetus Aegicetus Basilosaurus Eocetus Dorudon Ancalecetus Pontogeneus_peruvianus Zygorhiza Supayacetus Ocucajea Chrysocetus Saghacetus Tutcetus Pachycetus_paulsonii Pachycetus_wardii Antaecetus_aithai Kekenodon Mirocetus Mammalodon Simocetus Albertocetus Coronodon Llanocetus Mystacodon 
	;

END;


BEGIN CHARACTERS;
	TITLE  Character_Matrix;
	DIMENSIONS  NCHAR=195;
	FORMAT DATATYPE = STANDARD RESPECTCASE GAP = - MISSING = ? SYMBOLS = "  0 1 2 3 4 5 6 7";
	CHARSTATELABELS 
		1 Premaxillae /  short elongate,
		2 Palatine_fissures /  present absent,
		3 Skull_length /  'short, length < 700% of condylar breadth ' 'moderate length, 700% - 800% of condylar breadth ' 'elongate,  > 800% of condylar breadth',
		4 Anterior_margin_of_external_nares /  anterior_to_I3_ dorsal_or_immediately_posterior_to_I3_ dorsal_to_I3_to_canine_diastema_ dorsal_to_canine_ posterior_to_canine__,
		5 'Posterior margin of external bony nares, anterior edge of the nasal' /  anterior_to_the_level_of_P1_ dorsal_to_P1_ between_the_posterior_edge_of_P1_and_the_anterior_edge_of_P2_ dorsal_or_posterior_to_P2_,
		6 'Posterior margin of nasal in relation to the PMM (posterior margin of maxilla)' /  posterior_to_PMM_ anterior_or_at_the_same_level_as_PMM_,
		7 Palate /  concave_transversely_ flat_transversely_ convex_transversely_,
		8 'Posterior end of the ventral (palatal) exposure of the premaxilla' /  anterior_to_or_at_the_posterior_edge_of_C between_the_level_of_C_and_P1 at_the_level_of_P1 posterior_to_the_level_of_P1,
		9 Posterior_end_of_the_ascending_process_of_premaxilla /  anterior_to_or_over_the_level_of_P1 over_the_level_of_P2 over_diastema_between_P2_and_P3 over_or_posterior_to_the_level_of_P3,
		10 Embrasure_pits_between_upper_incisors /  absent present,
		11 Embrasure_pit_between_C_and_I3 /  absent shallow deep,
		12 Embrasure_pit_between_P1_and_C /  absent 'small, located on ventral surface of maxilla ' deep_but_contained_on_ventral_surface_ occurs_on_lateral_and_ventral_surfaces_of_maxilla_,
		13 Embrasure_pits_between_upper_cheekteeth /  absent present,
		14 Transverse_width_of_the_base_of_the_rostrum /  'wide, width at M2, at least 140% the inter-condylar breadth' 'narrow, width at M2, width of the rostrum is less than 120% the inter-condylar breadth',
		15 Palate_narrows_at /  posterior_to_M3 at_M3 at_M2 at_M1 at_P4 the_palate_does_not_narrow_,
		16 Nasal_process_of_frontal /  absent 'present, frontal with small (< 3 mm) process that lies medial to the posterior end of the nasal ' frontal_with_large_nasal_process_,
		17 Antorbital_process_of_maxilla /  present absent,
		18 Infraorbital_plate /  absent broad_tooth_bearing broad_toothless small_toothless,
		19 Supraorbital_process /  'absent, frontal shield width < 180% of condylar breadth' 'present but small, 180% ? frontal shield width < 190% of condylar breadth ' 'large, 190% ? frontal shield width < 240% of condylar breadth' 'greatly enlarged, frontal shield width > 240% of condylar breadth',
		20 Orbit_size /  'small, vertical diameter of orbit < 30% of condylar breadth' 'large, vertical diameter of orbit > 30% of condylar breadth',
		21 Orbit /  elevated_well_above_toothrow elevated_slightly_above_toothrow_,
		22 Anterior_edge_of_orbit /  over_or_posterior_to_M3 'over M2 or M2/M3 division' 'over M1 or M1/M2 division' 'over P4 or P4/M1 division',
		23 Posterior_edge_of_postorbital_process /  'forms highly obtuse angle with sagittal crest (angle of anterior border of temporal fossa)' oriented_at_approximately_90?_to_sagittal_crest forms_acute_angle_with_sagittal_crest_due_to_posterior_swelling_of_lateral_end,
		24 Foramen_rotundum /  present absent,
		25 Alisphenoid_canal /  present absent,
		26 Foramen_ovale /  within_the_alisphenoid at_squamosal_and_alisphenoid_suture_but_open_ventrally 'at squamosal/alisphenoid suture but completely enclosed' merged_with_piriform_fenestra,
		27 Pterygoid_sinus /  absent 'present but obscured in ventral view by the bulla, occupies region between anterior end of involucrum and alisphenoid portion of pterygoid ridge ' breaches_posterior_wall_of_tube_for_foramen_ovale_and_extends_slightly_anterior_to_the_anterior_edge_of_the_tympanic_bulla 'enlarged, forms a deep anteroposterior trough which approaches the internal nares',
		28 Preglenoid_process /  absent present,
		29 Postglenoid_foramen /  large_ 'greatly reduced in size, only slightly larger than the fenestra vestibuli' absent,
		30 Falcate_process_of_the_basioccipital /  'absent or poorly-developed' 'well-developed and transversely thin' transversely_thick_and_laterally_expanded,
		31 External_auditory_meatus /  'short, 17% < length of meatus < 25% half of the basicranial width' 'long, 25% < length of meatus < 40%' 'very long, 40% < length of meatus < 47%' 'elongate, > 50% of half of the basicranial width',
		32 Lateral_extent_of_exoccipital_in_ventral_view /  same_as_or_less_than_the_mastoid_process_of_petrosal greater_than_mastoid_process_of_petrosal,
		33 Hypoglossal_foramen /  condyle_closer jugular_foramen_closer,
		34 Nuchal_crests /  oriented_laterally lateral_ends_are_gently_curved_posterolaterally form_a_horseshoe_shape_in_dorsal_view_that_is_open_posteriorly,
		35 Orientation_of_supraoccipital_shield /  posterodorsally vertical_above_foramen_magnum anterodorsally,
		36 Shape_of_supraoccipital_shield_in_dorsal_view /  bowed semicircular triangular,
		37 Cerebellar_rete /  absent_or_indistinguishable_from_the_rest_of_the_endocast occurs_dorsal_and_medial_to_petrosal occurs_dorsal_and_medial_to_petrosal_as_well_dorsal_to_the_cerebellum hypertrophied_completely_surrounding_the_dorsal_surface_of_the_cerebellum_and_the_trigeminal_nerve_and_towers_above_the_endocast_of_the_cerebral_hemispheres,
		38 Nuchal_tubercles /  absent present_on_dorsal_edge_of_foramen_magnum,
		39 Nuchal_rise /  absent sharp broad,
		40 Exoccipital_in_posterior_view /  small large,
		41 Fossa_for_insertion_of_rectus_capitus_lateralis /  absent present_as_ovoid_pit_lateral_to_occipital_condyle present_and_divided_into_two_smaller_fossae_which_share_the_larger_depression,
		42 'Fan-shaped fossa on exoccipital dorsal to paroccipital process' /  absent present,
		43 Paroccipital_process /  straight strongly_curved_and_pointing_anteriorly,
		44 Dorsoventral_row_of_muscular_fossae_on_lateral_edge_of_exoccipital /  absent present,
		45 Position_of_apex_of_zygomatic_process_of_squamosal /  situated_well_posterior_to_the_postorbital_process closely_placed_to_the_postorbital_process_or_situated_ventral_to_the_latter,
		46 Zygomatic_process_of_the_maxilla /  'absent/small medial' 'present/big lateral',
		47 Parietal_ridge /  present absent,
		48 Mesorostral_groove /  closed_dorsally partially_opened_dorsally greatly_exposed_dorsally,
		49 Clinorhynchy /  absent present,
		50 Size_of_tegmen_tympani /  'small or moderately inflated, < 80% the transverse width of the promontorium ' 'massive and inflated, > 90% the transverse width of the promontorium',
		51 Anterior_extension_of_tegmen_tympani /  absent 'present, anterior edge of tegmen tympani extends far anterior to the edge of the pars cochlearis',
		52 Anterior_process_of_petrosal /  'articulates laterally with the entoglenoid (falciform) process of the squamosal but is exposed ventrally' 'anterior two-thirds of the anterior process completely overlapped ventrally by the entoglenoid process',
		53 Epitympanic_recess /  uniformly_concave_without_a_fossa_for_the_malleus_ with_distinct_fossa_for_the_head_of_the_malleus_,
		54 Hiatus_epitympanicus /  poorly_developed deep_groove,
		55 Transpromontorial_sulcus_for_internal_carotid /  absent present,
		56 Fossa_for_tensor_tympani_muscle /  'shallow, bowl-shaped pit' deep_groove_that_is_partially_hidden_in_ventral_view_by_a_medial_shelf_of_the_tegmen_tympani deep_groove_that_is_clearly_visible absent,
		57 'Articulation of pars cochlearis with basisphenoid/basioccipital' /  present absent,
		58 Edge_of_internal_acoustic_meatus /  flush_or_nearly_flush_with_the_surrounding_endocranial_surface_of_petrosal forms_a_tube_that_projects_mediodorsally_into_the_endocranial_cavity,
		59 Lambdoidal_exposure_of_mastoid_process_of_petrosal /  present absent,
		60 Promontorium_expression /  concave flat convex,
		61 Concave_facet_of_promontorium /  absent present,
		62 Shape_of_concave_facet_of_promontorium /  broad_and_deep_ broad_and_shallow_ narrow_and_shallow_,
		63 Size_of_crista_interfenestralis /  'thin (smaller than that of the length of the fenestra vestibuli) ' 'average (same size as the length of the fenestra vestibuli)' 'large (larger than that of the length of the fenestra vestibuli) ',
		64 Anteroventral_side_of_the_IAM /  large_shelf_ 'thin, riddled with foramina ',
		65 Position_of_the_secondary_facial_foramen /  anterolateral_to_the_fenestra_vestibuli_ lateral_to_the_fenestra_vestibuli_ posterior_to_the_fenestra_vestibule,
		66 Stylomastoid_foramen /  'forms a large open notch, petrosal does not contact the petrosal either anterior or posterior to the fenestra rotunda' 'complete, ectotympanic contacts tympanohyal laterally and the petrosal medially, in some cases ectotympanic separated from petrosal by a narrow (< 1 mm) fissure',
		67 Ectotympanic /  simple_ring_or_a_annulus_of_thin_bone_projects_from_dorsal_surface_of_the_bulla 'annulus not visible, instead the middle conical process present in the homologous position ',
		68 Involucrum_of_bulla /  absent present,
		69 Shape_of_the_dorsal_surface_of_the_involucrum /  'club-shaped ' 'sub-circular pit ' drop_shaped_ shamrock_ 'sub-circular dome ',
		70 Involucrum_shape_in_ventral_view /  'club-shape ' posteromedially_angled 'drop-shaped',
		71 Position_of_external_opening_of_the_eustachian_tupe /  at_anterior_end_of_bulla on_medial_side_of_bulla 'at anterior end of bulla, but anterior half of involucrum is thin',
		72 Meatal_portion_of_ectotympanic /  tympanic_does_not_extend_ventral_to_external_auditory_meatus tympanic_extends_laterally_forming_the_floor_of_the_external_auditory_meatus,
		73 Sigmoid_process_and_the_transverse_rim_on_it /  'plate and thin sigmoid process, no transverse rim' 'plate and broad sigmoid process, low transverse rim ' 'robust and broad sigmoid process, high transverse rim',
		74 Tip_of_sigmoid_process /  points_posterodorsally 'forms anteroposteriorly broad, transverse plate',
		75 Lateral_furrow_of_tympanic /  absent present,
		76 Median_furrow_of_tympanic /  forms_narrow_notch_on_posterior_edge_of_bulla_in_ventral_view_ forms_broad_embayment_of_posterior_edge_of_bulla_ bisects_bulla_into_a_smaller_posteromedial_and_a_larger_posterolateral_portions,
		77 Medial_eminence_of_tympanic /  absent present,
		78 Base_of_posterior_process_of_tympanic /  forms_a_single_columnar_pedicle perforated_and_forms_medial_and_lateral_pedicles__ long_and_gracile_pedicle,
		79 Entoglenoid_process /  absent_with_broad_articulation_of_squamosal_to_tympanic short_with_circular_facet_for_articulation_with_tympanic entoglenoid_process_forms_ridge_which_contacts_tympanic no_contact_between_bulla_and_squamosal,
		80 Articulation_of_anterior_part_of_tympanic_ring_or_bulla_to_tegmen_tympani_of_petrosal /  absent present,
		81 Articulation_of_medial_edge_of_the_tympanic_bulla_with_basioccipital /  present absent,
		82 Contact_between_ectotympanic_and_mastoid_process_of_petrosal /  absent small large,
		83 Medial_keel /  absent present,
		84 Medial_angle /  acute_angle_ obtuse_angle_ straight_angle_,
		85 Lateral_angle /  absent_ present_,
		86 'Size medial posterior prominence (mp) - lateral posterior prominence (lp)' /  'mp > lp ' 'mp = lp' 'mp < lp',
		87 Medial_sulcus /  absent_ present_,
		88 'Transinvolucrum sulcus (Tis)' /  absent present,
		89 Tis_width /  broad_ thin_line_,
		90 Tis_depth /  shallow_ marked 'deep (fovea) ',
		91 Tuberosity_of_the_involucrum_n�1 /  absent present,
		92 Tuberosity_of_the_involucrum_n�2 /  absent present,
		93 Tuberosity_of_the_involucrum_n�3 /  absent present,
		94 Tuberosity_of_the_involucrum_n�4 /  absent present,
		95 Tuberosity_of_the_involucrum_n�5 /  absent present,
		96 Posterior_edge_of_tympanic /  does_not_contact_exoccipital contacts_paraoccipital_process_of_exoccipital,
		97 Incisors /  substantially_smaller_than_canines subequal_to_canines,
		98 P1_and_p1 /  substantially_smaller_than_canine subequal_to_canine_in_size,
		99 Accessory_cusps_on_posterior_premolars_and_molars /  absent present_but_small present_and_large,
		100 Accessory_denticles_on_P2 /  tooth_without_denticles more_denticles_on_the_mesial_edge_of_tooth more_denticles_on_the_distal_edge_of_tooth equal_number_of_denticles_on_the_both_edges_of_tooth,
		101 Accessory_denticles_on_P3 /  tooth_without_denticles more_denticles_on_the_mesial_edge_of_tooth more_denticles_on_the_distal_edge_of_tooth equal_number_of_denticles_on_the_both_edges_of_tooth,
		102 Accessory_denticles_on_P4 /  tooth_without_denticles more_denticles_on_the_mesial_edge_of_tooth more_denticles_on_the_distal_edge_of_tooth equal_number_of_denticles_on_the_both_edges_of_tooth,
		103 Accessory_denticles_on_M1 /  tooth_without_denticles more_denticles_on_the_mesial_edge_of_tooth more_denticles_on_the_distal_edge_of_tooth equal_number_of_denticles_on_the_both_edges_of_tooth,
		104 Accessory_denticles_on_M2 /  tooth_without_denticles more_denticles_on_the_mesial_edge_of_tooth more_denticles_on_the_distal_edge_of_tooth equal_number_of_denticles_on_the_both_edges_of_tooth,
		105 Accessory_denticles_on_p2 /  tooth_without_denticles more_denticles_on_the_mesial_edge_of_tooth more_denticles_on_the_distal_edge_of_tooth equal_number_of_denticles_on_the_both_edges_of_tooth,
		106 Accessory_denticles_on_p3 /  tooth_without_denticles more_denticles_on_the_mesial_edge_of_tooth more_denticles_on_the_distal_edge_of_tooth equal_number_of_denticles_on_the_both_edges_of_tooth,
		107 Accessory_denticles_on_p4 /  tooth_without_denticles more_denticles_on_the_mesial_edge_of_tooth more_denticles_on_the_distal_edge_of_tooth equal_number_of_denticles_on_the_both_edges_of_tooth,
		108 Accessory_denticles_on_m1 /  tooth_without_denticles more_denticles_on_the_mesial_edge_of_tooth more_denticles_on_the_distal_edge_of_tooth equal_number_of_denticles_on_the_both_edges_of_tooth,
		109 Accessory_denticles_on_m2 /  tooth_without_denticles more_denticles_on_the_mesial_edge_of_tooth more_denticles_on_the_distal_edge_of_tooth equal_number_of_denticles_on_the_both_edges_of_tooth,
		110 Accessory_denticles_on_m3 /  tooth_without_denticles more_denticles_on_the_mesial_edge_of_tooth more_denticles_on_the_distal_edge_of_tooth equal_number_of_denticles_on_the_both_edges_of_tooth,
		111 p1_roots /  absent one_root two_roots,
		112 P1_roots /  one_root two_roots,
		113 P3_length /  shorter_than_length_of_P4 subequal_to_P4_length longer_than_P4,
		114 p4_length /  10%_longer_than_m1 similar_in_length_or_shorter_than_m1,
		115 Paraconid_on_lower_molars /  present_and_large small_and_much_lower_than_protoconid absent,
		116 Carnassial_notch_on_lower_molars /  absent present,
		117 Trigonid_of_molars /  flat_anterior_border 'concave with a reentrant groove, accommodates posterior convex border of the talonid or adjacent tooth',
		118 Enamel_of_P /  ornamented_ smooth_,
		119 'Prominent denticulate cingula on P2-P4' /  absent_ present_,
		120 Protocone_of_upper_premolars /  present_ absent_,
		121 Position_of_M1_and_M2 /  adjacent separated_by_small_diastema separated_by_large_diastema,
		122 M1_and_M2_protocone /  present_and_large present_but_is_minute_cusp absent,
		123 Talonid_of_m1_and_m2 /  slightly_longer_to_or_subequal_to_length_of_trigonid distinctly_shorter_than_length_of_trigonid,
		124 M1_roots /  four three_completely_separated three_partially_divided 'two, an anterior and a posterior root' two_fused,
		125 M2_roots /  four three_completely_separated three_partially_divided 'two, an anterior and a posterior root' two_fused,
		126 Size_of_metacone_on_M2 /  'large, and similar in size or slightly smaller than paracone ' metacone_reduced_to_small_cuspule_on_postparacrista,
		127 M3 /  present_and_distinctly_larger_than_M2 present_and_roughly_equal_in_size_to_M2 'present but small, maximum mesodistal < 60% the length of M2' absent,
		128 M3_roots /  four three_completely_separated three_partially_divided 'two, an anterior and a posterior root' two_fused,
		129 Mandibular_symphysis_position_termination /  below_p1 below_p2 below_diastema_between_p2_and_p3 below_p3 below_or_posterior_to_p4,
		130 Mandibular_symphysis /  suture_visible fused,
		131 Mandibular_foramen_size /  'small, maximum height of opening 25% or less the height of mandible at m3 ' 'medium size, between 25 and 50% ' 'greatly enlarged, maximum height greater than 50% the height of the mandible at m3 ',
		132 Coronoid_height /  high low,
		133 Cervical_vertebrae /  'long, length of centra greater than or equal those of anterior thoracics' 'short, length shorter than anterior thoracics',
		134 Articulation_faces_on_atlas_for_the_axis /  convex concave flat,
		135 Hypophysis_of_axis_in_ventral_view /  'steep-sided cone, transverse width < 1.5 times its anteroposterior length' 'low with no clear separation from lateral articulation facets for the atlas, transverse width > 2 times its anteroposterior length ',
		136 Vertebrarterial_foramen_in_the_axis /  moderate_or_large_ small_or_absent_,
		137 'Vertebrarterial foramen of transverse processes in C3-C7' /  moderate_or_large_ small_,
		138 Thoracic_vertebrae_ /  'long vertebrae, height/length <1.1 ' 'thin vertebrae, height/length >1.1 ',
		139 Number_of_thoracics /  '< 10 ' '11 - 14 ' '>14 ',
		140 Neural_spine_of_the_thoracic_vertebrae /  long_and_thin_ short_,
		141 Spinous_processes_of_T6_and_T7 /  'steeply inclined from plane of the anterior face of the centrum > 25� ' 'gently inclined to vertical < 15�',
		142 Centrum_shape_of_thoracic_vertebrae /  'heart shape, ratio centrum width/height <140% ' 'flatened ventrally, ratio centrum width/height >140% ',
		143 Depression_behind_the_prezygapohyses /  absent present,
		144 Depression_shape_behind_the_prezygapophyses /  deep_and_round_ shallow_and_elliptic_,
		145 'Surface texture of posterior thoracic and post-thoracic vertebrae' /  smooth pock_marked,
		146 Transverse_process_orientation /  laterally_ laterally_and_dorsally_,
		147 Supraneural_shelf /  absent_ present,
		148 Number_of_lumbars /  '< 6' '6-7' 8 '9-14' '> 14',
		149 Lumbar_zygapophyses /  revolute curved flat absent,
		150 Elongation_of_vertebrae_of_posterior_half_of_vertebral_column /  'short, centrum length < 150% the centrum height ' 'moderate, 150 % < centrum length < 250% the centrum height ' 'elongate, centrum length > 250% the centrum height ',
		151 Trunk_vertebrae_neural_arch_and_processes /  not_elongate elongate_in_proportion_to_centrum_length_,
		152 'Relation between the length of the base of transverse process of lumbar/anterior caudal vertebra and length of the vertebra centrum' /  'length of transverse process < 40% length of the centrum' 'length of transverse process = 40-70% length of the centrum' 'length of transverse process > 70% length of the centrum',
		153 Articulation_between_sacral_vertebrae_and_illium /  broad_area_of_articulation_between_pelvis_and_one_or_two_sacral_vertebrae no_articulation_between_vertebrae_and_pelvis,
		154 Number_of_vertebrae_fused_to_form_sacrum /  no_fusion two more_than_two,
		155 Transverse_processes_of_sacral_vertebrae /  short long,
		156 'Number of post-lumbar vertebrae articulating via pleurapophyses' /  more_than_four four three two none,
		157 'Shape of mid caudal vertebrae (near Ca6)' /  'average centrum height/width ratio > 1 ' '0.85 < height/width < 1' 'height/width < 0.85',
		158 Sternum_shape /  'T-shaped manubrium, with rod-shaped elements' 'thick, rectangular manubrium with thick, polygonal elements' broad_flat_manubrium_and_elements,
		159 First_five_ribs /  distal_ends_similar_in_diameter_to_proximal_portions distal_ends_expanded_and_bulbous,
		160 Change_in_angle_in_anterior_rib /  proximal distal_,
		161 Shape_of_scapula /  flat_ narrow_,
		162 Humerus_capitulum /  present_ absent_,
		163 Distal_epiphysis_of_Humerus /  'saddle-shaped functional trochlea' two_angled_distinct_articular_facets_for_the_ulna_and_the_radius 'fused Humerus, Radius and Ulna',
		164 Olecranon_process /  'has the same, or slightly narrower, anteroposterior diameter as the shaft of the ulna ' much_larger_anteroposterior_diameter_than_the_shaft_,
		165 Radius_shaft /  circular_to_slightly_ovoid_in_cross_section 'flattened mediolaterally, highly elliptical in cross section',
		166 Distal_end_of_ulna /  pointed broad_anteroposteriorly,
		167 Ulna_and_radius_shape /  long_and_straigth_ short_and_curved_,
		168 Trapezoid_and_magnum /  separate fused,
		169 Distal_carpal_articular_surfaces /  curved_to_allow_for_substantial_movement flat,
		170 Hooves /  present_ absent_,
		171 Ulna_pisiform_articulation /  absent_ present_,
		172 Lunar_size /  smaller_or_same_size_than_the_pyramidal_ bigger_than_the_pyramidal_,
		173 Unciform_size /  bigger_than_the_pyramidal same_size_than_the_pyramidal,
		174 Orientation_of_the_pisiform /  dorsally_oriented_ laterally_oriented_,
		175 Proximal_phalanx_III_length /  _smaller_or_equal_to_metacarpal_III_length longer_than_metacarpal_III_length_,
		176 Lunar_size_in_comparaison_to_the_unciform /  equal_or_bigger_than_the_unciform smaller_than_the_unciform,
		177 Length_of_the_medial_phalanx_V /  same_as_the_medial_phalanx_II _Longer_and_thinner,
		178 Digit_I /  present_ absent,
		179 Pisiform_size /  smaller_than_the_metacarpal_V Same_size_or_bigger_than_the_metacarpal_V,
		180 Pelvis_size /  'large, has well-developed ilium with total length > 300% the length of the first sacral vertebra' 'greatly reduced with a small ilium, total length ? the length of the first sacral vertebra',
		181 Obturator_foramen /  larger_than_acetabulum smaller_than_acetabulum,
		182 Shape_of_Obturator_Foramen /  'round/oval' 'drop-shaped' Obturator_Foramen_is_absent,
		183 Dorsal_edge_of_acetabulum /  high_and_sharp low_and_rounded_,
		184 Ventromedial_expansion_of_pubis_ventromedial_to_obturator_foramen /  absent present_but_small_expansion present_and_extreme_expansion,
		185 Anterior_border_of_cranial_portion_of_pubic_ramus /  strongly_concave slightly_concave,
		186 Length_of_Ilium /  'minute, length is subequal to diameter of acetabulum' 'short, length of pelvis anterior to acetabulum is subequal to length posterior to acetabulum' 'long, length  of pelvis anterior to acetabulum is much longer than length posterior to acetabulum',
		187 Ilion_neck_size /  massive_ long_and_narrow_ reduced_,
		188 Orientation_and_position_of_ischial_tuberosity /  anteriorly_positioned_and_points_dorsally_ posteriorly_positioned_and_points_posteriorly,
		189 Femur /  large moderate small,
		190 Fovea_capitis_femoris /  absent_ present_,
		191 Acetabular_notch /  open 'narrow (nearly closed)' closed,
		192 Femoral_head_orientation /  perpendicular_to_shaft about_45�_from_the_shaft in_the_continuation_of_the_shaft,
		193 Pachyosteosclerotic_vertebrae /  absent_ present_,
		194 Pachyosteosclerotic_ribs /  absent_ present_,
		195 Rib_articulations_with_the_thoracic_vertebrae /  synovial Cartilaginous_and_ligamentous_connective_tissue ; 
	MATRIX
	Sus_scrofa              10000?103000010010010001130020311110010100?01010000?000110120?002100??01??0?0?011??????????????100?00000000000?11?100???00000000010?00?0??200?0-00010101020(0 1)?200?00100000010010001000000?1010102000
	Hippopotamus            00000?1220000100102102011300203?000000?1????00?0010???0?101?0?001100??01??0?-0??11?????????????100000000000000102?200???001(0 1)(0 1)01(0 1)210?0????120000-0001??01020(0 1)?200?0000000000100010100000(0 1)02000122000
	Pakicetidae             10?0000??00?011110010?011200102110000101110000100?111?0100110?0?010100100000001012000?010001100110000000000000112010000000111011100000?????00???000?0?0102010???1?010?0??0???????0?000000100010(1 2)000
	Ambulocetus             ????????????1???1001000????0?03?1????1???????0??0??????????????????1???????0??????????????????????000000000000???1??0???0011101(0 1)???0?????02000100002110102011?00???10000001010010000000001000101000
	Remingtonocetus         11210?2?01131101100010011(0 2)00120??200?1????0?001011111?011112??0?1??1??002?120?1?12?????????????11?000000000000201020????02(0 1)3302(2 3)41210100???0??1?00???00102012????????????????????????????100?011000
	Andrewsiphius           11200?1??12331021001000??20?1021?000?0??11100?10???0???111?2111?101?1?1?201210101??002?102101001?0100000??????0011200???0203411(2 3)4121????????????0???????????2?????0??????????????????????????0?20?0
	Kutchicetus             11?00?1??123310??001?0????0??00??0?0?01?11100010??????????????????????1?20121?0?????02?????????1?01000000000000011???????2034?1(2 3)412?01??????0???0???11?1020???0???0?0??????????????00?1??(1 2)??00?1000
	Rayanistes              ????????????????????????????????????????????????????????????????????????????????????????????????????????????????????????????????????????????????????10??020????????????????????????00?0??10000120??
	Dalanistes              11200?20?013111?100010?????0(1 2)101?01011?120?00??01???????1?1??????0?1??1021121?1??2?????????????110?00000??????101???????02112?1330??0????0?0?1??0????00?0201???????????????????????00?0(0 1)????0?0?0??
	Rodhocetus              11(0 1)100?0201010?11021121???1??101???0?12121?0?0100???????1?1??????0???0100??2??1?02?????????????11000000000000020??2110000?111?11102?1100?01000??0??110010001100???0101?0000001011000000001001101000
	Phiomicetus             ?1???02????110?110311111?110110??20021212101??1?0?111??11112??????????????????1?????????????????100000000000001020211?????1110?130111???????0???????????????????????????????????????????????????000
	Artiocetus              11110011100?10111011111?1210(1 2)1001200?101210?00000?1?1??1111??????011?0100?12101102?????????????110000000000000102????00000?120??101????????0??????????0?????????1???0?0?00???????0?0????????0?0?000
	Qaisracetus             11-200122021102110211211?20?(0 1)1?01200?10111???0100?1???011?11??????11?0100?1210?(1 2)???101??????????10000000???????02????0?002?11021?????????01000??00?110010112??0?1??????????????????000011211??0?0??
	Protocetus              1?2200112?11102?103?1111112011211200?0?1210??0100?111?011110101?10?13010001211110201021111111001?0000000???????12????00002?11022?????000?010?0??0??1200?001???0????????????????????0????????????000
	Maiacetus               1???00??3????0?11???101????0??1??200??????0?0??00??????????????????1?0?00?12???????1?1???????????1000000000000?0?0?????001???0??11??1??0101001??0??1200?0201?0??1?0101000000010110?0000001000102000
	Aegyptocetus            11?31021???310??10??111????0?????200????????00101???????????????????????????????????????????????10000000000000102021100001111012112?100?1100011101????0???????00????????????????????????????????000
	Togocetus               ??????0????0??0?????10???????1??????????????????0??????????????????12?????1?????0?11??011010000?10000000000000?02?211001?0?22?12201?1?0000??0011?10?1001?????1??????????????????????????????10?1000
	Peregocetus             ????????????????????????????????????????????????0???????????????????????????????????????????????100?????000000???0211?????1?????2021?????1?00???0???2001011??0??1001000000110?00?0?00001?1101101000
	Natchitochia            ????????????????????????????????????????????????0????????????????????????????????????????????????????????????????????????????????????????0???1??0???1?0?0013???????????????????????00?0112111100000
	Carolinacetus           11?10??10012??????31??1??1?01131120021112101??10011111011112111110112010??12111?1201010102111111100???????????????211?????1??????021110011?00010001???0???????00????????????????????????????????000
	Georgiacetus            111110133012101110211111112011211200?1012101000?0?111?011110111??0113010011211111201120110110??1101?????0000002120211000011220122021?????1100010010221011014?000???????????????????000011211??0?000
	Tupelocetus             ????????(1 2 3)??????21?(1 2)???1??1(1 2 3)01?3??200(2 3)021(1 2)?????0??1111101?112??????????????????1??2?????????????????0???????????????????????????????????????????????????????????????????????????????????????????????
	Gaviacetus              ?????00?2???1021?0311111121011211200(1 2)1112101?00?0???????1?1??????01120100112111(0 1)02?102?10??????1100???????????1?2????0000??11???10??????????????0?????0?0014??0?????????????????????????????????000
	Babiacetus              1??21?123?131?121?311021??20??30???????121000???1???????1?1??????0???0?00112111??2?????????????1110000000000002?2021000102122?1(1 2)2121??????????????????0???????????????????????????????????????????0
	Aegicetus               ??????????????????????1????????0?20??0??0??1??0????????????????????10010??12?1??1?11110100?????1?1(0 1)00000??0?0??12?2?1000?11220121021120000200011?11010??1014100000???0100?1??00??0000?00?211?100000
	Basilosaurus            11222013312310421031132???301110121030?1000000?001101102101212200011?2002111112112?????????????010233313232222212021?0010213303?10201110102110??010422001014111?0101111111110110?011101210212?22010
	Eocetus                 11(1 2)2100230231022?0(2 3)1111????0?????200???1?????0100??????????????????14???????????????????????????112????????????1?????00?0???????????????????????1?????12???-????????????????????????????????????1??
	Dorudon                 1112101231231042103113211330111012103111000000100110110210101120001142002111112112021??0??00000011231332333222212021?0010213303?102111111021101101042001101411110101111111110110?01?????????????000
	Ancalecetus             ??????0??????????????????3301110121?31?111?00???011?11021?1?122?0011?2002111112112121(1 2)0????????1??2?????????22???????001?213??3?102?1210102?1???0???2001??1??10?1?2111?11???????????????????????000
	Pontogeneus_peruvianus  1122101331231031103113211?301110?210?1?100?000?00??0???2?0??122?0???420?2111112?1?121200??00000110221222233222212?2??00102133???102?1?110020101101042001101??1100?01111??1110?10???11?12??2??022000
	Zygorhiza               111321133123102210311321133011101210?0?110?000?001101102101?12200011?2202111112112021(1 2)00??00000111222332231222112??1?01102133?3?102?1011102?1???0??420011014?11?0?0111??????????????????????????010
	Supayacetus             ????????????????????????????????????????????????0??????????????????1412???11????1?1210011000000???2?????????????????????????????00??1???????????0?????0??????00?0?0????????????????????????????????
	Ocucajea                1????1?????????0??211?1??????????220?1??????????0?????????????????????????????????????????????????2?233????222????2??????2?33????????????????????????00????????????????????????????????????????????
	Chrysocetus             1????????12???????3??32??????????2?0????????????0???????????????????420???111?2?1?121100??00000???213????2????10?????111??1???????2?1?11102?1???????200?1????11?0?0111?????????????1101210?1??2?000
	Saghacetus              112?2013312310301031132???30111012103??121?000?001101102101??????01142002111112112021(1 2)0110000001?12?33??23?22211?????00102133?3?10??1?10001?1???0??3200?10???1??0???????????????????????????????000
	Tutcetus                1?1??????12???????211?1???3?1?10?220?0?1???000?00??0???2?0???????0?1420?2111112?1?12110???00000?112?23222222222?1021?111?2133????021?0?????????????????????????????????????????????????????????????
	Pachycetus_paulsonii    1??3?????11??????????1??????????????????????????0??????????????????14220111111??1?121(1 2)00??0000001123???3???????0???1?01102?3(3 4)?3?????1???002?00??110?2112???-?01?0???????????????????????????????111
	Pachycetus_wardii       11?3(0 1 2)????111????????????????????????????????????????????????????????????????????????????????????????????????????????????????????????1?????1?0???110?21121????0(0 1)?0??????????????????11?11?(1 2)??????11(0 1)
	Antaecetus_aithai       112????0?111103???????????3???00??22???1???0????0??1???????????????122??????????????????????????112??333???????0?0???10002133?3??????????0(1 2)?????1??(3 4)?112??????1?????????????????????????????????111
	Kekenodon               ??13311??121??2??23??02???2???00??12?????????1?10??????3?0????2?0??1412????2?1??1?021(1 2)00??000001??232?????3??????????001?2??4??????????????????????????????????????????????????????????????????????
	Mirocetus               ????311????1??00023??00???3???10??22????0??01??????????????????????1?0?????1??3?1??????????????0??2??22???????102????01112?32?3??????2010?1?????????20?2??????0?0?0?1???????????????????????????000
	Mammalodon              ??0?310????0???00?31??1???3???1???21???????0???10?00???2?0??12211???410????2?23?1??21100??000001?11???????????21?????0?112?44???302???11?????????????????????2????????????????????????????????????0
	Simocetus               ??143?10???0??5?023??00???3???10??21????00?011?10?00???0?0??0?1?0????????????23?1??????????????1?11??????2???221?????1?112?44???302???????????????????????????????????????????????????????????????0
	Albertocetus            ???4311?3??????00?3???0???3???11??21????00??11??0??0???0?0??0?1?0??1200?21?1?13?1?02?200???????1?????????????????????????????????????2010???????????20?2????????????????????????????????????????000
	Coronodon               ??143?133021??500131?02???3???10??22????00?0?1?10??0???2?0?????????1221?21?1?13?1??0?200??000000??2?3??323333?10??20?00112?33?3?002??2?00???????????????????????????????????????????????????????000
	Llanocetus              ??2431??3?????510?3??12???2???10??22????00?01???0??1???2???????????1220?21?2?13?1?12?200???????1??2?3????22?2?101?20?00112?4????????????1????????????????????10?????????????????????????????????000
	Mystacodon              ??1431023122??410130?12???2???????22?????0?011?10???????????????????????????????????????????????112???????????101?2???0112?34?3?00????11????????????????1????11?0?1?1??11??????????10110????????000

;

END;
BEGIN ASSUMPTIONS;
	TYPESET * UNTITLED   =  unord:  1- 2 6-9\3 10-13\3 14 16- 18 20- 22 24- 26 28 30 32- 59 61- 72 74- 76 78- 79 83- 98 100- 114 116- 123 126 130- 138 140- 147 151- 152 155- 156 158- 183 185 187- 188 190 192- 195, ord:  3- 5 7- 8 11- 12 15 19 23 27 29 31 60 73 77-80\3 81- 82 99 115 124- 125 127- 129 139 148- 150 153- 154 157 184 186-189\3 191;

	EXSET * UNTITLED  = ;

	WTSET * UNTITLED  =  1: 1 -  195 ;

END;

BEGIN NOTES;

	SUT   TAXON = 1 NAME = color INTEGER = 4;
	SUT   TAXON = 2 NAME = color INTEGER = 4;
	SUT   TAXON = 3 NAME = color INTEGER = 4;
	SUT   TAXON = 4 NAME = color INTEGER = 4;
	SUT   TAXON = 5 NAME = color INTEGER = 4;
	SUT   TAXON = 6 NAME = color INTEGER = 4;
	SUT   TAXON = 7 NAME = color INTEGER = 4;
	SUT   TAXON = 8 NAME = color INTEGER = 4;
	SUT   TAXON = 9 NAME = color INTEGER = 4;
	SUT   TAXON = 10 NAME = color INTEGER = 4;
	SUT   TAXON = 11 NAME = color INTEGER = 4;
	SUT   TAXON = 12 NAME = color INTEGER = 4;
	SUT   TAXON = 13 NAME = color INTEGER = 4;
	SUT   TAXON = 14 NAME = color INTEGER = 4;
	SUT   TAXON = 15 NAME = color INTEGER = 4;
	SUT   TAXON = 16 NAME = color INTEGER = 4;
	SUT   TAXON = 17 NAME = color INTEGER = 4;
	SUT   TAXON = 18 NAME = color INTEGER = 4;
	SUT   TAXON = 19 NAME = color INTEGER = 4;
	SUT   TAXON = 20 NAME = color INTEGER = 4;
	SUT   TAXON = 21 NAME = color INTEGER = 4;
	SUT   TAXON = 22 NAME = color INTEGER = 4;
	SUT   TAXON = 23 NAME = color INTEGER = 4;
	SUT   TAXON = 24 NAME = color INTEGER = 4;
	SUT   TAXON = 25 NAME = color INTEGER = 4;
	SUT   TAXON = 26 NAME = color INTEGER = 4;
	SUT   TAXON = 27 NAME = color INTEGER = 4;
	SUT   TAXON = 28 NAME = color INTEGER = 4;
	SUT   TAXON = 29 NAME = color INTEGER = 4;
	SUT   TAXON = 30 NAME = color INTEGER = 4;
	SUT   TAXON = 31 NAME = color INTEGER = 4;
	SUT   TAXON = 32 NAME = color INTEGER = 4;
	SUT   TAXON = 33 NAME = color INTEGER = 4;
	SUT   TAXON = 34 NAME = color INTEGER = 4;
	SUT   TAXON = 35 NAME = color INTEGER = 4;
	SUT   TAXON = 36 NAME = color INTEGER = 4;
	SUT   TAXON = 37 NAME = color INTEGER = 4;
	SUT   TAXON = 38 NAME = color INTEGER = 4;
	SUT   TAXON = 39 NAME = color INTEGER = 4;
	SUT   TAXON = 40 NAME = color INTEGER = 4;
	SUT   TAXON = 41 NAME = color INTEGER = 4;
	SUT   TAXON = 42 NAME = color INTEGER = 4;
	SUT   TAXON = 43 NAME = color INTEGER = 4;
	SUT   TAXON = 44 NAME = color INTEGER = 4;
	SUT   TAXON = 45 NAME = color INTEGER = 4;
	SUT   TAXON = 46 NAME = color INTEGER = 4;
	SUT   TAXON = 47 NAME = color INTEGER = 4;

	SU  T = 1 C = 1 N = color I = 4;
	SU  T = 2 C = 1 N = color I = 4;
	SU  T = 3 C = 1 N = color I = 4;
	SU  T = 4 C = 1 N = color I = 4;
	SU  T = 5 C = 1 N = color I = 4;
	SU  T = 6 C = 1 N = color I = 4;
	SU  T = 7 C = 1 N = color I = 4;
	SU  T = 8 C = 1 N = color I = 4;
	SU  T = 9 C = 1 N = color I = 4;
	SU  T = 10 C = 1 N = color I = 4;
	SU  T = 11 C = 1 N = color I = 4;
	SU  T = 12 C = 1 N = color I = 4;
	SU  T = 13 C = 1 N = color I = 4;
	SU  T = 14 C = 1 N = color I = 4;
	SU  T = 15 C = 1 N = color I = 4;
	SU  T = 16 C = 1 N = color I = 4;
	SU  T = 17 C = 1 N = color I = 4;
	SU  T = 18 C = 1 N = color I = 4;
	SU  T = 19 C = 1 N = color I = 4;
	SU  T = 20 C = 1 N = color I = 4;
	SU  T = 21 C = 1 N = color I = 4;
	SU  T = 22 C = 1 N = color I = 4;
	SU  T = 23 C = 1 N = color I = 4;
	SU  T = 24 C = 1 N = color I = 4;
	SU  T = 25 C = 1 N = color I = 4;
	SU  T = 26 C = 1 N = color I = 4;
	SU  T = 27 C = 1 N = color I = 4;
	SU  T = 28 C = 1 N = color I = 4;
	SU  T = 29 C = 1 N = color I = 4;
	SU  T = 30 C = 1 N = color I = 4;
	SU  T = 31 C = 1 N = color I = 4;
	SU  T = 32 C = 1 N = color I = 4;
	SU  T = 33 C = 1 N = color I = 4;
	SU  T = 34 C = 1 N = color I = 4;
	SU  T = 35 C = 1 N = color I = 4;
	SU  T = 36 C = 1 N = color I = 4;
	SU  T = 37 C = 1 N = color I = 4;
	SU  T = 38 C = 1 N = color I = 4;
	SU  T = 39 C = 1 N = color I = 4;
	SU  T = 40 C = 1 N = color I = 4;
	SU  T = 41 C = 1 N = color I = 4;
	SU  T = 42 C = 1 N = color I = 4;
	SU  T = 43 C = 1 N = color I = 4;
	SU  T = 44 C = 1 N = color I = 4;
	SU  T = 45 C = 1 N = color I = 4;
	SU  T = 46 C = 1 N = color I = 4;
	SU  T = 47 C = 1 N = color I = 4;

	SU  T = 1 C = 2 N = color I = 4;
	SU  T = 2 C = 2 N = color I = 4;
	SU  T = 3 C = 2 N = color I = 4;
	SU  T = 4 C = 2 N = color I = 4;
	SU  T = 5 C = 2 N = color I = 4;
	SU  T = 6 C = 2 N = color I = 4;
	SU  T = 7 C = 2 N = color I = 4;
	SU  T = 8 C = 2 N = color I = 4;
	SU  T = 9 C = 2 N = color I = 4;
	SU  T = 10 C = 2 N = color I = 4;
	SU  T = 11 C = 2 N = color I = 4;
	SU  T = 12 C = 2 N = color I = 4;
	SU  T = 13 C = 2 N = color I = 4;
	SU  T = 14 C = 2 N = color I = 4;
	SU  T = 15 C = 2 N = color I = 4;
	SU  T = 16 C = 2 N = color I = 4;
	SU  T = 17 C = 2 N = color I = 4;
	SU  T = 18 C = 2 N = color I = 4;
	SU  T = 19 C = 2 N = color I = 4;
	SU  T = 20 C = 2 N = color I = 4;
	SU  T = 21 C = 2 N = color I = 4;
	SU  T = 22 C = 2 N = color I = 4;
	SU  T = 23 C = 2 N = color I = 4;
	SU  T = 24 C = 2 N = color I = 4;
	SU  T = 25 C = 2 N = color I = 4;
	SU  T = 26 C = 2 N = color I = 4;
	SU  T = 27 C = 2 N = color I = 4;
	SU  T = 28 C = 2 N = color I = 4;
	SU  T = 29 C = 2 N = color I = 4;
	SU  T = 30 C = 2 N = color I = 4;
	SU  T = 31 C = 2 N = color I = 4;
	SU  T = 32 C = 2 N = color I = 4;
	SU  T = 33 C = 2 N = color I = 4;
	SU  T = 34 C = 2 N = color I = 4;
	SU  T = 35 C = 2 N = color I = 4;
	SU  T = 36 C = 2 N = color I = 4;
	SU  T = 37 C = 2 N = color I = 4;
	SU  T = 38 C = 2 N = color I = 4;
	SU  T = 39 C = 2 N = color I = 4;
	SU  T = 40 C = 2 N = color I = 4;
	SU  T = 41 C = 2 N = color I = 4;
	SU  T = 42 C = 2 N = color I = 4;
	SU  T = 43 C = 2 N = color I = 4;
	SU  T = 44 C = 2 N = color I = 4;
	SU  T = 45 C = 2 N = color I = 4;
	SU  T = 46 C = 2 N = color I = 4;
	SU  T = 47 C = 2 N = color I = 4;

	SU  T = 1 C = 3 N = color I = 4;
	SU  T = 2 C = 3 N = color I = 4;
	SU  T = 3 C = 3 N = color I = 4;
	SU  T = 4 C = 3 N = color I = 4;
	SU  T = 5 C = 3 N = color I = 4;
	SU  T = 6 C = 3 N = color I = 4;
	SU  T = 7 C = 3 N = color I = 4;
	SU  T = 8 C = 3 N = color I = 4;
	SU  T = 9 C = 3 N = color I = 4;
	SU  T = 10 C = 3 N = color I = 4;
	SU  T = 11 C = 3 N = color I = 4;
	SU  T = 12 C = 3 N = color I = 4;
	SU  T = 13 C = 3 N = color I = 4;
	SU  T = 14 C = 3 N = color I = 4;
	SU  T = 15 C = 3 N = color I = 4;
	SU  T = 16 C = 3 N = color I = 4;
	SU  T = 17 C = 3 N = color I = 4;
	SU  T = 18 C = 3 N = color I = 4;
	SU  T = 19 C = 3 N = color I = 4;
	SU  T = 20 C = 3 N = color I = 4;
	SU  T = 21 C = 3 N = color I = 4;
	SU  T = 22 C = 3 N = color I = 4;
	SU  T = 23 C = 3 N = color I = 4;
	SU  T = 24 C = 3 N = color I = 4;
	SU  T = 25 C = 3 N = color I = 4;
	SU  T = 26 C = 3 N = color I = 4;
	SU  T = 27 C = 3 N = color I = 4;
	SU  T = 28 C = 3 N = color I = 4;
	SU  T = 29 C = 3 N = color I = 4;
	SU  T = 30 C = 3 N = color I = 4;
	SU  T = 31 C = 3 N = color I = 4;
	SU  T = 32 C = 3 N = color I = 4;
	SU  T = 33 C = 3 N = color I = 4;
	SU  T = 34 C = 3 N = color I = 4;
	SU  T = 35 C = 3 N = color I = 4;
	SU  T = 36 C = 3 N = color I = 4;
	SU  T = 37 C = 3 N = color I = 4;
	SU  T = 38 C = 3 N = color I = 4;
	SU  T = 39 C = 3 N = color I = 4;
	SU  T = 40 C = 3 N = color I = 4;
	SU  T = 41 C = 3 N = color I = 4;
	SU  T = 42 C = 3 N = color I = 4;
	SU  T = 43 C = 3 N = color I = 4;
	SU  T = 44 C = 3 N = color I = 4;
	SU  T = 45 C = 3 N = color I = 4;
	SU  T = 46 C = 3 N = color I = 4;
	SU  T = 47 C = 3 N = color I = 4;

	SU  T = 1 C = 4 N = color I = 4;
	SU  T = 2 C = 4 N = color I = 4;
	SU  T = 3 C = 4 N = color I = 4;
	SU  T = 4 C = 4 N = color I = 4;
	SU  T = 5 C = 4 N = color I = 4;
	SU  T = 6 C = 4 N = color I = 4;
	SU  T = 7 C = 4 N = color I = 4;
	SU  T = 8 C = 4 N = color I = 4;
	SU  T = 9 C = 4 N = color I = 4;
	SU  T = 10 C = 4 N = color I = 4;
	SU  T = 11 C = 4 N = color I = 4;
	SU  T = 12 C = 4 N = color I = 4;
	SU  T = 13 C = 4 N = color I = 4;
	SU  T = 14 C = 4 N = color I = 4;
	SU  T = 15 C = 4 N = color I = 4;
	SU  T = 16 C = 4 N = color I = 4;
	SU  T = 17 C = 4 N = color I = 4;
	SU  T = 18 C = 4 N = color I = 4;
	SU  T = 19 C = 4 N = color I = 4;
	SU  T = 20 C = 4 N = color I = 4;
	SU  T = 21 C = 4 N = color I = 4;
	SU  T = 22 C = 4 N = color I = 4;
	SU  T = 23 C = 4 N = color I = 4;
	SU  T = 24 C = 4 N = color I = 4;
	SU  T = 25 C = 4 N = color I = 4;
	SU  T = 26 C = 4 N = color I = 4;
	SU  T = 27 C = 4 N = color I = 4;
	SU  T = 28 C = 4 N = color I = 4;
	SU  T = 29 C = 4 N = color I = 4;
	SU  T = 30 C = 4 N = color I = 4;
	SU  T = 31 C = 4 N = color I = 4;
	SU  T = 32 C = 4 N = color I = 4;
	SU  T = 33 C = 4 N = color I = 4;
	SU  T = 34 C = 4 N = color I = 4;
	SU  T = 35 C = 4 N = color I = 4;
	SU  T = 36 C = 4 N = color I = 4;
	SU  T = 37 C = 4 N = color I = 4;
	SU  T = 38 C = 4 N = color I = 4;
	SU  T = 39 C = 4 N = color I = 4;
	SU  T = 40 C = 4 N = color I = 4;
	SU  T = 41 C = 4 N = color I = 4;
	SU  T = 42 C = 4 N = color I = 4;
	SU  T = 43 C = 4 N = color I = 4;
	SU  T = 44 C = 4 N = color I = 4;
	SU  T = 45 C = 4 N = color I = 4;
	SU  T = 46 C = 4 N = color I = 4;
	SU  T = 47 C = 4 N = color I = 4;

	SU  T = 1 C = 5 N = color I = 4;
	SU  T = 2 C = 5 N = color I = 4;
	SU  T = 3 C = 5 N = color I = 4;
	SU  T = 4 C = 5 N = color I = 4;
	SU  T = 5 C = 5 N = color I = 4;
	SU  T = 6 C = 5 N = color I = 4;
	SU  T = 7 C = 5 N = color I = 4;
	SU  T = 8 C = 5 N = color I = 4;
	SU  T = 9 C = 5 N = color I = 4;
	SU  T = 10 C = 5 N = color I = 4;
	SU  T = 11 C = 5 N = color I = 4;
	SU  T = 12 C = 5 N = color I = 4;
	SU  T = 13 C = 5 N = color I = 4;
	SU  T = 14 C = 5 N = color I = 4;
	SU  T = 15 C = 5 N = color I = 4;
	SU  T = 16 C = 5 N = color I = 4;
	SU  T = 17 C = 5 N = color I = 4;
	SU  T = 18 C = 5 N = color I = 4;
	SU  T = 19 C = 5 N = color I = 4;
	SU  T = 20 C = 5 N = color I = 4;
	SU  T = 21 C = 5 N = color I = 4;
	SU  T = 22 C = 5 N = color I = 4;
	SU  T = 23 C = 5 N = color I = 4;
	SU  T = 24 C = 5 N = color I = 4;
	SU  T = 25 C = 5 N = color I = 4;
	SU  T = 26 C = 5 N = color I = 4;
	SU  T = 27 C = 5 N = color I = 4;
	SU  T = 28 C = 5 N = color I = 4;
	SU  T = 29 C = 5 N = color I = 4;
	SU  T = 30 C = 5 N = color I = 4;
	SU  T = 31 C = 5 N = color I = 4;
	SU  T = 32 C = 5 N = color I = 4;
	SU  T = 33 C = 5 N = color I = 4;
	SU  T = 34 C = 5 N = color I = 4;
	SU  T = 35 C = 5 N = color I = 4;
	SU  T = 36 C = 5 N = color I = 4;
	SU  T = 37 C = 5 N = color I = 4;
	SU  T = 38 C = 5 N = color I = 4;
	SU  T = 39 C = 5 N = color I = 4;
	SU  T = 40 C = 5 N = color I = 4;
	SU  T = 41 C = 5 N = color I = 4;
	SU  T = 42 C = 5 N = color I = 4;
	SU  T = 43 C = 5 N = color I = 4;
	SU  T = 44 C = 5 N = color I = 4;
	SU  T = 45 C = 5 N = color I = 4;
	SU  T = 46 C = 5 N = color I = 4;
	SU  T = 47 C = 5 N = color I = 4;

	SU  C = 6 N = color I = 6;
	SU  T = 1 C = 6 N = color I = 4;
	SU  T = 2 C = 6 N = color I = 4;
	SU  T = 3 C = 6 N = color I = 4;
	SU  T = 4 C = 6 N = color I = 4;
	SU  T = 5 C = 6 N = color I = 4;
	SU  T = 6 C = 6 N = color I = 4;
	SU  T = 7 C = 6 N = color I = 4;
	SU  T = 8 C = 6 N = color I = 4;
	SU  T = 9 C = 6 N = color I = 4;
	SU  T = 10 C = 6 N = color I = 4;
	SU  T = 11 C = 6 N = color I = 4;
	SU  T = 12 C = 6 N = color I = 4;
	SU  T = 13 C = 6 N = color I = 4;
	SU  T = 14 C = 6 N = color I = 4;
	SU  T = 15 C = 6 N = color I = 4;
	SU  T = 16 C = 6 N = color I = 4;
	SU  T = 17 C = 6 N = color I = 4;
	SU  T = 18 C = 6 N = color I = 4;
	SU  T = 19 C = 6 N = color I = 4;
	SU  T = 20 C = 6 N = color I = 4;
	SU  T = 21 C = 6 N = color I = 4;
	SU  T = 22 C = 6 N = color I = 4;
	SU  T = 23 C = 6 N = color I = 4;
	SU  T = 24 C = 6 N = color I = 4;
	SU  T = 25 C = 6 N = color I = 4;
	SU  T = 26 C = 6 N = color I = 4;
	SU  T = 27 C = 6 N = color I = 4;
	SU  T = 28 C = 6 N = color I = 4;
	SU  T = 29 C = 6 N = color I = 4;
	SU  T = 30 C = 6 N = color I = 4;
	SU  T = 31 C = 6 N = color I = 4;
	SU  T = 32 C = 6 N = color I = 4;
	SU  T = 33 C = 6 N = color I = 4;
	SU  T = 34 C = 6 N = color I = 4;
	SU  T = 35 C = 6 N = color I = 4;
	SU  T = 36 C = 6 N = color I = 4;
	SU  T = 37 C = 6 N = color I = 4;
	SU  T = 38 C = 6 N = color I = 4;
	SU  T = 39 C = 6 N = color I = 4;
	SU  T = 40 C = 6 N = color I = 4;
	SU  T = 41 C = 6 N = color I = 4;
	SU  T = 42 C = 6 N = color I = 4;
	SU  T = 43 C = 6 N = color I = 4;
	SU  T = 44 C = 6 N = color I = 4;
	SU  T = 45 C = 6 N = color I = 4;
	SU  T = 46 C = 6 N = color I = 4;
	SU  T = 47 C = 6 N = color I = 4;

	SU  T = 1 C = 7 N = color I = 4;
	SU  T = 2 C = 7 N = color I = 4;
	SU  T = 3 C = 7 N = color I = 4;
	SU  T = 4 C = 7 N = color I = 4;
	SU  T = 5 C = 7 N = color I = 4;
	SU  T = 6 C = 7 N = color I = 4;
	SU  T = 7 C = 7 N = color I = 4;
	SU  T = 8 C = 7 N = color I = 4;
	SU  T = 9 C = 7 N = color I = 4;
	SU  T = 10 C = 7 N = color I = 4;
	SU  T = 11 C = 7 N = color I = 4;
	SU  T = 12 C = 7 N = color I = 4;
	SU  T = 13 C = 7 N = color I = 4;
	SU  T = 14 C = 7 N = color I = 4;
	SU  T = 15 C = 7 N = color I = 4;
	SU  T = 16 C = 7 N = color I = 4;
	SU  T = 17 C = 7 N = color I = 4;
	SU  T = 18 C = 7 N = color I = 4;
	SU  T = 19 C = 7 N = color I = 4;
	SU  T = 20 C = 7 N = color I = 4;
	SU  T = 21 C = 7 N = color I = 4;
	SU  T = 22 C = 7 N = color I = 4;
	SU  T = 23 C = 7 N = color I = 4;
	SU  T = 24 C = 7 N = color I = 4;
	SU  T = 25 C = 7 N = color I = 4;
	SU  T = 26 C = 7 N = color I = 4;
	SU  T = 27 C = 7 N = color I = 4;
	SU  T = 28 C = 7 N = color I = 4;
	SU  T = 29 C = 7 N = color I = 4;
	SU  T = 30 C = 7 N = color I = 4;
	SU  T = 31 C = 7 N = color I = 4;
	SU  T = 32 C = 7 N = color I = 4;
	SU  T = 33 C = 7 N = color I = 4;
	SU  T = 34 C = 7 N = color I = 4;
	SU  T = 35 C = 7 N = color I = 4;
	SU  T = 36 C = 7 N = color I = 4;
	SU  T = 37 C = 7 N = color I = 4;
	SU  T = 38 C = 7 N = color I = 4;
	SU  T = 39 C = 7 N = color I = 4;
	SU  T = 40 C = 7 N = color I = 4;
	SU  T = 41 C = 7 N = color I = 4;
	SU  T = 42 C = 7 N = color I = 4;
	SU  T = 43 C = 7 N = color I = 4;
	SU  T = 44 C = 7 N = color I = 4;
	SU  T = 45 C = 7 N = color I = 4;
	SU  T = 46 C = 7 N = color I = 4;
	SU  T = 47 C = 7 N = color I = 4;

	SU  T = 1 C = 8 N = color I = 4;
	SU  T = 2 C = 8 N = color I = 4;
	SU  T = 3 C = 8 N = color I = 4;
	SU  T = 4 C = 8 N = color I = 4;
	SU  T = 5 C = 8 N = color I = 4;
	SU  T = 6 C = 8 N = color I = 4;
	SU  T = 7 C = 8 N = color I = 4;
	SU  T = 8 C = 8 N = color I = 4;
	SU  T = 9 C = 8 N = color I = 4;
	SU  T = 10 C = 8 N = color I = 4;
	SU  T = 11 C = 8 N = color I = 4;
	SU  T = 12 C = 8 N = color I = 4;
	SU  T = 13 C = 8 N = color I = 4;
	SU  T = 14 C = 8 N = color I = 4;
	SU  T = 15 C = 8 N = color I = 4;
	SU  T = 16 C = 8 N = color I = 4;
	SU  T = 17 C = 8 N = color I = 4;
	SU  T = 18 C = 8 N = color I = 4;
	SU  T = 19 C = 8 N = color I = 4;
	SU  T = 20 C = 8 N = color I = 4;
	SU  T = 21 C = 8 N = color I = 4;
	SU  T = 22 C = 8 N = color I = 4;
	SU  T = 23 C = 8 N = color I = 4;
	SU  T = 24 C = 8 N = color I = 4;
	SU  T = 25 C = 8 N = color I = 4;
	SU  T = 26 C = 8 N = color I = 4;
	SU  T = 27 C = 8 N = color I = 4;
	SU  T = 28 C = 8 N = color I = 4;
	SU  T = 29 C = 8 N = color I = 4;
	SU  T = 30 C = 8 N = color I = 4;
	SU  T = 31 C = 8 N = color I = 4;
	SU  T = 32 C = 8 N = color I = 4;
	SU  T = 33 C = 8 N = color I = 4;
	SU  T = 34 C = 8 N = color I = 4;
	SU  T = 35 C = 8 N = color I = 4;
	SU  T = 36 C = 8 N = color I = 4;
	SU  T = 37 C = 8 N = color I = 4;
	SU  T = 38 C = 8 N = color I = 4;
	SU  T = 39 C = 8 N = color I = 4;
	SU  T = 40 C = 8 N = color I = 4;
	SU  T = 41 C = 8 N = color I = 4;
	SU  T = 42 C = 8 N = color I = 4;
	SU  T = 43 C = 8 N = color I = 4;
	SU  T = 44 C = 8 N = color I = 4;
	SU  T = 45 C = 8 N = color I = 4;
	SU  T = 46 C = 8 N = color I = 4;
	SU  T = 47 C = 8 N = color I = 4;

	SU  T = 1 C = 9 N = color I = 4;
	SU  T = 2 C = 9 N = color I = 4;
	SU  T = 3 C = 9 N = color I = 4;
	SU  T = 4 C = 9 N = color I = 4;
	SU  T = 5 C = 9 N = color I = 4;
	SU  T = 6 C = 9 N = color I = 4;
	SU  T = 7 C = 9 N = color I = 4;
	SU  T = 8 C = 9 N = color I = 4;
	SU  T = 9 C = 9 N = color I = 4;
	SU  T = 10 C = 9 N = color I = 4;
	SU  T = 11 C = 9 N = color I = 4;
	SU  T = 12 C = 9 N = color I = 4;
	SU  T = 13 C = 9 N = color I = 4;
	SU  T = 14 C = 9 N = color I = 4;
	SU  T = 15 C = 9 N = color I = 4;
	SU  T = 16 C = 9 N = color I = 4;
	SU  T = 17 C = 9 N = color I = 4;
	SU  T = 18 C = 9 N = color I = 4;
	SU  T = 19 C = 9 N = color I = 4;
	SU  T = 20 C = 9 N = color I = 4;
	SU  T = 21 C = 9 N = color I = 4;
	SU  T = 22 C = 9 N = color I = 4;
	SU  T = 23 C = 9 N = color I = 4;
	SU  T = 24 C = 9 N = color I = 4;
	SU  T = 25 C = 9 N = color I = 4;
	SU  T = 26 C = 9 N = color I = 4;
	SU  T = 27 C = 9 N = color I = 4;
	SU  T = 28 C = 9 N = color I = 4;
	SU  T = 29 C = 9 N = color I = 4;
	SU  T = 30 C = 9 N = color I = 4;
	SU  T = 31 C = 9 N = color I = 4;
	SU  T = 32 C = 9 N = color I = 4;
	TEXT   TAXON = 33 CHARACTER = 9 TEXT = Coded._Uhen_left_as_?;
	SU  T = 33 C = 9 N = color I = 4;
	SU  T = 34 C = 9 N = color I = 4;
	SU  T = 35 C = 9 N = color I = 4;
	SU  T = 36 C = 9 N = color I = 4;
	SU  T = 37 C = 9 N = color I = 4;
	SU  T = 38 C = 9 N = color I = 4;
	SU  T = 39 C = 9 N = color I = 4;
	SU  T = 40 C = 9 N = color I = 4;
	SU  T = 41 C = 9 N = color I = 4;
	SU  T = 42 C = 9 N = color I = 4;
	SU  T = 43 C = 9 N = color I = 4;
	SU  T = 44 C = 9 N = color I = 4;
	SU  T = 45 C = 9 N = color I = 4;
	SU  T = 46 C = 9 N = color I = 4;
	SU  T = 47 C = 9 N = color I = 4;

	SU  T = 1 C = 10 N = color I = 4;
	SU  T = 2 C = 10 N = color I = 4;
	SU  T = 3 C = 10 N = color I = 4;
	SU  T = 4 C = 10 N = color I = 4;
	SU  T = 5 C = 10 N = color I = 4;
	SU  T = 6 C = 10 N = color I = 4;
	SU  T = 7 C = 10 N = color I = 4;
	SU  T = 8 C = 10 N = color I = 4;
	SU  T = 9 C = 10 N = color I = 4;
	SU  T = 10 C = 10 N = color I = 4;
	SU  T = 11 C = 10 N = color I = 4;
	SU  T = 12 C = 10 N = color I = 4;
	SU  T = 13 C = 10 N = color I = 4;
	SU  T = 14 C = 10 N = color I = 4;
	SU  T = 15 C = 10 N = color I = 4;
	SU  T = 16 C = 10 N = color I = 4;
	SU  T = 17 C = 10 N = color I = 4;
	SU  T = 18 C = 10 N = color I = 4;
	SU  T = 19 C = 10 N = color I = 4;
	SU  T = 20 C = 10 N = color I = 4;
	SU  T = 21 C = 10 N = color I = 4;
	SU  T = 22 C = 10 N = color I = 4;
	SU  T = 23 C = 10 N = color I = 4;
	SU  T = 24 C = 10 N = color I = 4;
	SU  T = 25 C = 10 N = color I = 4;
	SU  T = 26 C = 10 N = color I = 4;
	SU  T = 27 C = 10 N = color I = 4;
	SU  T = 28 C = 10 N = color I = 4;
	SU  T = 29 C = 10 N = color I = 4;
	SU  T = 30 C = 10 N = color I = 4;
	SU  T = 31 C = 10 N = color I = 4;
	SU  T = 32 C = 10 N = color I = 4;
	SU  T = 33 C = 10 N = color I = 4;
	SU  T = 34 C = 10 N = color I = 4;
	SU  T = 35 C = 10 N = color I = 4;
	SU  T = 36 C = 10 N = color I = 4;
	SU  T = 37 C = 10 N = color I = 4;
	SU  T = 38 C = 10 N = color I = 4;
	SU  T = 39 C = 10 N = color I = 4;
	SU  T = 40 C = 10 N = color I = 4;
	SU  T = 41 C = 10 N = color I = 4;
	SU  T = 42 C = 10 N = color I = 4;
	SU  T = 43 C = 10 N = color I = 4;
	SU  T = 44 C = 10 N = color I = 4;
	SU  T = 45 C = 10 N = color I = 4;
	SU  T = 46 C = 10 N = color I = 4;
	SU  T = 47 C = 10 N = color I = 4;

	SU  T = 1 C = 11 N = color I = 4;
	SU  T = 2 C = 11 N = color I = 4;
	SU  T = 3 C = 11 N = color I = 4;
	SU  T = 4 C = 11 N = color I = 4;
	SU  T = 5 C = 11 N = color I = 4;
	SU  T = 6 C = 11 N = color I = 4;
	SU  T = 7 C = 11 N = color I = 4;
	SU  T = 8 C = 11 N = color I = 4;
	SU  T = 9 C = 11 N = color I = 4;
	SU  T = 10 C = 11 N = color I = 4;
	SU  T = 11 C = 11 N = color I = 4;
	SU  T = 12 C = 11 N = color I = 4;
	SU  T = 13 C = 11 N = color I = 4;
	SU  T = 14 C = 11 N = color I = 4;
	SU  T = 15 C = 11 N = color I = 4;
	SU  T = 16 C = 11 N = color I = 4;
	SU  T = 17 C = 11 N = color I = 4;
	SU  T = 18 C = 11 N = color I = 4;
	SU  T = 19 C = 11 N = color I = 4;
	SU  T = 20 C = 11 N = color I = 4;
	SU  T = 21 C = 11 N = color I = 4;
	SU  T = 22 C = 11 N = color I = 4;
	SU  T = 23 C = 11 N = color I = 4;
	SU  T = 24 C = 11 N = color I = 4;
	SU  T = 25 C = 11 N = color I = 4;
	SU  T = 26 C = 11 N = color I = 4;
	SU  T = 27 C = 11 N = color I = 4;
	SU  T = 28 C = 11 N = color I = 4;
	SU  T = 29 C = 11 N = color I = 4;
	SU  T = 30 C = 11 N = color I = 4;
	SU  T = 31 C = 11 N = color I = 4;
	SU  T = 32 C = 11 N = color I = 4;
	SU  T = 33 C = 11 N = color I = 4;
	SU  T = 34 C = 11 N = color I = 4;
	SU  T = 35 C = 11 N = color I = 4;
	SU  T = 36 C = 11 N = color I = 4;
	SU  T = 37 C = 11 N = color I = 4;
	SU  T = 38 C = 11 N = color I = 4;
	SU  T = 39 C = 11 N = color I = 4;
	SU  T = 40 C = 11 N = color I = 4;
	SU  T = 41 C = 11 N = color I = 4;
	SU  T = 42 C = 11 N = color I = 4;
	SU  T = 43 C = 11 N = color I = 4;
	SU  T = 44 C = 11 N = color I = 4;
	SU  T = 45 C = 11 N = color I = 4;
	SU  T = 46 C = 11 N = color I = 4;
	SU  T = 47 C = 11 N = color I = 4;

	SU  T = 1 C = 12 N = color I = 4;
	SU  T = 2 C = 12 N = color I = 4;
	SU  T = 3 C = 12 N = color I = 4;
	SU  T = 4 C = 12 N = color I = 4;
	SU  T = 5 C = 12 N = color I = 4;
	SU  T = 6 C = 12 N = color I = 4;
	SU  T = 7 C = 12 N = color I = 4;
	SU  T = 8 C = 12 N = color I = 4;
	SU  T = 9 C = 12 N = color I = 4;
	SU  T = 10 C = 12 N = color I = 4;
	SU  T = 11 C = 12 N = color I = 4;
	SU  T = 12 C = 12 N = color I = 4;
	SU  T = 13 C = 12 N = color I = 4;
	SU  T = 14 C = 12 N = color I = 4;
	SU  T = 15 C = 12 N = color I = 4;
	SU  T = 16 C = 12 N = color I = 4;
	SU  T = 17 C = 12 N = color I = 4;
	SU  T = 18 C = 12 N = color I = 4;
	SU  T = 19 C = 12 N = color I = 4;
	SU  T = 20 C = 12 N = color I = 4;
	SU  T = 21 C = 12 N = color I = 4;
	SU  T = 22 C = 12 N = color I = 4;
	SU  T = 23 C = 12 N = color I = 4;
	SU  T = 24 C = 12 N = color I = 4;
	SU  T = 25 C = 12 N = color I = 4;
	SU  T = 26 C = 12 N = color I = 4;
	SU  T = 27 C = 12 N = color I = 4;
	SU  T = 28 C = 12 N = color I = 4;
	SU  T = 29 C = 12 N = color I = 4;
	SU  T = 30 C = 12 N = color I = 4;
	SU  T = 31 C = 12 N = color I = 4;
	SU  T = 32 C = 12 N = color I = 4;
	SU  T = 33 C = 12 N = color I = 4;
	SU  T = 34 C = 12 N = color I = 4;
	SU  T = 35 C = 12 N = color I = 4;
	SU  T = 36 C = 12 N = color I = 4;
	SU  T = 37 C = 12 N = color I = 4;
	SU  T = 38 C = 12 N = color I = 4;
	SU  T = 39 C = 12 N = color I = 4;
	SU  T = 40 C = 12 N = color I = 4;
	SU  T = 41 C = 12 N = color I = 4;
	SU  T = 42 C = 12 N = color I = 4;
	SU  T = 43 C = 12 N = color I = 4;
	SU  T = 44 C = 12 N = color I = 4;
	SU  T = 45 C = 12 N = color I = 4;
	SU  T = 46 C = 12 N = color I = 4;
	SU  T = 47 C = 12 N = color I = 4;

	SU  T = 1 C = 13 N = color I = 4;
	SU  T = 2 C = 13 N = color I = 4;
	SU  T = 3 C = 13 N = color I = 4;
	SU  T = 4 C = 13 N = color I = 4;
	SU  T = 5 C = 13 N = color I = 4;
	SU  T = 6 C = 13 N = color I = 4;
	SU  T = 7 C = 13 N = color I = 4;
	SU  T = 8 C = 13 N = color I = 4;
	SU  T = 9 C = 13 N = color I = 4;
	SU  T = 10 C = 13 N = color I = 4;
	SU  T = 11 C = 13 N = color I = 4;
	SU  T = 12 C = 13 N = color I = 4;
	SU  T = 13 C = 13 N = color I = 4;
	SU  T = 14 C = 13 N = color I = 4;
	SU  T = 15 C = 13 N = color I = 4;
	SU  T = 16 C = 13 N = color I = 4;
	SU  T = 17 C = 13 N = color I = 4;
	SU  T = 18 C = 13 N = color I = 4;
	SU  T = 19 C = 13 N = color I = 4;
	SU  T = 20 C = 13 N = color I = 4;
	SU  T = 21 C = 13 N = color I = 4;
	SU  T = 22 C = 13 N = color I = 4;
	SU  T = 23 C = 13 N = color I = 4;
	SU  T = 24 C = 13 N = color I = 4;
	SU  T = 25 C = 13 N = color I = 4;
	SU  T = 26 C = 13 N = color I = 4;
	SU  T = 27 C = 13 N = color I = 4;
	SU  T = 28 C = 13 N = color I = 4;
	SU  T = 29 C = 13 N = color I = 4;
	SU  T = 30 C = 13 N = color I = 4;
	SU  T = 31 C = 13 N = color I = 4;
	SU  T = 32 C = 13 N = color I = 4;
	SU  T = 33 C = 13 N = color I = 4;
	SU  T = 34 C = 13 N = color I = 4;
	SU  T = 35 C = 13 N = color I = 4;
	SU  T = 36 C = 13 N = color I = 4;
	SU  T = 37 C = 13 N = color I = 4;
	SU  T = 38 C = 13 N = color I = 4;
	SU  T = 39 C = 13 N = color I = 4;
	SU  T = 40 C = 13 N = color I = 4;
	SU  T = 41 C = 13 N = color I = 4;
	SU  T = 42 C = 13 N = color I = 4;
	SU  T = 43 C = 13 N = color I = 4;
	SU  T = 44 C = 13 N = color I = 4;
	SU  T = 45 C = 13 N = color I = 4;
	SU  T = 46 C = 13 N = color I = 4;
	SU  T = 47 C = 13 N = color I = 4;

	SU  T = 1 C = 14 N = color I = 4;
	SU  T = 2 C = 14 N = color I = 4;
	SU  T = 3 C = 14 N = color I = 4;
	SU  T = 4 C = 14 N = color I = 4;
	SU  T = 5 C = 14 N = color I = 4;
	SU  T = 6 C = 14 N = color I = 4;
	SU  T = 7 C = 14 N = color I = 4;
	SU  T = 8 C = 14 N = color I = 4;
	SU  T = 9 C = 14 N = color I = 4;
	SU  T = 10 C = 14 N = color I = 4;
	SU  T = 11 C = 14 N = color I = 4;
	SU  T = 12 C = 14 N = color I = 4;
	SU  T = 13 C = 14 N = color I = 4;
	SU  T = 14 C = 14 N = color I = 4;
	SU  T = 15 C = 14 N = color I = 4;
	SU  T = 16 C = 14 N = color I = 4;
	SU  T = 17 C = 14 N = color I = 4;
	SU  T = 18 C = 14 N = color I = 4;
	SU  T = 19 C = 14 N = color I = 4;
	SU  T = 20 C = 14 N = color I = 4;
	SU  T = 21 C = 14 N = color I = 4;
	SU  T = 22 C = 14 N = color I = 4;
	SU  T = 23 C = 14 N = color I = 4;
	SU  T = 24 C = 14 N = color I = 4;
	SU  T = 25 C = 14 N = color I = 4;
	SU  T = 26 C = 14 N = color I = 4;
	SU  T = 27 C = 14 N = color I = 4;
	SU  T = 28 C = 14 N = color I = 4;
	SU  T = 29 C = 14 N = color I = 4;
	SU  T = 30 C = 14 N = color I = 4;
	SU  T = 31 C = 14 N = color I = 4;
	SU  T = 32 C = 14 N = color I = 4;
	SU  T = 33 C = 14 N = color I = 4;
	SU  T = 34 C = 14 N = color I = 4;
	SU  T = 35 C = 14 N = color I = 4;
	SU  T = 36 C = 14 N = color I = 4;
	SU  T = 37 C = 14 N = color I = 4;
	SU  T = 38 C = 14 N = color I = 4;
	SU  T = 39 C = 14 N = color I = 4;
	SU  T = 40 C = 14 N = color I = 4;
	SU  T = 41 C = 14 N = color I = 4;
	SU  T = 42 C = 14 N = color I = 4;
	SU  T = 43 C = 14 N = color I = 4;
	SU  T = 44 C = 14 N = color I = 4;
	SU  T = 45 C = 14 N = color I = 4;
	SU  T = 46 C = 14 N = color I = 4;
	SU  T = 47 C = 14 N = color I = 4;

	SU  T = 1 C = 15 N = color I = 4;
	SU  T = 2 C = 15 N = color I = 4;
	SU  T = 3 C = 15 N = color I = 4;
	SU  T = 4 C = 15 N = color I = 4;
	SU  T = 5 C = 15 N = color I = 4;
	SU  T = 6 C = 15 N = color I = 4;
	SU  T = 7 C = 15 N = color I = 4;
	SU  T = 8 C = 15 N = color I = 4;
	SU  T = 9 C = 15 N = color I = 4;
	SU  T = 10 C = 15 N = color I = 4;
	SU  T = 11 C = 15 N = color I = 4;
	SU  T = 12 C = 15 N = color I = 4;
	SU  T = 13 C = 15 N = color I = 4;
	SU  T = 14 C = 15 N = color I = 4;
	SU  T = 15 C = 15 N = color I = 4;
	SU  T = 16 C = 15 N = color I = 4;
	SU  T = 17 C = 15 N = color I = 4;
	SU  T = 18 C = 15 N = color I = 4;
	SU  T = 19 C = 15 N = color I = 4;
	SU  T = 20 C = 15 N = color I = 4;
	SU  T = 21 C = 15 N = color I = 4;
	SU  T = 22 C = 15 N = color I = 4;
	SU  T = 23 C = 15 N = color I = 4;
	SU  T = 24 C = 15 N = color I = 4;
	SU  T = 25 C = 15 N = color I = 4;
	SU  T = 26 C = 15 N = color I = 4;
	SU  T = 27 C = 15 N = color I = 4;
	SU  T = 28 C = 15 N = color I = 4;
	SU  T = 29 C = 15 N = color I = 4;
	SU  T = 30 C = 15 N = color I = 4;
	SU  T = 31 C = 15 N = color I = 4;
	SU  T = 32 C = 15 N = color I = 4;
	SU  T = 33 C = 15 N = color I = 4;
	SU  T = 34 C = 15 N = color I = 4;
	SU  T = 35 C = 15 N = color I = 4;
	SU  T = 36 C = 15 N = color I = 4;
	SU  T = 37 C = 15 N = color I = 4;
	SU  T = 38 C = 15 N = color I = 4;
	SU  T = 39 C = 15 N = color I = 4;
	SU  T = 40 C = 15 N = color I = 4;
	SU  T = 41 C = 15 N = color I = 4;
	SU  T = 42 C = 15 N = color I = 4;
	SU  T = 43 C = 15 N = color I = 4;
	SU  T = 44 C = 15 N = color I = 4;
	SU  T = 45 C = 15 N = color I = 4;
	SU  T = 46 C = 15 N = color I = 4;
	SU  T = 47 C = 15 N = color I = 4;

	SU  T = 1 C = 16 N = color I = 4;
	SU  T = 2 C = 16 N = color I = 4;
	SU  T = 3 C = 16 N = color I = 4;
	SU  T = 4 C = 16 N = color I = 4;
	SU  T = 5 C = 16 N = color I = 4;
	SU  T = 6 C = 16 N = color I = 4;
	SU  T = 7 C = 16 N = color I = 4;
	SU  T = 8 C = 16 N = color I = 4;
	SU  T = 9 C = 16 N = color I = 4;
	SU  T = 10 C = 16 N = color I = 4;
	SU  T = 11 C = 16 N = color I = 4;
	SU  T = 12 C = 16 N = color I = 4;
	SU  T = 13 C = 16 N = color I = 4;
	SU  T = 14 C = 16 N = color I = 4;
	SU  T = 15 C = 16 N = color I = 4;
	SU  T = 16 C = 16 N = color I = 4;
	SU  T = 17 C = 16 N = color I = 4;
	SU  T = 18 C = 16 N = color I = 4;
	SU  T = 19 C = 16 N = color I = 4;
	SU  T = 20 C = 16 N = color I = 4;
	SU  T = 21 C = 16 N = color I = 4;
	SU  T = 22 C = 16 N = color I = 4;
	SU  T = 23 C = 16 N = color I = 4;
	SU  T = 24 C = 16 N = color I = 4;
	SU  T = 25 C = 16 N = color I = 4;
	SU  T = 26 C = 16 N = color I = 4;
	SU  T = 27 C = 16 N = color I = 4;
	SU  T = 28 C = 16 N = color I = 4;
	SU  T = 29 C = 16 N = color I = 4;
	SU  T = 30 C = 16 N = color I = 4;
	SU  T = 31 C = 16 N = color I = 4;
	SU  T = 32 C = 16 N = color I = 4;
	SU  T = 33 C = 16 N = color I = 4;
	SU  T = 34 C = 16 N = color I = 4;
	SU  T = 35 C = 16 N = color I = 4;
	SU  T = 36 C = 16 N = color I = 4;
	SU  T = 37 C = 16 N = color I = 4;
	SU  T = 38 C = 16 N = color I = 4;
	SU  T = 39 C = 16 N = color I = 4;
	SU  T = 40 C = 16 N = color I = 4;
	SU  T = 41 C = 16 N = color I = 4;
	SU  T = 42 C = 16 N = color I = 4;
	SU  T = 43 C = 16 N = color I = 4;
	SU  T = 44 C = 16 N = color I = 4;
	SU  T = 45 C = 16 N = color I = 4;
	SU  T = 46 C = 16 N = color I = 4;
	SU  T = 47 C = 16 N = color I = 4;

	SU  C = 17 N = color I = 6;
	SU  T = 1 C = 17 N = color I = 4;
	SU  T = 2 C = 17 N = color I = 4;
	SU  T = 3 C = 17 N = color I = 4;
	SU  T = 4 C = 17 N = color I = 4;
	SU  T = 5 C = 17 N = color I = 4;
	SU  T = 6 C = 17 N = color I = 4;
	SU  T = 7 C = 17 N = color I = 4;
	SU  T = 8 C = 17 N = color I = 4;
	SU  T = 9 C = 17 N = color I = 4;
	SU  T = 10 C = 17 N = color I = 4;
	SU  T = 11 C = 17 N = color I = 4;
	SU  T = 12 C = 17 N = color I = 4;
	SU  T = 13 C = 17 N = color I = 4;
	SU  T = 14 C = 17 N = color I = 4;
	SU  T = 15 C = 17 N = color I = 4;
	SU  T = 16 C = 17 N = color I = 4;
	SU  T = 17 C = 17 N = color I = 4;
	SU  T = 18 C = 17 N = color I = 4;
	SU  T = 19 C = 17 N = color I = 4;
	SU  T = 20 C = 17 N = color I = 4;
	SU  T = 21 C = 17 N = color I = 4;
	SU  T = 22 C = 17 N = color I = 4;
	SU  T = 23 C = 17 N = color I = 4;
	SU  T = 24 C = 17 N = color I = 4;
	SU  T = 25 C = 17 N = color I = 4;
	SU  T = 26 C = 17 N = color I = 4;
	SU  T = 27 C = 17 N = color I = 4;
	SU  T = 28 C = 17 N = color I = 4;
	SU  T = 29 C = 17 N = color I = 4;
	SU  T = 30 C = 17 N = color I = 4;
	SU  T = 31 C = 17 N = color I = 4;
	SU  T = 32 C = 17 N = color I = 4;
	SU  T = 33 C = 17 N = color I = 4;
	SU  T = 34 C = 17 N = color I = 4;
	SU  T = 35 C = 17 N = color I = 4;
	SU  T = 36 C = 17 N = color I = 4;
	SU  T = 37 C = 17 N = color I = 4;
	SU  T = 38 C = 17 N = color I = 4;
	SU  T = 39 C = 17 N = color I = 4;
	SU  T = 40 C = 17 N = color I = 4;
	SU  T = 41 C = 17 N = color I = 4;
	SU  T = 42 C = 17 N = color I = 4;
	SU  T = 43 C = 17 N = color I = 4;
	SU  T = 44 C = 17 N = color I = 4;
	SU  T = 45 C = 17 N = color I = 4;
	SU  T = 46 C = 17 N = color I = 4;
	SU  T = 47 C = 17 N = color I = 4;

	SU  C = 18 N = color I = 6;
	SU  T = 1 C = 18 N = color I = 4;
	SU  T = 2 C = 18 N = color I = 4;
	SU  T = 3 C = 18 N = color I = 4;
	SU  T = 4 C = 18 N = color I = 4;
	SU  T = 5 C = 18 N = color I = 4;
	SU  T = 6 C = 18 N = color I = 4;
	SU  T = 7 C = 18 N = color I = 4;
	SU  T = 8 C = 18 N = color I = 4;
	SU  T = 9 C = 18 N = color I = 4;
	SU  T = 10 C = 18 N = color I = 4;
	SU  T = 11 C = 18 N = color I = 4;
	SU  T = 12 C = 18 N = color I = 4;
	SU  T = 13 C = 18 N = color I = 4;
	SU  T = 14 C = 18 N = color I = 4;
	SU  T = 15 C = 18 N = color I = 4;
	SU  T = 16 C = 18 N = color I = 4;
	SU  T = 17 C = 18 N = color I = 4;
	SU  T = 18 C = 18 N = color I = 4;
	SU  T = 19 C = 18 N = color I = 4;
	SU  T = 20 C = 18 N = color I = 4;
	SU  T = 21 C = 18 N = color I = 4;
	SU  T = 22 C = 18 N = color I = 4;
	SU  T = 23 C = 18 N = color I = 4;
	SU  T = 24 C = 18 N = color I = 4;
	SU  T = 25 C = 18 N = color I = 4;
	SU  T = 26 C = 18 N = color I = 4;
	SU  T = 27 C = 18 N = color I = 4;
	SU  T = 28 C = 18 N = color I = 4;
	SU  T = 29 C = 18 N = color I = 4;
	SU  T = 30 C = 18 N = color I = 4;
	SU  T = 31 C = 18 N = color I = 4;
	SU  T = 32 C = 18 N = color I = 4;
	SU  T = 33 C = 18 N = color I = 4;
	SU  T = 34 C = 18 N = color I = 4;
	SU  T = 35 C = 18 N = color I = 4;
	SU  T = 36 C = 18 N = color I = 4;
	SU  T = 37 C = 18 N = color I = 4;
	SU  T = 38 C = 18 N = color I = 4;
	SU  T = 39 C = 18 N = color I = 4;
	SU  T = 40 C = 18 N = color I = 4;
	SU  T = 41 C = 18 N = color I = 4;
	SU  T = 42 C = 18 N = color I = 4;
	SU  T = 43 C = 18 N = color I = 4;
	SU  T = 44 C = 18 N = color I = 4;
	SU  T = 45 C = 18 N = color I = 4;
	SU  T = 46 C = 18 N = color I = 4;
	SU  T = 47 C = 18 N = color I = 4;

	SU  T = 1 C = 19 N = color I = 4;
	SU  T = 2 C = 19 N = color I = 4;
	SU  T = 3 C = 19 N = color I = 4;
	SU  T = 4 C = 19 N = color I = 4;
	SU  T = 5 C = 19 N = color I = 4;
	SU  T = 6 C = 19 N = color I = 4;
	SU  T = 7 C = 19 N = color I = 4;
	SU  T = 8 C = 19 N = color I = 4;
	SU  T = 9 C = 19 N = color I = 4;
	SU  T = 10 C = 19 N = color I = 4;
	SU  T = 11 C = 19 N = color I = 4;
	SU  T = 12 C = 19 N = color I = 4;
	SU  T = 13 C = 19 N = color I = 4;
	SU  T = 14 C = 19 N = color I = 4;
	SU  T = 15 C = 19 N = color I = 4;
	SU  T = 16 C = 19 N = color I = 4;
	SU  T = 17 C = 19 N = color I = 4;
	SU  T = 18 C = 19 N = color I = 4;
	SU  T = 19 C = 19 N = color I = 4;
	SU  T = 20 C = 19 N = color I = 4;
	SU  T = 21 C = 19 N = color I = 4;
	SU  T = 22 C = 19 N = color I = 4;
	SU  T = 23 C = 19 N = color I = 4;
	SU  T = 24 C = 19 N = color I = 4;
	SU  T = 25 C = 19 N = color I = 4;
	SU  T = 26 C = 19 N = color I = 4;
	SU  T = 27 C = 19 N = color I = 4;
	SU  T = 28 C = 19 N = color I = 4;
	SU  T = 29 C = 19 N = color I = 4;
	SU  T = 30 C = 19 N = color I = 4;
	SU  T = 31 C = 19 N = color I = 4;
	SU  T = 32 C = 19 N = color I = 4;
	TEXT   TAXON = 33 CHARACTER = 19 TEXT = Coded_ambiguity._Uhen_had_as_?.;
	SU  T = 33 C = 19 N = color I = 4;
	SU  T = 34 C = 19 N = color I = 4;
	SU  T = 35 C = 19 N = color I = 4;
	SU  T = 36 C = 19 N = color I = 4;
	SU  T = 37 C = 19 N = color I = 4;
	SU  T = 38 C = 19 N = color I = 4;
	SU  T = 39 C = 19 N = color I = 4;
	SU  T = 40 C = 19 N = color I = 4;
	SU  T = 41 C = 19 N = color I = 4;
	SU  T = 42 C = 19 N = color I = 4;
	SU  T = 43 C = 19 N = color I = 4;
	SU  T = 44 C = 19 N = color I = 4;
	SU  T = 45 C = 19 N = color I = 4;
	SU  T = 46 C = 19 N = color I = 4;
	SU  T = 47 C = 19 N = color I = 4;

	SU  T = 1 C = 20 N = color I = 4;
	SU  T = 2 C = 20 N = color I = 4;
	SU  T = 3 C = 20 N = color I = 4;
	SU  T = 4 C = 20 N = color I = 4;
	SU  T = 5 C = 20 N = color I = 4;
	SU  T = 6 C = 20 N = color I = 4;
	SU  T = 7 C = 20 N = color I = 4;
	SU  T = 8 C = 20 N = color I = 4;
	SU  T = 9 C = 20 N = color I = 4;
	SU  T = 10 C = 20 N = color I = 4;
	SU  T = 11 C = 20 N = color I = 4;
	SU  T = 12 C = 20 N = color I = 4;
	SU  T = 13 C = 20 N = color I = 4;
	SU  T = 14 C = 20 N = color I = 4;
	SU  T = 15 C = 20 N = color I = 4;
	SU  T = 16 C = 20 N = color I = 4;
	SU  T = 17 C = 20 N = color I = 4;
	SU  T = 18 C = 20 N = color I = 4;
	SU  T = 19 C = 20 N = color I = 4;
	SU  T = 20 C = 20 N = color I = 4;
	SU  T = 21 C = 20 N = color I = 4;
	SU  T = 22 C = 20 N = color I = 4;
	SU  T = 23 C = 20 N = color I = 4;
	SU  T = 24 C = 20 N = color I = 4;
	SU  T = 25 C = 20 N = color I = 4;
	SU  T = 26 C = 20 N = color I = 4;
	SU  T = 27 C = 20 N = color I = 4;
	SU  T = 28 C = 20 N = color I = 4;
	SU  T = 29 C = 20 N = color I = 4;
	SU  T = 30 C = 20 N = color I = 4;
	SU  T = 31 C = 20 N = color I = 4;
	SU  T = 32 C = 20 N = color I = 4;
	TEXT   TAXON = 33 CHARACTER = 20 TEXT = Newly_coded.;
	SU  T = 33 C = 20 N = color I = 4;
	SU  T = 34 C = 20 N = color I = 4;
	SU  T = 35 C = 20 N = color I = 4;
	SU  T = 36 C = 20 N = color I = 4;
	SU  T = 37 C = 20 N = color I = 4;
	SU  T = 38 C = 20 N = color I = 4;
	SU  T = 39 C = 20 N = color I = 4;
	SU  T = 40 C = 20 N = color I = 4;
	SU  T = 41 C = 20 N = color I = 4;
	SU  T = 42 C = 20 N = color I = 4;
	SU  T = 43 C = 20 N = color I = 4;
	SU  T = 44 C = 20 N = color I = 4;
	SU  T = 45 C = 20 N = color I = 4;
	SU  T = 46 C = 20 N = color I = 4;
	SU  T = 47 C = 20 N = color I = 4;

	SU  T = 1 C = 21 N = color I = 4;
	SU  T = 2 C = 21 N = color I = 4;
	SU  T = 3 C = 21 N = color I = 4;
	SU  T = 4 C = 21 N = color I = 4;
	SU  T = 5 C = 21 N = color I = 4;
	TEXT   TAXON = 6 CHARACTER = 21 TEXT = Changed_coding;
	SU  T = 6 C = 21 N = color I = 4;
	TEXT   TAXON = 7 CHARACTER = 21 TEXT = Changed_coding;
	SU  T = 7 C = 21 N = color I = 4;
	SU  T = 8 C = 21 N = color I = 4;
	SU  T = 9 C = 21 N = color I = 4;
	SU  T = 10 C = 21 N = color I = 4;
	SU  T = 11 C = 21 N = color I = 4;
	SU  T = 12 C = 21 N = color I = 4;
	SU  T = 13 C = 21 N = color I = 4;
	SU  T = 14 C = 21 N = color I = 4;
	SU  T = 15 C = 21 N = color I = 4;
	SU  T = 16 C = 21 N = color I = 4;
	SU  T = 17 C = 21 N = color I = 4;
	SU  T = 18 C = 21 N = color I = 4;
	SU  T = 19 C = 21 N = color I = 4;
	SU  T = 20 C = 21 N = color I = 4;
	SU  T = 21 C = 21 N = color I = 4;
	SU  T = 22 C = 21 N = color I = 4;
	SU  T = 23 C = 21 N = color I = 4;
	SU  T = 24 C = 21 N = color I = 4;
	SU  T = 25 C = 21 N = color I = 4;
	SU  T = 26 C = 21 N = color I = 4;
	SU  T = 27 C = 21 N = color I = 4;
	SU  T = 28 C = 21 N = color I = 4;
	SU  T = 29 C = 21 N = color I = 4;
	SU  T = 30 C = 21 N = color I = 4;
	SU  T = 31 C = 21 N = color I = 4;
	SU  T = 32 C = 21 N = color I = 4;
	SU  T = 33 C = 21 N = color I = 4;
	SU  T = 34 C = 21 N = color I = 4;
	SU  T = 35 C = 21 N = color I = 4;
	SU  T = 36 C = 21 N = color I = 4;
	SU  T = 37 C = 21 N = color I = 4;
	SU  T = 38 C = 21 N = color I = 4;
	SU  T = 39 C = 21 N = color I = 4;
	SU  T = 40 C = 21 N = color I = 4;
	SU  T = 41 C = 21 N = color I = 4;
	SU  T = 42 C = 21 N = color I = 4;
	SU  T = 43 C = 21 N = color I = 4;
	SU  T = 44 C = 21 N = color I = 4;
	SU  T = 45 C = 21 N = color I = 4;
	SU  T = 46 C = 21 N = color I = 4;
	SU  T = 47 C = 21 N = color I = 4;

	SU  T = 1 C = 22 N = color I = 4;
	SU  T = 2 C = 22 N = color I = 4;
	SU  T = 3 C = 22 N = color I = 4;
	SU  T = 4 C = 22 N = color I = 4;
	SU  T = 5 C = 22 N = color I = 4;
	SU  T = 6 C = 22 N = color I = 4;
	SU  T = 7 C = 22 N = color I = 4;
	SU  T = 8 C = 22 N = color I = 4;
	SU  T = 9 C = 22 N = color I = 4;
	SU  T = 10 C = 22 N = color I = 4;
	SU  T = 11 C = 22 N = color I = 4;
	SU  T = 12 C = 22 N = color I = 4;
	SU  T = 13 C = 22 N = color I = 4;
	SU  T = 14 C = 22 N = color I = 4;
	SU  T = 15 C = 22 N = color I = 4;
	SU  T = 16 C = 22 N = color I = 4;
	SU  T = 17 C = 22 N = color I = 4;
	SU  T = 18 C = 22 N = color I = 4;
	SU  T = 19 C = 22 N = color I = 4;
	SU  T = 20 C = 22 N = color I = 4;
	SU  T = 21 C = 22 N = color I = 4;
	SU  T = 22 C = 22 N = color I = 4;
	SU  T = 23 C = 22 N = color I = 4;
	SU  T = 24 C = 22 N = color I = 4;
	SU  T = 25 C = 22 N = color I = 4;
	SU  T = 26 C = 22 N = color I = 4;
	SU  T = 27 C = 22 N = color I = 4;
	SU  T = 28 C = 22 N = color I = 4;
	SU  T = 29 C = 22 N = color I = 4;
	SU  T = 30 C = 22 N = color I = 4;
	SU  T = 31 C = 22 N = color I = 4;
	SU  T = 32 C = 22 N = color I = 4;
	SU  T = 33 C = 22 N = color I = 4;
	SU  T = 34 C = 22 N = color I = 4;
	SU  T = 35 C = 22 N = color I = 4;
	SU  T = 36 C = 22 N = color I = 4;
	SU  T = 37 C = 22 N = color I = 4;
	SU  T = 38 C = 22 N = color I = 4;
	SU  T = 39 C = 22 N = color I = 4;
	SU  T = 40 C = 22 N = color I = 4;
	SU  T = 41 C = 22 N = color I = 4;
	SU  T = 42 C = 22 N = color I = 4;
	SU  T = 43 C = 22 N = color I = 4;
	SU  T = 44 C = 22 N = color I = 4;
	SU  T = 45 C = 22 N = color I = 4;
	SU  T = 46 C = 22 N = color I = 4;
	SU  T = 47 C = 22 N = color I = 4;

	SU  T = 1 C = 23 N = color I = 4;
	SU  T = 2 C = 23 N = color I = 4;
	SU  T = 3 C = 23 N = color I = 4;
	SU  T = 4 C = 23 N = color I = 4;
	SU  T = 5 C = 23 N = color I = 4;
	SU  T = 6 C = 23 N = color I = 4;
	SU  T = 7 C = 23 N = color I = 4;
	SU  T = 8 C = 23 N = color I = 4;
	SU  T = 9 C = 23 N = color I = 4;
	SU  T = 10 C = 23 N = color I = 4;
	SU  T = 11 C = 23 N = color I = 4;
	SU  T = 12 C = 23 N = color I = 4;
	SU  T = 13 C = 23 N = color I = 4;
	SU  T = 14 C = 23 N = color I = 4;
	SU  T = 15 C = 23 N = color I = 4;
	SU  T = 16 C = 23 N = color I = 4;
	SU  T = 17 C = 23 N = color I = 4;
	SU  T = 18 C = 23 N = color I = 4;
	SU  T = 19 C = 23 N = color I = 4;
	SU  T = 20 C = 23 N = color I = 4;
	SU  T = 21 C = 23 N = color I = 4;
	SU  T = 22 C = 23 N = color I = 4;
	SU  T = 23 C = 23 N = color I = 4;
	SU  T = 24 C = 23 N = color I = 4;
	SU  T = 25 C = 23 N = color I = 4;
	SU  T = 26 C = 23 N = color I = 4;
	SU  T = 27 C = 23 N = color I = 4;
	SU  T = 28 C = 23 N = color I = 4;
	SU  T = 29 C = 23 N = color I = 4;
	SU  T = 30 C = 23 N = color I = 4;
	SU  T = 31 C = 23 N = color I = 4;
	SU  T = 32 C = 23 N = color I = 4;
	SU  T = 33 C = 23 N = color I = 4;
	SU  T = 34 C = 23 N = color I = 4;
	SU  T = 35 C = 23 N = color I = 4;
	SU  T = 36 C = 23 N = color I = 4;
	SU  T = 37 C = 23 N = color I = 4;
	SU  T = 38 C = 23 N = color I = 4;
	SU  T = 39 C = 23 N = color I = 4;
	SU  T = 40 C = 23 N = color I = 4;
	SU  T = 41 C = 23 N = color I = 4;
	SU  T = 42 C = 23 N = color I = 4;
	SU  T = 43 C = 23 N = color I = 4;
	SU  T = 44 C = 23 N = color I = 4;
	SU  T = 45 C = 23 N = color I = 4;
	SU  T = 46 C = 23 N = color I = 4;
	SU  T = 47 C = 23 N = color I = 4;

	SU  T = 1 C = 24 N = color I = 4;
	SU  T = 2 C = 24 N = color I = 4;
	SU  T = 3 C = 24 N = color I = 4;
	SU  T = 4 C = 24 N = color I = 4;
	SU  T = 5 C = 24 N = color I = 4;
	SU  T = 6 C = 24 N = color I = 4;
	SU  T = 7 C = 24 N = color I = 4;
	SU  T = 8 C = 24 N = color I = 4;
	SU  T = 9 C = 24 N = color I = 4;
	SU  T = 10 C = 24 N = color I = 4;
	SU  T = 11 C = 24 N = color I = 4;
	SU  T = 12 C = 24 N = color I = 4;
	SU  T = 13 C = 24 N = color I = 4;
	SU  T = 14 C = 24 N = color I = 4;
	SU  T = 15 C = 24 N = color I = 4;
	SU  T = 16 C = 24 N = color I = 4;
	SU  T = 17 C = 24 N = color I = 4;
	SU  T = 18 C = 24 N = color I = 4;
	SU  T = 19 C = 24 N = color I = 4;
	SU  T = 20 C = 24 N = color I = 4;
	SU  T = 21 C = 24 N = color I = 4;
	SU  T = 22 C = 24 N = color I = 4;
	SU  T = 23 C = 24 N = color I = 4;
	SU  T = 24 C = 24 N = color I = 4;
	SU  T = 25 C = 24 N = color I = 4;
	SU  T = 26 C = 24 N = color I = 4;
	SU  T = 27 C = 24 N = color I = 4;
	SU  T = 28 C = 24 N = color I = 4;
	SU  T = 29 C = 24 N = color I = 4;
	SU  T = 30 C = 24 N = color I = 4;
	SU  T = 31 C = 24 N = color I = 4;
	SU  T = 32 C = 24 N = color I = 4;
	SU  T = 33 C = 24 N = color I = 4;
	SU  T = 34 C = 24 N = color I = 4;
	SU  T = 35 C = 24 N = color I = 4;
	SU  T = 36 C = 24 N = color I = 4;
	SU  T = 37 C = 24 N = color I = 4;
	SU  T = 38 C = 24 N = color I = 4;
	SU  T = 39 C = 24 N = color I = 4;
	SU  T = 40 C = 24 N = color I = 4;
	SU  T = 41 C = 24 N = color I = 4;
	SU  T = 42 C = 24 N = color I = 4;
	SU  T = 43 C = 24 N = color I = 4;
	SU  T = 44 C = 24 N = color I = 4;
	SU  T = 45 C = 24 N = color I = 4;
	SU  T = 46 C = 24 N = color I = 4;
	SU  T = 47 C = 24 N = color I = 4;

	SU  T = 1 C = 25 N = color I = 4;
	SU  T = 2 C = 25 N = color I = 4;
	SU  T = 3 C = 25 N = color I = 4;
	SU  T = 4 C = 25 N = color I = 4;
	SU  T = 5 C = 25 N = color I = 4;
	SU  T = 6 C = 25 N = color I = 4;
	SU  T = 7 C = 25 N = color I = 4;
	SU  T = 8 C = 25 N = color I = 4;
	SU  T = 9 C = 25 N = color I = 4;
	SU  T = 10 C = 25 N = color I = 4;
	SU  T = 11 C = 25 N = color I = 4;
	SU  T = 12 C = 25 N = color I = 4;
	SU  T = 13 C = 25 N = color I = 4;
	SU  T = 14 C = 25 N = color I = 4;
	SU  T = 15 C = 25 N = color I = 4;
	SU  T = 16 C = 25 N = color I = 4;
	SU  T = 17 C = 25 N = color I = 4;
	SU  T = 18 C = 25 N = color I = 4;
	SU  T = 19 C = 25 N = color I = 4;
	SU  T = 20 C = 25 N = color I = 4;
	SU  T = 21 C = 25 N = color I = 4;
	SU  T = 22 C = 25 N = color I = 4;
	SU  T = 23 C = 25 N = color I = 4;
	SU  T = 24 C = 25 N = color I = 4;
	SU  T = 25 C = 25 N = color I = 4;
	SU  T = 26 C = 25 N = color I = 4;
	SU  T = 27 C = 25 N = color I = 4;
	SU  T = 28 C = 25 N = color I = 4;
	SU  T = 29 C = 25 N = color I = 4;
	SU  T = 30 C = 25 N = color I = 4;
	SU  T = 31 C = 25 N = color I = 4;
	SU  T = 32 C = 25 N = color I = 4;
	SU  T = 33 C = 25 N = color I = 4;
	SU  T = 34 C = 25 N = color I = 4;
	SU  T = 35 C = 25 N = color I = 4;
	SU  T = 36 C = 25 N = color I = 4;
	SU  T = 37 C = 25 N = color I = 4;
	SU  T = 38 C = 25 N = color I = 4;
	SU  T = 39 C = 25 N = color I = 4;
	SU  T = 40 C = 25 N = color I = 4;
	SU  T = 41 C = 25 N = color I = 4;
	SU  T = 42 C = 25 N = color I = 4;
	SU  T = 43 C = 25 N = color I = 4;
	SU  T = 44 C = 25 N = color I = 4;
	SU  T = 45 C = 25 N = color I = 4;
	SU  T = 46 C = 25 N = color I = 4;
	SU  T = 47 C = 25 N = color I = 4;

	SU  T = 1 C = 26 N = color I = 4;
	SU  T = 2 C = 26 N = color I = 4;
	SU  T = 3 C = 26 N = color I = 4;
	SU  T = 4 C = 26 N = color I = 4;
	SU  T = 5 C = 26 N = color I = 4;
	SU  T = 6 C = 26 N = color I = 4;
	SU  T = 7 C = 26 N = color I = 4;
	SU  T = 8 C = 26 N = color I = 4;
	SU  T = 9 C = 26 N = color I = 4;
	SU  T = 10 C = 26 N = color I = 4;
	SU  T = 11 C = 26 N = color I = 4;
	SU  T = 12 C = 26 N = color I = 4;
	SU  T = 13 C = 26 N = color I = 4;
	SU  T = 14 C = 26 N = color I = 4;
	SU  T = 15 C = 26 N = color I = 4;
	SU  T = 16 C = 26 N = color I = 4;
	SU  T = 17 C = 26 N = color I = 4;
	SU  T = 18 C = 26 N = color I = 4;
	SU  T = 19 C = 26 N = color I = 4;
	SU  T = 20 C = 26 N = color I = 4;
	SU  T = 21 C = 26 N = color I = 4;
	SU  T = 22 C = 26 N = color I = 4;
	SU  T = 23 C = 26 N = color I = 4;
	SU  T = 24 C = 26 N = color I = 4;
	SU  T = 25 C = 26 N = color I = 4;
	SU  T = 26 C = 26 N = color I = 4;
	SU  T = 27 C = 26 N = color I = 4;
	SU  T = 28 C = 26 N = color I = 4;
	SU  T = 29 C = 26 N = color I = 4;
	SU  T = 30 C = 26 N = color I = 4;
	SU  T = 31 C = 26 N = color I = 4;
	SU  T = 32 C = 26 N = color I = 4;
	SU  T = 33 C = 26 N = color I = 4;
	SU  T = 34 C = 26 N = color I = 4;
	SU  T = 35 C = 26 N = color I = 4;
	SU  T = 36 C = 26 N = color I = 4;
	SU  T = 37 C = 26 N = color I = 4;
	SU  T = 38 C = 26 N = color I = 4;
	SU  T = 39 C = 26 N = color I = 4;
	SU  T = 40 C = 26 N = color I = 4;
	SU  T = 41 C = 26 N = color I = 4;
	SU  T = 42 C = 26 N = color I = 4;
	SU  T = 43 C = 26 N = color I = 4;
	SU  T = 44 C = 26 N = color I = 4;
	SU  T = 45 C = 26 N = color I = 4;
	SU  T = 46 C = 26 N = color I = 4;
	SU  T = 47 C = 26 N = color I = 4;

	SU  T = 1 C = 27 N = color I = 4;
	SU  T = 2 C = 27 N = color I = 4;
	SU  T = 3 C = 27 N = color I = 4;
	SU  T = 4 C = 27 N = color I = 4;
	SU  T = 5 C = 27 N = color I = 4;
	SU  T = 6 C = 27 N = color I = 4;
	SU  T = 7 C = 27 N = color I = 4;
	SU  T = 8 C = 27 N = color I = 4;
	SU  T = 9 C = 27 N = color I = 4;
	SU  T = 10 C = 27 N = color I = 4;
	SU  T = 11 C = 27 N = color I = 4;
	SU  T = 12 C = 27 N = color I = 4;
	SU  T = 13 C = 27 N = color I = 4;
	SU  T = 14 C = 27 N = color I = 4;
	SU  T = 15 C = 27 N = color I = 4;
	SU  T = 16 C = 27 N = color I = 4;
	SU  T = 17 C = 27 N = color I = 4;
	SU  T = 18 C = 27 N = color I = 4;
	SU  T = 19 C = 27 N = color I = 4;
	SU  T = 20 C = 27 N = color I = 4;
	SU  T = 21 C = 27 N = color I = 4;
	SU  T = 22 C = 27 N = color I = 4;
	SU  T = 23 C = 27 N = color I = 4;
	SU  T = 24 C = 27 N = color I = 4;
	SU  T = 25 C = 27 N = color I = 4;
	SU  T = 26 C = 27 N = color I = 4;
	SU  T = 27 C = 27 N = color I = 4;
	SU  T = 28 C = 27 N = color I = 4;
	SU  T = 29 C = 27 N = color I = 4;
	SU  T = 30 C = 27 N = color I = 4;
	SU  T = 31 C = 27 N = color I = 4;
	SU  T = 32 C = 27 N = color I = 4;
	SU  T = 33 C = 27 N = color I = 4;
	SU  T = 34 C = 27 N = color I = 4;
	SU  T = 35 C = 27 N = color I = 4;
	SU  T = 36 C = 27 N = color I = 4;
	SU  T = 37 C = 27 N = color I = 4;
	SU  T = 38 C = 27 N = color I = 4;
	SU  T = 39 C = 27 N = color I = 4;
	SU  T = 40 C = 27 N = color I = 4;
	SU  T = 41 C = 27 N = color I = 4;
	SU  T = 42 C = 27 N = color I = 4;
	SU  T = 43 C = 27 N = color I = 4;
	SU  T = 44 C = 27 N = color I = 4;
	SU  T = 45 C = 27 N = color I = 4;
	SU  T = 46 C = 27 N = color I = 4;
	SU  T = 47 C = 27 N = color I = 4;

	SU  T = 1 C = 28 N = color I = 4;
	SU  T = 2 C = 28 N = color I = 4;
	SU  T = 3 C = 28 N = color I = 4;
	SU  T = 4 C = 28 N = color I = 4;
	SU  T = 5 C = 28 N = color I = 4;
	SU  T = 6 C = 28 N = color I = 4;
	SU  T = 7 C = 28 N = color I = 4;
	SU  T = 8 C = 28 N = color I = 4;
	SU  T = 9 C = 28 N = color I = 4;
	SU  T = 10 C = 28 N = color I = 4;
	SU  T = 11 C = 28 N = color I = 4;
	SU  T = 12 C = 28 N = color I = 4;
	SU  T = 13 C = 28 N = color I = 4;
	SU  T = 14 C = 28 N = color I = 4;
	SU  T = 15 C = 28 N = color I = 4;
	SU  T = 16 C = 28 N = color I = 4;
	SU  T = 17 C = 28 N = color I = 4;
	SU  T = 18 C = 28 N = color I = 4;
	SU  T = 19 C = 28 N = color I = 4;
	SU  T = 20 C = 28 N = color I = 4;
	SU  T = 21 C = 28 N = color I = 4;
	SU  T = 22 C = 28 N = color I = 4;
	SU  T = 23 C = 28 N = color I = 4;
	SU  T = 24 C = 28 N = color I = 4;
	SU  T = 25 C = 28 N = color I = 4;
	SU  T = 26 C = 28 N = color I = 4;
	SU  T = 27 C = 28 N = color I = 4;
	SU  T = 28 C = 28 N = color I = 4;
	SU  T = 29 C = 28 N = color I = 4;
	SU  T = 30 C = 28 N = color I = 4;
	SU  T = 31 C = 28 N = color I = 4;
	SU  T = 32 C = 28 N = color I = 4;
	SU  T = 33 C = 28 N = color I = 4;
	SU  T = 34 C = 28 N = color I = 4;
	SU  T = 35 C = 28 N = color I = 4;
	SU  T = 36 C = 28 N = color I = 4;
	SU  T = 37 C = 28 N = color I = 4;
	SU  T = 38 C = 28 N = color I = 4;
	SU  T = 39 C = 28 N = color I = 4;
	SU  T = 40 C = 28 N = color I = 4;
	SU  T = 41 C = 28 N = color I = 4;
	SU  T = 42 C = 28 N = color I = 4;
	SU  T = 43 C = 28 N = color I = 4;
	SU  T = 44 C = 28 N = color I = 4;
	SU  T = 45 C = 28 N = color I = 4;
	SU  T = 46 C = 28 N = color I = 4;
	SU  T = 47 C = 28 N = color I = 4;

	SU  T = 1 C = 29 N = color I = 4;
	SU  T = 2 C = 29 N = color I = 4;
	SU  T = 3 C = 29 N = color I = 4;
	SU  T = 4 C = 29 N = color I = 4;
	SU  T = 5 C = 29 N = color I = 4;
	SU  T = 6 C = 29 N = color I = 4;
	SU  T = 7 C = 29 N = color I = 4;
	SU  T = 8 C = 29 N = color I = 4;
	SU  T = 9 C = 29 N = color I = 4;
	SU  T = 10 C = 29 N = color I = 4;
	SU  T = 11 C = 29 N = color I = 4;
	SU  T = 12 C = 29 N = color I = 4;
	SU  T = 13 C = 29 N = color I = 4;
	SU  T = 14 C = 29 N = color I = 4;
	SU  T = 15 C = 29 N = color I = 4;
	SU  T = 16 C = 29 N = color I = 4;
	SU  T = 17 C = 29 N = color I = 4;
	SU  T = 18 C = 29 N = color I = 4;
	SU  T = 19 C = 29 N = color I = 4;
	SU  T = 20 C = 29 N = color I = 4;
	SU  T = 21 C = 29 N = color I = 4;
	SU  T = 22 C = 29 N = color I = 4;
	SU  T = 23 C = 29 N = color I = 4;
	SU  T = 24 C = 29 N = color I = 4;
	SU  T = 25 C = 29 N = color I = 4;
	SU  T = 26 C = 29 N = color I = 4;
	SU  T = 27 C = 29 N = color I = 4;
	SU  T = 28 C = 29 N = color I = 4;
	SU  T = 29 C = 29 N = color I = 4;
	SU  T = 30 C = 29 N = color I = 4;
	SU  T = 31 C = 29 N = color I = 4;
	SU  T = 32 C = 29 N = color I = 4;
	SU  T = 33 C = 29 N = color I = 4;
	SU  T = 34 C = 29 N = color I = 4;
	SU  T = 35 C = 29 N = color I = 4;
	SU  T = 36 C = 29 N = color I = 4;
	SU  T = 37 C = 29 N = color I = 4;
	SU  T = 38 C = 29 N = color I = 4;
	SU  T = 39 C = 29 N = color I = 4;
	SU  T = 40 C = 29 N = color I = 4;
	SU  T = 41 C = 29 N = color I = 4;
	SU  T = 42 C = 29 N = color I = 4;
	SU  T = 43 C = 29 N = color I = 4;
	SU  T = 44 C = 29 N = color I = 4;
	SU  T = 45 C = 29 N = color I = 4;
	SU  T = 46 C = 29 N = color I = 4;
	SU  T = 47 C = 29 N = color I = 4;

	SU  T = 1 C = 30 N = color I = 4;
	SU  T = 2 C = 30 N = color I = 4;
	SU  T = 3 C = 30 N = color I = 4;
	SU  T = 4 C = 30 N = color I = 4;
	SU  T = 5 C = 30 N = color I = 4;
	SU  T = 6 C = 30 N = color I = 4;
	SU  T = 7 C = 30 N = color I = 4;
	SU  T = 8 C = 30 N = color I = 4;
	SU  T = 9 C = 30 N = color I = 4;
	SU  T = 10 C = 30 N = color I = 4;
	SU  T = 11 C = 30 N = color I = 4;
	SU  T = 12 C = 30 N = color I = 4;
	SU  T = 13 C = 30 N = color I = 4;
	SU  T = 14 C = 30 N = color I = 4;
	SU  T = 15 C = 30 N = color I = 4;
	SU  T = 16 C = 30 N = color I = 4;
	SU  T = 17 C = 30 N = color I = 4;
	SU  T = 18 C = 30 N = color I = 4;
	SU  T = 19 C = 30 N = color I = 4;
	SU  T = 20 C = 30 N = color I = 4;
	SU  T = 21 C = 30 N = color I = 4;
	SU  T = 22 C = 30 N = color I = 4;
	SU  T = 23 C = 30 N = color I = 4;
	SU  T = 24 C = 30 N = color I = 4;
	SU  T = 25 C = 30 N = color I = 4;
	SU  T = 26 C = 30 N = color I = 4;
	SU  T = 27 C = 30 N = color I = 4;
	SU  T = 28 C = 30 N = color I = 4;
	SU  T = 29 C = 30 N = color I = 4;
	SU  T = 30 C = 30 N = color I = 4;
	SU  T = 31 C = 30 N = color I = 4;
	SU  T = 32 C = 30 N = color I = 4;
	SU  T = 33 C = 30 N = color I = 4;
	SU  T = 34 C = 30 N = color I = 4;
	SU  T = 35 C = 30 N = color I = 4;
	SU  T = 36 C = 30 N = color I = 4;
	SU  T = 37 C = 30 N = color I = 4;
	SU  T = 38 C = 30 N = color I = 4;
	SU  T = 39 C = 30 N = color I = 4;
	SU  T = 40 C = 30 N = color I = 4;
	SU  T = 41 C = 30 N = color I = 4;
	SU  T = 42 C = 30 N = color I = 4;
	SU  T = 43 C = 30 N = color I = 4;
	SU  T = 44 C = 30 N = color I = 4;
	SU  T = 45 C = 30 N = color I = 4;
	SU  T = 46 C = 30 N = color I = 4;
	SU  T = 47 C = 30 N = color I = 4;

	SU  T = 1 C = 31 N = color I = 4;
	SU  T = 2 C = 31 N = color I = 4;
	SU  T = 3 C = 31 N = color I = 4;
	SU  T = 4 C = 31 N = color I = 4;
	SU  T = 5 C = 31 N = color I = 4;
	SU  T = 6 C = 31 N = color I = 4;
	SU  T = 7 C = 31 N = color I = 4;
	SU  T = 8 C = 31 N = color I = 4;
	SU  T = 9 C = 31 N = color I = 4;
	SU  T = 10 C = 31 N = color I = 4;
	SU  T = 11 C = 31 N = color I = 4;
	SU  T = 12 C = 31 N = color I = 4;
	SU  T = 13 C = 31 N = color I = 4;
	SU  T = 14 C = 31 N = color I = 4;
	SU  T = 15 C = 31 N = color I = 4;
	SU  T = 16 C = 31 N = color I = 4;
	SU  T = 17 C = 31 N = color I = 4;
	SU  T = 18 C = 31 N = color I = 4;
	SU  T = 19 C = 31 N = color I = 4;
	SU  T = 20 C = 31 N = color I = 4;
	SU  T = 21 C = 31 N = color I = 4;
	SU  T = 22 C = 31 N = color I = 4;
	SU  T = 23 C = 31 N = color I = 4;
	SU  T = 24 C = 31 N = color I = 4;
	SU  T = 25 C = 31 N = color I = 4;
	SU  T = 26 C = 31 N = color I = 4;
	SU  T = 27 C = 31 N = color I = 4;
	SU  T = 28 C = 31 N = color I = 4;
	SU  T = 29 C = 31 N = color I = 4;
	SU  T = 30 C = 31 N = color I = 4;
	SU  T = 31 C = 31 N = color I = 4;
	SU  T = 32 C = 31 N = color I = 4;
	SU  T = 33 C = 31 N = color I = 4;
	SU  T = 34 C = 31 N = color I = 4;
	SU  T = 35 C = 31 N = color I = 4;
	SU  T = 36 C = 31 N = color I = 4;
	SU  T = 37 C = 31 N = color I = 4;
	SU  T = 38 C = 31 N = color I = 4;
	SU  T = 39 C = 31 N = color I = 4;
	SU  T = 40 C = 31 N = color I = 4;
	SU  T = 41 C = 31 N = color I = 4;
	SU  T = 42 C = 31 N = color I = 4;
	SU  T = 43 C = 31 N = color I = 4;
	SU  T = 44 C = 31 N = color I = 4;
	SU  T = 45 C = 31 N = color I = 4;
	SU  T = 46 C = 31 N = color I = 4;
	SU  T = 47 C = 31 N = color I = 4;

	SU  T = 1 C = 32 N = color I = 4;
	SU  T = 2 C = 32 N = color I = 4;
	SU  T = 3 C = 32 N = color I = 4;
	SU  T = 4 C = 32 N = color I = 4;
	SU  T = 5 C = 32 N = color I = 4;
	SU  T = 6 C = 32 N = color I = 4;
	SU  T = 7 C = 32 N = color I = 4;
	SU  T = 8 C = 32 N = color I = 4;
	SU  T = 9 C = 32 N = color I = 4;
	SU  T = 10 C = 32 N = color I = 4;
	SU  T = 11 C = 32 N = color I = 4;
	SU  T = 12 C = 32 N = color I = 4;
	SU  T = 13 C = 32 N = color I = 4;
	SU  T = 14 C = 32 N = color I = 4;
	SU  T = 15 C = 32 N = color I = 4;
	SU  T = 16 C = 32 N = color I = 4;
	SU  T = 17 C = 32 N = color I = 4;
	SU  T = 18 C = 32 N = color I = 4;
	SU  T = 19 C = 32 N = color I = 4;
	SU  T = 20 C = 32 N = color I = 4;
	SU  T = 21 C = 32 N = color I = 4;
	SU  T = 22 C = 32 N = color I = 4;
	SU  T = 23 C = 32 N = color I = 4;
	SU  T = 24 C = 32 N = color I = 4;
	SU  T = 25 C = 32 N = color I = 4;
	SU  T = 26 C = 32 N = color I = 4;
	SU  T = 27 C = 32 N = color I = 4;
	SU  T = 28 C = 32 N = color I = 4;
	SU  T = 29 C = 32 N = color I = 4;
	SU  T = 30 C = 32 N = color I = 4;
	SU  T = 31 C = 32 N = color I = 4;
	SU  T = 32 C = 32 N = color I = 4;
	SU  T = 33 C = 32 N = color I = 4;
	SU  T = 34 C = 32 N = color I = 4;
	SU  T = 35 C = 32 N = color I = 4;
	SU  T = 36 C = 32 N = color I = 4;
	SU  T = 37 C = 32 N = color I = 4;
	SU  T = 38 C = 32 N = color I = 4;
	SU  T = 39 C = 32 N = color I = 4;
	SU  T = 40 C = 32 N = color I = 4;
	SU  T = 41 C = 32 N = color I = 4;
	SU  T = 42 C = 32 N = color I = 4;
	SU  T = 43 C = 32 N = color I = 4;
	SU  T = 44 C = 32 N = color I = 4;
	SU  T = 45 C = 32 N = color I = 4;
	SU  T = 46 C = 32 N = color I = 4;
	SU  T = 47 C = 32 N = color I = 4;

	SU  T = 1 C = 33 N = color I = 4;
	SU  T = 2 C = 33 N = color I = 4;
	SU  T = 3 C = 33 N = color I = 4;
	SU  T = 4 C = 33 N = color I = 4;
	SU  T = 5 C = 33 N = color I = 4;
	SU  T = 6 C = 33 N = color I = 4;
	SU  T = 7 C = 33 N = color I = 4;
	SU  T = 8 C = 33 N = color I = 4;
	SU  T = 9 C = 33 N = color I = 4;
	SU  T = 10 C = 33 N = color I = 4;
	SU  T = 11 C = 33 N = color I = 4;
	SU  T = 12 C = 33 N = color I = 4;
	SU  T = 13 C = 33 N = color I = 4;
	SU  T = 14 C = 33 N = color I = 4;
	SU  T = 15 C = 33 N = color I = 4;
	SU  T = 16 C = 33 N = color I = 4;
	SU  T = 17 C = 33 N = color I = 4;
	SU  T = 18 C = 33 N = color I = 4;
	SU  T = 19 C = 33 N = color I = 4;
	SU  T = 20 C = 33 N = color I = 4;
	SU  T = 21 C = 33 N = color I = 4;
	SU  T = 22 C = 33 N = color I = 4;
	SU  T = 23 C = 33 N = color I = 4;
	SU  T = 24 C = 33 N = color I = 4;
	SU  T = 25 C = 33 N = color I = 4;
	SU  T = 26 C = 33 N = color I = 4;
	SU  T = 27 C = 33 N = color I = 4;
	SU  T = 28 C = 33 N = color I = 4;
	SU  T = 29 C = 33 N = color I = 4;
	SU  T = 30 C = 33 N = color I = 4;
	SU  T = 31 C = 33 N = color I = 4;
	SU  T = 32 C = 33 N = color I = 4;
	SU  T = 33 C = 33 N = color I = 4;
	SU  T = 34 C = 33 N = color I = 4;
	SU  T = 35 C = 33 N = color I = 4;
	SU  T = 36 C = 33 N = color I = 4;
	SU  T = 37 C = 33 N = color I = 4;
	SU  T = 38 C = 33 N = color I = 4;
	SU  T = 39 C = 33 N = color I = 4;
	SU  T = 40 C = 33 N = color I = 4;
	SU  T = 41 C = 33 N = color I = 4;
	SU  T = 42 C = 33 N = color I = 4;
	SU  T = 43 C = 33 N = color I = 4;
	SU  T = 44 C = 33 N = color I = 4;
	SU  T = 45 C = 33 N = color I = 4;
	SU  T = 46 C = 33 N = color I = 4;
	SU  T = 47 C = 33 N = color I = 4;

	SU  T = 1 C = 34 N = color I = 4;
	SU  T = 2 C = 34 N = color I = 4;
	SU  T = 3 C = 34 N = color I = 4;
	SU  T = 4 C = 34 N = color I = 4;
	SU  T = 5 C = 34 N = color I = 4;
	SU  T = 6 C = 34 N = color I = 4;
	SU  T = 7 C = 34 N = color I = 4;
	SU  T = 8 C = 34 N = color I = 4;
	SU  T = 9 C = 34 N = color I = 4;
	SU  T = 10 C = 34 N = color I = 4;
	SU  T = 11 C = 34 N = color I = 4;
	SU  T = 12 C = 34 N = color I = 4;
	SU  T = 13 C = 34 N = color I = 4;
	SU  T = 14 C = 34 N = color I = 4;
	SU  T = 15 C = 34 N = color I = 4;
	SU  T = 16 C = 34 N = color I = 4;
	SU  T = 17 C = 34 N = color I = 4;
	SU  T = 18 C = 34 N = color I = 4;
	SU  T = 19 C = 34 N = color I = 4;
	SU  T = 20 C = 34 N = color I = 4;
	SU  T = 21 C = 34 N = color I = 4;
	SU  T = 22 C = 34 N = color I = 4;
	SU  T = 23 C = 34 N = color I = 4;
	SU  T = 24 C = 34 N = color I = 4;
	SU  T = 25 C = 34 N = color I = 4;
	SU  T = 26 C = 34 N = color I = 4;
	SU  T = 27 C = 34 N = color I = 4;
	SU  T = 28 C = 34 N = color I = 4;
	SU  T = 29 C = 34 N = color I = 4;
	SU  T = 30 C = 34 N = color I = 4;
	SU  T = 31 C = 34 N = color I = 4;
	SU  T = 32 C = 34 N = color I = 4;
	SU  T = 33 C = 34 N = color I = 4;
	SU  T = 34 C = 34 N = color I = 4;
	SU  T = 35 C = 34 N = color I = 4;
	SU  T = 36 C = 34 N = color I = 4;
	SU  T = 37 C = 34 N = color I = 4;
	SU  T = 38 C = 34 N = color I = 4;
	SU  T = 39 C = 34 N = color I = 4;
	SU  T = 40 C = 34 N = color I = 4;
	SU  T = 41 C = 34 N = color I = 4;
	SU  T = 42 C = 34 N = color I = 4;
	SU  T = 43 C = 34 N = color I = 4;
	SU  T = 44 C = 34 N = color I = 4;
	SU  T = 45 C = 34 N = color I = 4;
	SU  T = 46 C = 34 N = color I = 4;
	SU  T = 47 C = 34 N = color I = 4;

	SU  T = 1 C = 35 N = color I = 4;
	SU  T = 2 C = 35 N = color I = 4;
	SU  T = 3 C = 35 N = color I = 4;
	SU  T = 4 C = 35 N = color I = 4;
	SU  T = 5 C = 35 N = color I = 4;
	SU  T = 6 C = 35 N = color I = 4;
	SU  T = 7 C = 35 N = color I = 4;
	SU  T = 8 C = 35 N = color I = 4;
	SU  T = 9 C = 35 N = color I = 4;
	SU  T = 10 C = 35 N = color I = 4;
	SU  T = 11 C = 35 N = color I = 4;
	SU  T = 12 C = 35 N = color I = 4;
	SU  T = 13 C = 35 N = color I = 4;
	SU  T = 14 C = 35 N = color I = 4;
	SU  T = 15 C = 35 N = color I = 4;
	SU  T = 16 C = 35 N = color I = 4;
	SU  T = 17 C = 35 N = color I = 4;
	SU  T = 18 C = 35 N = color I = 4;
	SU  T = 19 C = 35 N = color I = 4;
	SU  T = 20 C = 35 N = color I = 4;
	SU  T = 21 C = 35 N = color I = 4;
	SU  T = 22 C = 35 N = color I = 4;
	SU  T = 23 C = 35 N = color I = 4;
	SU  T = 24 C = 35 N = color I = 4;
	SU  T = 25 C = 35 N = color I = 4;
	SU  T = 26 C = 35 N = color I = 4;
	SU  T = 27 C = 35 N = color I = 4;
	SU  T = 28 C = 35 N = color I = 4;
	SU  T = 29 C = 35 N = color I = 4;
	SU  T = 30 C = 35 N = color I = 4;
	SU  T = 31 C = 35 N = color I = 4;
	SU  T = 32 C = 35 N = color I = 4;
	SU  T = 33 C = 35 N = color I = 4;
	SU  T = 34 C = 35 N = color I = 4;
	SU  T = 35 C = 35 N = color I = 4;
	SU  T = 36 C = 35 N = color I = 4;
	SU  T = 37 C = 35 N = color I = 4;
	SU  T = 38 C = 35 N = color I = 4;
	SU  T = 39 C = 35 N = color I = 4;
	SU  T = 40 C = 35 N = color I = 4;
	SU  T = 41 C = 35 N = color I = 4;
	SU  T = 42 C = 35 N = color I = 4;
	SU  T = 43 C = 35 N = color I = 4;
	SU  T = 44 C = 35 N = color I = 4;
	SU  T = 45 C = 35 N = color I = 4;
	SU  T = 46 C = 35 N = color I = 4;
	SU  T = 47 C = 35 N = color I = 4;

	SU  C = 36 N = color I = 6;
	SU  T = 1 C = 36 N = color I = 4;
	SU  T = 2 C = 36 N = color I = 4;
	SU  T = 3 C = 36 N = color I = 4;
	SU  T = 4 C = 36 N = color I = 4;
	SU  T = 5 C = 36 N = color I = 4;
	SU  T = 6 C = 36 N = color I = 4;
	SU  T = 7 C = 36 N = color I = 4;
	SU  T = 8 C = 36 N = color I = 4;
	SU  T = 9 C = 36 N = color I = 4;
	SU  T = 10 C = 36 N = color I = 4;
	SU  T = 11 C = 36 N = color I = 4;
	SU  T = 12 C = 36 N = color I = 4;
	SU  T = 13 C = 36 N = color I = 4;
	SU  T = 14 C = 36 N = color I = 4;
	SU  T = 15 C = 36 N = color I = 4;
	SU  T = 16 C = 36 N = color I = 4;
	SU  T = 17 C = 36 N = color I = 4;
	SU  T = 18 C = 36 N = color I = 4;
	SU  T = 19 C = 36 N = color I = 4;
	SU  T = 20 C = 36 N = color I = 4;
	SU  T = 21 C = 36 N = color I = 4;
	SU  T = 22 C = 36 N = color I = 4;
	SU  T = 23 C = 36 N = color I = 4;
	SU  T = 24 C = 36 N = color I = 4;
	SU  T = 25 C = 36 N = color I = 4;
	SU  T = 26 C = 36 N = color I = 4;
	SU  T = 27 C = 36 N = color I = 4;
	SU  T = 28 C = 36 N = color I = 4;
	SU  T = 29 C = 36 N = color I = 4;
	SU  T = 30 C = 36 N = color I = 4;
	SU  T = 31 C = 36 N = color I = 4;
	SU  T = 32 C = 36 N = color I = 4;
	SU  T = 33 C = 36 N = color I = 4;
	SU  T = 34 C = 36 N = color I = 4;
	SU  T = 35 C = 36 N = color I = 4;
	SU  T = 36 C = 36 N = color I = 4;
	SU  T = 37 C = 36 N = color I = 4;
	SU  T = 38 C = 36 N = color I = 4;
	SU  T = 39 C = 36 N = color I = 4;
	SU  T = 40 C = 36 N = color I = 4;
	SU  T = 41 C = 36 N = color I = 4;
	SU  T = 42 C = 36 N = color I = 4;
	SU  T = 43 C = 36 N = color I = 4;
	SU  T = 44 C = 36 N = color I = 4;
	SU  T = 45 C = 36 N = color I = 4;
	SU  T = 46 C = 36 N = color I = 4;
	SU  T = 47 C = 36 N = color I = 4;

	SU  T = 1 C = 37 N = color I = 4;
	SU  T = 2 C = 37 N = color I = 4;
	SU  T = 3 C = 37 N = color I = 4;
	SU  T = 4 C = 37 N = color I = 4;
	SU  T = 5 C = 37 N = color I = 4;
	SU  T = 6 C = 37 N = color I = 4;
	SU  T = 7 C = 37 N = color I = 4;
	SU  T = 8 C = 37 N = color I = 4;
	SU  T = 9 C = 37 N = color I = 4;
	SU  T = 10 C = 37 N = color I = 4;
	SU  T = 11 C = 37 N = color I = 4;
	SU  T = 12 C = 37 N = color I = 4;
	SU  T = 13 C = 37 N = color I = 4;
	SU  T = 14 C = 37 N = color I = 4;
	SU  T = 15 C = 37 N = color I = 4;
	SU  T = 16 C = 37 N = color I = 4;
	SU  T = 17 C = 37 N = color I = 4;
	SU  T = 18 C = 37 N = color I = 4;
	SU  T = 19 C = 37 N = color I = 4;
	SU  T = 20 C = 37 N = color I = 4;
	SU  T = 21 C = 37 N = color I = 4;
	SU  T = 22 C = 37 N = color I = 4;
	SU  T = 23 C = 37 N = color I = 4;
	SU  T = 24 C = 37 N = color I = 4;
	SU  T = 25 C = 37 N = color I = 4;
	SU  T = 26 C = 37 N = color I = 4;
	SU  T = 27 C = 37 N = color I = 4;
	SU  T = 28 C = 37 N = color I = 4;
	SU  T = 29 C = 37 N = color I = 4;
	SU  T = 30 C = 37 N = color I = 4;
	SU  T = 31 C = 37 N = color I = 4;
	SU  T = 32 C = 37 N = color I = 4;
	SU  T = 33 C = 37 N = color I = 4;
	SU  T = 34 C = 37 N = color I = 4;
	SU  T = 35 C = 37 N = color I = 4;
	SU  T = 36 C = 37 N = color I = 4;
	SU  T = 37 C = 37 N = color I = 4;
	SU  T = 38 C = 37 N = color I = 4;
	SU  T = 39 C = 37 N = color I = 4;
	SU  T = 40 C = 37 N = color I = 4;
	SU  T = 41 C = 37 N = color I = 4;
	SU  T = 42 C = 37 N = color I = 4;
	SU  T = 43 C = 37 N = color I = 4;
	SU  T = 44 C = 37 N = color I = 4;
	SU  T = 45 C = 37 N = color I = 4;
	SU  T = 46 C = 37 N = color I = 4;
	SU  T = 47 C = 37 N = color I = 4;

	SU  T = 1 C = 38 N = color I = 4;
	SU  T = 2 C = 38 N = color I = 4;
	SU  T = 3 C = 38 N = color I = 4;
	SU  T = 4 C = 38 N = color I = 4;
	SU  T = 5 C = 38 N = color I = 4;
	SU  T = 6 C = 38 N = color I = 4;
	SU  T = 7 C = 38 N = color I = 4;
	SU  T = 8 C = 38 N = color I = 4;
	SU  T = 9 C = 38 N = color I = 4;
	SU  T = 10 C = 38 N = color I = 4;
	SU  T = 11 C = 38 N = color I = 4;
	SU  T = 12 C = 38 N = color I = 4;
	SU  T = 13 C = 38 N = color I = 4;
	SU  T = 14 C = 38 N = color I = 4;
	SU  T = 15 C = 38 N = color I = 4;
	SU  T = 16 C = 38 N = color I = 4;
	SU  T = 17 C = 38 N = color I = 4;
	SU  T = 18 C = 38 N = color I = 4;
	SU  T = 19 C = 38 N = color I = 4;
	SU  T = 20 C = 38 N = color I = 4;
	SU  T = 21 C = 38 N = color I = 4;
	SU  T = 22 C = 38 N = color I = 4;
	SU  T = 23 C = 38 N = color I = 4;
	SU  T = 24 C = 38 N = color I = 4;
	SU  T = 25 C = 38 N = color I = 4;
	SU  T = 26 C = 38 N = color I = 4;
	SU  T = 27 C = 38 N = color I = 4;
	SU  T = 28 C = 38 N = color I = 4;
	SU  T = 29 C = 38 N = color I = 4;
	SU  T = 30 C = 38 N = color I = 4;
	SU  T = 31 C = 38 N = color I = 4;
	SU  T = 32 C = 38 N = color I = 4;
	SU  T = 33 C = 38 N = color I = 4;
	SU  T = 34 C = 38 N = color I = 4;
	SU  T = 35 C = 38 N = color I = 4;
	SU  T = 36 C = 38 N = color I = 4;
	SU  T = 37 C = 38 N = color I = 4;
	SU  T = 38 C = 38 N = color I = 4;
	SU  T = 39 C = 38 N = color I = 4;
	SU  T = 40 C = 38 N = color I = 4;
	SU  T = 41 C = 38 N = color I = 4;
	SU  T = 42 C = 38 N = color I = 4;
	SU  T = 43 C = 38 N = color I = 4;
	SU  T = 44 C = 38 N = color I = 4;
	SU  T = 45 C = 38 N = color I = 4;
	SU  T = 46 C = 38 N = color I = 4;
	SU  T = 47 C = 38 N = color I = 4;

	SU  T = 1 C = 39 N = color I = 4;
	SU  T = 2 C = 39 N = color I = 4;
	SU  T = 3 C = 39 N = color I = 4;
	SU  T = 4 C = 39 N = color I = 4;
	SU  T = 5 C = 39 N = color I = 4;
	SU  T = 6 C = 39 N = color I = 4;
	SU  T = 7 C = 39 N = color I = 4;
	SU  T = 8 C = 39 N = color I = 4;
	SU  T = 9 C = 39 N = color I = 4;
	SU  T = 10 C = 39 N = color I = 4;
	SU  T = 11 C = 39 N = color I = 4;
	SU  T = 12 C = 39 N = color I = 4;
	SU  T = 13 C = 39 N = color I = 4;
	SU  T = 14 C = 39 N = color I = 4;
	SU  T = 15 C = 39 N = color I = 4;
	SU  T = 16 C = 39 N = color I = 4;
	SU  T = 17 C = 39 N = color I = 4;
	SU  T = 18 C = 39 N = color I = 4;
	SU  T = 19 C = 39 N = color I = 4;
	SU  T = 20 C = 39 N = color I = 4;
	SU  T = 21 C = 39 N = color I = 4;
	SU  T = 22 C = 39 N = color I = 4;
	SU  T = 23 C = 39 N = color I = 4;
	SU  T = 24 C = 39 N = color I = 4;
	SU  T = 25 C = 39 N = color I = 4;
	SU  T = 26 C = 39 N = color I = 4;
	SU  T = 27 C = 39 N = color I = 4;
	SU  T = 28 C = 39 N = color I = 4;
	SU  T = 29 C = 39 N = color I = 4;
	SU  T = 30 C = 39 N = color I = 4;
	SU  T = 31 C = 39 N = color I = 4;
	SU  T = 32 C = 39 N = color I = 4;
	SU  T = 33 C = 39 N = color I = 4;
	SU  T = 34 C = 39 N = color I = 4;
	SU  T = 35 C = 39 N = color I = 4;
	SU  T = 36 C = 39 N = color I = 4;
	SU  T = 37 C = 39 N = color I = 4;
	SU  T = 38 C = 39 N = color I = 4;
	SU  T = 39 C = 39 N = color I = 4;
	SU  T = 40 C = 39 N = color I = 4;
	SU  T = 41 C = 39 N = color I = 4;
	SU  T = 42 C = 39 N = color I = 4;
	SU  T = 43 C = 39 N = color I = 4;
	SU  T = 44 C = 39 N = color I = 4;
	SU  T = 45 C = 39 N = color I = 4;
	SU  T = 46 C = 39 N = color I = 4;
	SU  T = 47 C = 39 N = color I = 4;

	SU  T = 1 C = 40 N = color I = 4;
	SU  T = 2 C = 40 N = color I = 4;
	SU  T = 3 C = 40 N = color I = 4;
	SU  T = 4 C = 40 N = color I = 4;
	SU  T = 5 C = 40 N = color I = 4;
	SU  T = 6 C = 40 N = color I = 4;
	SU  T = 7 C = 40 N = color I = 4;
	SU  T = 8 C = 40 N = color I = 4;
	SU  T = 9 C = 40 N = color I = 4;
	SU  T = 10 C = 40 N = color I = 4;
	SU  T = 11 C = 40 N = color I = 4;
	SU  T = 12 C = 40 N = color I = 4;
	SU  T = 13 C = 40 N = color I = 4;
	SU  T = 14 C = 40 N = color I = 4;
	SU  T = 15 C = 40 N = color I = 4;
	SU  T = 16 C = 40 N = color I = 4;
	SU  T = 17 C = 40 N = color I = 4;
	SU  T = 18 C = 40 N = color I = 4;
	SU  T = 19 C = 40 N = color I = 4;
	SU  T = 20 C = 40 N = color I = 4;
	SU  T = 21 C = 40 N = color I = 4;
	SU  T = 22 C = 40 N = color I = 4;
	SU  T = 23 C = 40 N = color I = 4;
	SU  T = 24 C = 40 N = color I = 4;
	SU  T = 25 C = 40 N = color I = 4;
	SU  T = 26 C = 40 N = color I = 4;
	SU  T = 27 C = 40 N = color I = 4;
	SU  T = 28 C = 40 N = color I = 4;
	SU  T = 29 C = 40 N = color I = 4;
	SU  T = 30 C = 40 N = color I = 4;
	SU  T = 31 C = 40 N = color I = 4;
	SU  T = 32 C = 40 N = color I = 4;
	SU  T = 33 C = 40 N = color I = 4;
	SU  T = 34 C = 40 N = color I = 4;
	SU  T = 35 C = 40 N = color I = 4;
	SU  T = 36 C = 40 N = color I = 4;
	SU  T = 37 C = 40 N = color I = 4;
	SU  T = 38 C = 40 N = color I = 4;
	SU  T = 39 C = 40 N = color I = 4;
	SU  T = 40 C = 40 N = color I = 4;
	SU  T = 41 C = 40 N = color I = 4;
	SU  T = 42 C = 40 N = color I = 4;
	SU  T = 43 C = 40 N = color I = 4;
	SU  T = 44 C = 40 N = color I = 4;
	SU  T = 45 C = 40 N = color I = 4;
	SU  T = 46 C = 40 N = color I = 4;
	SU  T = 47 C = 40 N = color I = 4;

	SU  T = 1 C = 41 N = color I = 4;
	SU  T = 2 C = 41 N = color I = 4;
	SU  T = 3 C = 41 N = color I = 4;
	SU  T = 4 C = 41 N = color I = 4;
	SU  T = 5 C = 41 N = color I = 4;
	SU  T = 6 C = 41 N = color I = 4;
	SU  T = 7 C = 41 N = color I = 4;
	SU  T = 8 C = 41 N = color I = 4;
	SU  T = 9 C = 41 N = color I = 4;
	SU  T = 10 C = 41 N = color I = 4;
	SU  T = 11 C = 41 N = color I = 4;
	SU  T = 12 C = 41 N = color I = 4;
	SU  T = 13 C = 41 N = color I = 4;
	SU  T = 14 C = 41 N = color I = 4;
	SU  T = 15 C = 41 N = color I = 4;
	SU  T = 16 C = 41 N = color I = 4;
	SU  T = 17 C = 41 N = color I = 4;
	SU  T = 18 C = 41 N = color I = 4;
	SU  T = 19 C = 41 N = color I = 4;
	SU  T = 20 C = 41 N = color I = 4;
	SU  T = 21 C = 41 N = color I = 4;
	SU  T = 22 C = 41 N = color I = 4;
	SU  T = 23 C = 41 N = color I = 4;
	SU  T = 24 C = 41 N = color I = 4;
	SU  T = 25 C = 41 N = color I = 4;
	SU  T = 26 C = 41 N = color I = 4;
	SU  T = 27 C = 41 N = color I = 4;
	SU  T = 28 C = 41 N = color I = 4;
	SU  T = 29 C = 41 N = color I = 4;
	SU  T = 30 C = 41 N = color I = 4;
	SU  T = 31 C = 41 N = color I = 4;
	SU  T = 32 C = 41 N = color I = 4;
	SU  T = 33 C = 41 N = color I = 4;
	SU  T = 34 C = 41 N = color I = 4;
	SU  T = 35 C = 41 N = color I = 4;
	SU  T = 36 C = 41 N = color I = 4;
	SU  T = 37 C = 41 N = color I = 4;
	SU  T = 38 C = 41 N = color I = 4;
	SU  T = 39 C = 41 N = color I = 4;
	SU  T = 40 C = 41 N = color I = 4;
	SU  T = 41 C = 41 N = color I = 4;
	SU  T = 42 C = 41 N = color I = 4;
	SU  T = 43 C = 41 N = color I = 4;
	SU  T = 44 C = 41 N = color I = 4;
	SU  T = 45 C = 41 N = color I = 4;
	SU  T = 46 C = 41 N = color I = 4;
	SU  T = 47 C = 41 N = color I = 4;

	SU  T = 1 C = 42 N = color I = 4;
	SU  T = 2 C = 42 N = color I = 4;
	SU  T = 3 C = 42 N = color I = 4;
	SU  T = 4 C = 42 N = color I = 4;
	SU  T = 5 C = 42 N = color I = 4;
	SU  T = 6 C = 42 N = color I = 4;
	SU  T = 7 C = 42 N = color I = 4;
	SU  T = 8 C = 42 N = color I = 4;
	SU  T = 9 C = 42 N = color I = 4;
	SU  T = 10 C = 42 N = color I = 4;
	SU  T = 11 C = 42 N = color I = 4;
	SU  T = 12 C = 42 N = color I = 4;
	SU  T = 13 C = 42 N = color I = 4;
	SU  T = 14 C = 42 N = color I = 4;
	SU  T = 15 C = 42 N = color I = 4;
	SU  T = 16 C = 42 N = color I = 4;
	SU  T = 17 C = 42 N = color I = 4;
	SU  T = 18 C = 42 N = color I = 4;
	SU  T = 19 C = 42 N = color I = 4;
	SU  T = 20 C = 42 N = color I = 4;
	SU  T = 21 C = 42 N = color I = 4;
	SU  T = 22 C = 42 N = color I = 4;
	SU  T = 23 C = 42 N = color I = 4;
	SU  T = 24 C = 42 N = color I = 4;
	SU  T = 25 C = 42 N = color I = 4;
	SU  T = 26 C = 42 N = color I = 4;
	SU  T = 27 C = 42 N = color I = 4;
	SU  T = 28 C = 42 N = color I = 4;
	SU  T = 29 C = 42 N = color I = 4;
	SU  T = 30 C = 42 N = color I = 4;
	SU  T = 31 C = 42 N = color I = 4;
	SU  T = 32 C = 42 N = color I = 4;
	SU  T = 33 C = 42 N = color I = 4;
	SU  T = 34 C = 42 N = color I = 4;
	SU  T = 35 C = 42 N = color I = 4;
	SU  T = 36 C = 42 N = color I = 4;
	SU  T = 37 C = 42 N = color I = 4;
	SU  T = 38 C = 42 N = color I = 4;
	SU  T = 39 C = 42 N = color I = 4;
	SU  T = 40 C = 42 N = color I = 4;
	SU  T = 41 C = 42 N = color I = 4;
	SU  T = 42 C = 42 N = color I = 4;
	SU  T = 43 C = 42 N = color I = 4;
	SU  T = 44 C = 42 N = color I = 4;
	SU  T = 45 C = 42 N = color I = 4;
	SU  T = 46 C = 42 N = color I = 4;
	SU  T = 47 C = 42 N = color I = 4;

	SU  T = 1 C = 43 N = color I = 4;
	SU  T = 2 C = 43 N = color I = 4;
	SU  T = 3 C = 43 N = color I = 4;
	SU  T = 4 C = 43 N = color I = 4;
	SU  T = 5 C = 43 N = color I = 4;
	SU  T = 6 C = 43 N = color I = 4;
	SU  T = 7 C = 43 N = color I = 4;
	SU  T = 8 C = 43 N = color I = 4;
	SU  T = 9 C = 43 N = color I = 4;
	SU  T = 10 C = 43 N = color I = 4;
	SU  T = 11 C = 43 N = color I = 4;
	SU  T = 12 C = 43 N = color I = 4;
	SU  T = 13 C = 43 N = color I = 4;
	SU  T = 14 C = 43 N = color I = 4;
	SU  T = 15 C = 43 N = color I = 4;
	SU  T = 16 C = 43 N = color I = 4;
	SU  T = 17 C = 43 N = color I = 4;
	SU  T = 18 C = 43 N = color I = 4;
	SU  T = 19 C = 43 N = color I = 4;
	SU  T = 20 C = 43 N = color I = 4;
	SU  T = 21 C = 43 N = color I = 4;
	SU  T = 22 C = 43 N = color I = 4;
	SU  T = 23 C = 43 N = color I = 4;
	SU  T = 24 C = 43 N = color I = 4;
	SU  T = 25 C = 43 N = color I = 4;
	SU  T = 26 C = 43 N = color I = 4;
	SU  T = 27 C = 43 N = color I = 4;
	SU  T = 28 C = 43 N = color I = 4;
	SU  T = 29 C = 43 N = color I = 4;
	SU  T = 30 C = 43 N = color I = 4;
	SU  T = 31 C = 43 N = color I = 4;
	SU  T = 32 C = 43 N = color I = 4;
	SU  T = 33 C = 43 N = color I = 4;
	SU  T = 34 C = 43 N = color I = 4;
	SU  T = 35 C = 43 N = color I = 4;
	SU  T = 36 C = 43 N = color I = 4;
	SU  T = 37 C = 43 N = color I = 4;
	SU  T = 38 C = 43 N = color I = 4;
	SU  T = 39 C = 43 N = color I = 4;
	SU  T = 40 C = 43 N = color I = 4;
	SU  T = 41 C = 43 N = color I = 4;
	SU  T = 42 C = 43 N = color I = 4;
	SU  T = 43 C = 43 N = color I = 4;
	SU  T = 44 C = 43 N = color I = 4;
	SU  T = 45 C = 43 N = color I = 4;
	SU  T = 46 C = 43 N = color I = 4;
	SU  T = 47 C = 43 N = color I = 4;

	SU  T = 1 C = 44 N = color I = 4;
	SU  T = 2 C = 44 N = color I = 4;
	SU  T = 3 C = 44 N = color I = 4;
	SU  T = 4 C = 44 N = color I = 4;
	SU  T = 5 C = 44 N = color I = 4;
	SU  T = 6 C = 44 N = color I = 4;
	SU  T = 7 C = 44 N = color I = 4;
	SU  T = 8 C = 44 N = color I = 4;
	SU  T = 9 C = 44 N = color I = 4;
	SU  T = 10 C = 44 N = color I = 4;
	SU  T = 11 C = 44 N = color I = 4;
	SU  T = 12 C = 44 N = color I = 4;
	SU  T = 13 C = 44 N = color I = 4;
	SU  T = 14 C = 44 N = color I = 4;
	SU  T = 15 C = 44 N = color I = 4;
	SU  T = 16 C = 44 N = color I = 4;
	SU  T = 17 C = 44 N = color I = 4;
	SU  T = 18 C = 44 N = color I = 4;
	SU  T = 19 C = 44 N = color I = 4;
	SU  T = 20 C = 44 N = color I = 4;
	SU  T = 21 C = 44 N = color I = 4;
	SU  T = 22 C = 44 N = color I = 4;
	SU  T = 23 C = 44 N = color I = 4;
	SU  T = 24 C = 44 N = color I = 4;
	SU  T = 25 C = 44 N = color I = 4;
	SU  T = 26 C = 44 N = color I = 4;
	SU  T = 27 C = 44 N = color I = 4;
	SU  T = 28 C = 44 N = color I = 4;
	SU  T = 29 C = 44 N = color I = 4;
	SU  T = 30 C = 44 N = color I = 4;
	SU  T = 31 C = 44 N = color I = 4;
	SU  T = 32 C = 44 N = color I = 4;
	SU  T = 33 C = 44 N = color I = 4;
	SU  T = 34 C = 44 N = color I = 4;
	SU  T = 35 C = 44 N = color I = 4;
	SU  T = 36 C = 44 N = color I = 4;
	SU  T = 37 C = 44 N = color I = 4;
	SU  T = 38 C = 44 N = color I = 4;
	SU  T = 39 C = 44 N = color I = 4;
	SU  T = 40 C = 44 N = color I = 4;
	SU  T = 41 C = 44 N = color I = 4;
	SU  T = 42 C = 44 N = color I = 4;
	SU  T = 43 C = 44 N = color I = 4;
	SU  T = 44 C = 44 N = color I = 4;
	SU  T = 45 C = 44 N = color I = 4;
	SU  T = 46 C = 44 N = color I = 4;
	SU  T = 47 C = 44 N = color I = 4;

	SU  C = 45 N = color I = 6;
	SU  T = 1 C = 45 N = color I = 4;
	SU  T = 2 C = 45 N = color I = 4;
	SU  T = 3 C = 45 N = color I = 4;
	SU  T = 4 C = 45 N = color I = 4;
	SU  T = 5 C = 45 N = color I = 4;
	SU  T = 6 C = 45 N = color I = 4;
	SU  T = 7 C = 45 N = color I = 4;
	SU  T = 8 C = 45 N = color I = 4;
	SU  T = 9 C = 45 N = color I = 4;
	SU  T = 10 C = 45 N = color I = 4;
	SU  T = 11 C = 45 N = color I = 4;
	SU  T = 12 C = 45 N = color I = 4;
	SU  T = 13 C = 45 N = color I = 4;
	SU  T = 14 C = 45 N = color I = 4;
	SU  T = 15 C = 45 N = color I = 4;
	SU  T = 16 C = 45 N = color I = 4;
	SU  T = 17 C = 45 N = color I = 4;
	SU  T = 18 C = 45 N = color I = 4;
	SU  T = 19 C = 45 N = color I = 4;
	SU  T = 20 C = 45 N = color I = 4;
	SU  T = 21 C = 45 N = color I = 4;
	SU  T = 22 C = 45 N = color I = 4;
	SU  T = 23 C = 45 N = color I = 4;
	SU  T = 24 C = 45 N = color I = 4;
	SU  T = 25 C = 45 N = color I = 4;
	SU  T = 26 C = 45 N = color I = 4;
	SU  T = 27 C = 45 N = color I = 4;
	SU  T = 28 C = 45 N = color I = 4;
	SU  T = 29 C = 45 N = color I = 4;
	SU  T = 30 C = 45 N = color I = 4;
	SU  T = 31 C = 45 N = color I = 4;
	SU  T = 32 C = 45 N = color I = 4;
	SU  T = 33 C = 45 N = color I = 4;
	SU  T = 34 C = 45 N = color I = 4;
	SU  T = 35 C = 45 N = color I = 4;
	SU  T = 36 C = 45 N = color I = 4;
	SU  T = 37 C = 45 N = color I = 4;
	SU  T = 38 C = 45 N = color I = 4;
	SU  T = 39 C = 45 N = color I = 4;
	SU  T = 40 C = 45 N = color I = 4;
	SU  T = 41 C = 45 N = color I = 4;
	SU  T = 42 C = 45 N = color I = 4;
	SU  T = 43 C = 45 N = color I = 4;
	SU  T = 44 C = 45 N = color I = 4;
	SU  T = 45 C = 45 N = color I = 4;
	SU  T = 46 C = 45 N = color I = 4;
	SU  T = 47 C = 45 N = color I = 4;

	SU  C = 46 N = color I = 6;
	SU  T = 1 C = 46 N = color I = 4;
	SU  T = 2 C = 46 N = color I = 4;
	SU  T = 3 C = 46 N = color I = 4;
	SU  T = 4 C = 46 N = color I = 4;
	SU  T = 5 C = 46 N = color I = 4;
	SU  T = 6 C = 46 N = color I = 4;
	SU  T = 7 C = 46 N = color I = 4;
	SU  T = 8 C = 46 N = color I = 4;
	SU  T = 9 C = 46 N = color I = 4;
	SU  T = 10 C = 46 N = color I = 4;
	SU  T = 11 C = 46 N = color I = 4;
	SU  T = 12 C = 46 N = color I = 4;
	SU  T = 13 C = 46 N = color I = 4;
	SU  T = 14 C = 46 N = color I = 4;
	SU  T = 15 C = 46 N = color I = 4;
	SU  T = 16 C = 46 N = color I = 4;
	SU  T = 17 C = 46 N = color I = 4;
	SU  T = 18 C = 46 N = color I = 4;
	SU  T = 19 C = 46 N = color I = 4;
	SU  T = 20 C = 46 N = color I = 4;
	SU  T = 21 C = 46 N = color I = 4;
	SU  T = 22 C = 46 N = color I = 4;
	SU  T = 23 C = 46 N = color I = 4;
	SU  T = 24 C = 46 N = color I = 4;
	SU  T = 25 C = 46 N = color I = 4;
	SU  T = 26 C = 46 N = color I = 4;
	SU  T = 27 C = 46 N = color I = 4;
	SU  T = 28 C = 46 N = color I = 4;
	SU  T = 29 C = 46 N = color I = 4;
	SU  T = 30 C = 46 N = color I = 4;
	SU  T = 31 C = 46 N = color I = 4;
	SU  T = 32 C = 46 N = color I = 4;
	SU  T = 33 C = 46 N = color I = 4;
	SU  T = 34 C = 46 N = color I = 4;
	SU  T = 35 C = 46 N = color I = 4;
	SU  T = 36 C = 46 N = color I = 4;
	SU  T = 37 C = 46 N = color I = 4;
	SU  T = 38 C = 46 N = color I = 4;
	SU  T = 39 C = 46 N = color I = 4;
	SU  T = 40 C = 46 N = color I = 4;
	SU  T = 41 C = 46 N = color I = 4;
	SU  T = 42 C = 46 N = color I = 4;
	SU  T = 43 C = 46 N = color I = 4;
	SU  T = 44 C = 46 N = color I = 4;
	SU  T = 45 C = 46 N = color I = 4;
	SU  T = 46 C = 46 N = color I = 4;
	SU  T = 47 C = 46 N = color I = 4;

	SU  T = 1 C = 47 N = color I = 4;
	SU  T = 2 C = 47 N = color I = 4;
	SU  T = 3 C = 47 N = color I = 4;
	SU  T = 4 C = 47 N = color I = 4;
	SU  T = 5 C = 47 N = color I = 4;
	SU  T = 6 C = 47 N = color I = 4;
	SU  T = 7 C = 47 N = color I = 4;
	SU  T = 8 C = 47 N = color I = 4;
	SU  T = 9 C = 47 N = color I = 4;
	SU  T = 10 C = 47 N = color I = 4;
	SU  T = 11 C = 47 N = color I = 4;
	SU  T = 12 C = 47 N = color I = 4;
	SU  T = 13 C = 47 N = color I = 4;
	SU  T = 14 C = 47 N = color I = 4;
	SU  T = 15 C = 47 N = color I = 4;
	SU  T = 16 C = 47 N = color I = 4;
	SU  T = 17 C = 47 N = color I = 4;
	SU  T = 18 C = 47 N = color I = 4;
	SU  T = 19 C = 47 N = color I = 4;
	SU  T = 20 C = 47 N = color I = 4;
	SU  T = 21 C = 47 N = color I = 4;
	SU  T = 22 C = 47 N = color I = 4;
	SU  T = 23 C = 47 N = color I = 4;
	SU  T = 24 C = 47 N = color I = 4;
	SU  T = 25 C = 47 N = color I = 4;
	SU  T = 26 C = 47 N = color I = 4;
	SU  T = 27 C = 47 N = color I = 4;
	SU  T = 28 C = 47 N = color I = 4;
	SU  T = 29 C = 47 N = color I = 4;
	SU  T = 30 C = 47 N = color I = 4;
	SU  T = 31 C = 47 N = color I = 4;
	SU  T = 32 C = 47 N = color I = 4;
	SU  T = 33 C = 47 N = color I = 4;
	SU  T = 34 C = 47 N = color I = 4;
	SU  T = 35 C = 47 N = color I = 4;
	SU  T = 36 C = 47 N = color I = 4;
	SU  T = 37 C = 47 N = color I = 4;
	SU  T = 38 C = 47 N = color I = 4;
	SU  T = 39 C = 47 N = color I = 4;
	SU  T = 40 C = 47 N = color I = 4;
	SU  T = 41 C = 47 N = color I = 4;
	SU  T = 42 C = 47 N = color I = 4;
	SU  T = 43 C = 47 N = color I = 4;
	SU  T = 44 C = 47 N = color I = 4;
	SU  T = 45 C = 47 N = color I = 4;
	SU  T = 46 C = 47 N = color I = 4;
	SU  T = 47 C = 47 N = color I = 4;

	SU  C = 48 N = color I = 6;
	SU  T = 1 C = 48 N = color I = 4;
	SU  T = 2 C = 48 N = color I = 4;
	SU  T = 3 C = 48 N = color I = 4;
	SU  T = 4 C = 48 N = color I = 4;
	SU  T = 5 C = 48 N = color I = 4;
	SU  T = 6 C = 48 N = color I = 4;
	SU  T = 7 C = 48 N = color I = 4;
	SU  T = 8 C = 48 N = color I = 4;
	SU  T = 9 C = 48 N = color I = 4;
	SU  T = 10 C = 48 N = color I = 4;
	SU  T = 11 C = 48 N = color I = 4;
	SU  T = 12 C = 48 N = color I = 4;
	SU  T = 13 C = 48 N = color I = 4;
	SU  T = 14 C = 48 N = color I = 4;
	SU  T = 15 C = 48 N = color I = 4;
	SU  T = 16 C = 48 N = color I = 4;
	SU  T = 17 C = 48 N = color I = 4;
	SU  T = 18 C = 48 N = color I = 4;
	SU  T = 19 C = 48 N = color I = 4;
	SU  T = 20 C = 48 N = color I = 4;
	SU  T = 21 C = 48 N = color I = 4;
	SU  T = 22 C = 48 N = color I = 4;
	SU  T = 23 C = 48 N = color I = 4;
	SU  T = 24 C = 48 N = color I = 4;
	SU  T = 25 C = 48 N = color I = 4;
	SU  T = 26 C = 48 N = color I = 4;
	SU  T = 27 C = 48 N = color I = 4;
	SU  T = 28 C = 48 N = color I = 4;
	SU  T = 29 C = 48 N = color I = 4;
	SU  T = 30 C = 48 N = color I = 4;
	SU  T = 31 C = 48 N = color I = 4;
	SU  T = 32 C = 48 N = color I = 4;
	SU  T = 33 C = 48 N = color I = 4;
	SU  T = 34 C = 48 N = color I = 4;
	SU  T = 35 C = 48 N = color I = 4;
	SU  T = 36 C = 48 N = color I = 4;
	SU  T = 37 C = 48 N = color I = 4;
	SU  T = 38 C = 48 N = color I = 4;
	SU  T = 39 C = 48 N = color I = 4;
	SU  T = 40 C = 48 N = color I = 4;
	SU  T = 41 C = 48 N = color I = 4;
	SU  T = 42 C = 48 N = color I = 4;
	SU  T = 43 C = 48 N = color I = 4;
	SU  T = 44 C = 48 N = color I = 4;
	SU  T = 45 C = 48 N = color I = 4;
	SU  T = 46 C = 48 N = color I = 4;
	SU  T = 47 C = 48 N = color I = 4;

	SU  T = 1 C = 49 N = color I = 4;
	SU  T = 2 C = 49 N = color I = 4;
	SU  T = 3 C = 49 N = color I = 4;
	SU  T = 4 C = 49 N = color I = 4;
	SU  T = 5 C = 49 N = color I = 4;
	SU  T = 6 C = 49 N = color I = 4;
	SU  T = 7 C = 49 N = color I = 4;
	SU  T = 8 C = 49 N = color I = 4;
	SU  T = 9 C = 49 N = color I = 4;
	SU  T = 10 C = 49 N = color I = 4;
	SU  T = 11 C = 49 N = color I = 4;
	SU  T = 12 C = 49 N = color I = 4;
	SU  T = 13 C = 49 N = color I = 4;
	SU  T = 14 C = 49 N = color I = 4;
	SU  T = 15 C = 49 N = color I = 4;
	SU  T = 16 C = 49 N = color I = 4;
	SU  T = 17 C = 49 N = color I = 4;
	SU  T = 18 C = 49 N = color I = 4;
	SU  T = 19 C = 49 N = color I = 4;
	SU  T = 20 C = 49 N = color I = 4;
	SU  T = 21 C = 49 N = color I = 4;
	SU  T = 22 C = 49 N = color I = 4;
	SU  T = 23 C = 49 N = color I = 4;
	SU  T = 24 C = 49 N = color I = 4;
	SU  T = 25 C = 49 N = color I = 4;
	SU  T = 26 C = 49 N = color I = 4;
	SU  T = 27 C = 49 N = color I = 4;
	SU  T = 28 C = 49 N = color I = 4;
	SU  T = 29 C = 49 N = color I = 4;
	SU  T = 30 C = 49 N = color I = 4;
	SU  T = 31 C = 49 N = color I = 4;
	SU  T = 32 C = 49 N = color I = 4;
	SU  T = 33 C = 49 N = color I = 4;
	SU  T = 34 C = 49 N = color I = 4;
	SU  T = 35 C = 49 N = color I = 4;
	SU  T = 36 C = 49 N = color I = 4;
	SU  T = 37 C = 49 N = color I = 4;
	SU  T = 38 C = 49 N = color I = 4;
	SU  T = 39 C = 49 N = color I = 4;
	SU  T = 40 C = 49 N = color I = 4;
	SU  T = 41 C = 49 N = color I = 4;
	SU  T = 42 C = 49 N = color I = 4;
	SU  T = 43 C = 49 N = color I = 4;
	SU  T = 44 C = 49 N = color I = 4;
	SU  T = 45 C = 49 N = color I = 4;
	SU  T = 46 C = 49 N = color I = 4;
	SU  T = 47 C = 49 N = color I = 4;

	SU  T = 1 C = 50 N = color I = 4;
	SU  T = 2 C = 50 N = color I = 4;
	SU  T = 3 C = 50 N = color I = 4;
	SU  T = 4 C = 50 N = color I = 4;
	SU  T = 5 C = 50 N = color I = 4;
	SU  T = 6 C = 50 N = color I = 4;
	SU  T = 7 C = 50 N = color I = 4;
	SU  T = 8 C = 50 N = color I = 4;
	SU  T = 9 C = 50 N = color I = 4;
	SU  T = 10 C = 50 N = color I = 4;
	SU  T = 11 C = 50 N = color I = 4;
	SU  T = 12 C = 50 N = color I = 4;
	SU  T = 13 C = 50 N = color I = 4;
	SU  T = 14 C = 50 N = color I = 4;
	SU  T = 15 C = 50 N = color I = 4;
	SU  T = 16 C = 50 N = color I = 4;
	SU  T = 17 C = 50 N = color I = 4;
	SU  T = 18 C = 50 N = color I = 4;
	SU  T = 19 C = 50 N = color I = 4;
	SU  T = 20 C = 50 N = color I = 4;
	SU  T = 21 C = 50 N = color I = 4;
	SU  T = 22 C = 50 N = color I = 4;
	SU  T = 23 C = 50 N = color I = 4;
	SU  T = 24 C = 50 N = color I = 4;
	SU  T = 25 C = 50 N = color I = 4;
	SU  T = 26 C = 50 N = color I = 4;
	SU  T = 27 C = 50 N = color I = 4;
	SU  T = 28 C = 50 N = color I = 4;
	SU  T = 29 C = 50 N = color I = 4;
	SU  T = 30 C = 50 N = color I = 4;
	SU  T = 31 C = 50 N = color I = 4;
	SU  T = 32 C = 50 N = color I = 4;
	SU  T = 33 C = 50 N = color I = 4;
	SU  T = 34 C = 50 N = color I = 4;
	SU  T = 35 C = 50 N = color I = 4;
	SU  T = 36 C = 50 N = color I = 4;
	SU  T = 37 C = 50 N = color I = 4;
	SU  T = 38 C = 50 N = color I = 4;
	SU  T = 39 C = 50 N = color I = 4;
	SU  T = 40 C = 50 N = color I = 4;
	SU  T = 41 C = 50 N = color I = 4;
	SU  T = 42 C = 50 N = color I = 4;
	SU  T = 43 C = 50 N = color I = 4;
	SU  T = 44 C = 50 N = color I = 4;
	SU  T = 45 C = 50 N = color I = 4;
	SU  T = 46 C = 50 N = color I = 4;
	SU  T = 47 C = 50 N = color I = 4;

	SU  T = 1 C = 51 N = color I = 4;
	SU  T = 2 C = 51 N = color I = 4;
	SU  T = 3 C = 51 N = color I = 4;
	SU  T = 4 C = 51 N = color I = 4;
	SU  T = 5 C = 51 N = color I = 4;
	SU  T = 6 C = 51 N = color I = 4;
	SU  T = 7 C = 51 N = color I = 4;
	SU  T = 8 C = 51 N = color I = 4;
	SU  T = 9 C = 51 N = color I = 4;
	SU  T = 10 C = 51 N = color I = 4;
	SU  T = 11 C = 51 N = color I = 4;
	SU  T = 12 C = 51 N = color I = 4;
	SU  T = 13 C = 51 N = color I = 4;
	SU  T = 14 C = 51 N = color I = 4;
	SU  T = 15 C = 51 N = color I = 4;
	SU  T = 16 C = 51 N = color I = 4;
	SU  T = 17 C = 51 N = color I = 4;
	SU  T = 18 C = 51 N = color I = 4;
	SU  T = 19 C = 51 N = color I = 4;
	SU  T = 20 C = 51 N = color I = 4;
	SU  T = 21 C = 51 N = color I = 4;
	SU  T = 22 C = 51 N = color I = 4;
	SU  T = 23 C = 51 N = color I = 4;
	SU  T = 24 C = 51 N = color I = 4;
	SU  T = 25 C = 51 N = color I = 4;
	SU  T = 26 C = 51 N = color I = 4;
	SU  T = 27 C = 51 N = color I = 4;
	SU  T = 28 C = 51 N = color I = 4;
	SU  T = 29 C = 51 N = color I = 4;
	SU  T = 30 C = 51 N = color I = 4;
	SU  T = 31 C = 51 N = color I = 4;
	SU  T = 32 C = 51 N = color I = 4;
	SU  T = 33 C = 51 N = color I = 4;
	SU  T = 34 C = 51 N = color I = 4;
	SU  T = 35 C = 51 N = color I = 4;
	SU  T = 36 C = 51 N = color I = 4;
	SU  T = 37 C = 51 N = color I = 4;
	SU  T = 38 C = 51 N = color I = 4;
	SU  T = 39 C = 51 N = color I = 4;
	SU  T = 40 C = 51 N = color I = 4;
	SU  T = 41 C = 51 N = color I = 4;
	SU  T = 42 C = 51 N = color I = 4;
	SU  T = 43 C = 51 N = color I = 4;
	SU  T = 44 C = 51 N = color I = 4;
	SU  T = 45 C = 51 N = color I = 4;
	SU  T = 46 C = 51 N = color I = 4;
	SU  T = 47 C = 51 N = color I = 4;

	SU  T = 1 C = 52 N = color I = 4;
	SU  T = 2 C = 52 N = color I = 4;
	SU  T = 3 C = 52 N = color I = 4;
	SU  T = 4 C = 52 N = color I = 4;
	SU  T = 5 C = 52 N = color I = 4;
	SU  T = 6 C = 52 N = color I = 4;
	SU  T = 7 C = 52 N = color I = 4;
	SU  T = 8 C = 52 N = color I = 4;
	SU  T = 9 C = 52 N = color I = 4;
	SU  T = 10 C = 52 N = color I = 4;
	SU  T = 11 C = 52 N = color I = 4;
	SU  T = 12 C = 52 N = color I = 4;
	SU  T = 13 C = 52 N = color I = 4;
	SU  T = 14 C = 52 N = color I = 4;
	SU  T = 15 C = 52 N = color I = 4;
	SU  T = 16 C = 52 N = color I = 4;
	SU  T = 17 C = 52 N = color I = 4;
	SU  T = 18 C = 52 N = color I = 4;
	SU  T = 19 C = 52 N = color I = 4;
	SU  T = 20 C = 52 N = color I = 4;
	SU  T = 21 C = 52 N = color I = 4;
	SU  T = 22 C = 52 N = color I = 4;
	SU  T = 23 C = 52 N = color I = 4;
	SU  T = 24 C = 52 N = color I = 4;
	SU  T = 25 C = 52 N = color I = 4;
	SU  T = 26 C = 52 N = color I = 4;
	SU  T = 27 C = 52 N = color I = 4;
	SU  T = 28 C = 52 N = color I = 4;
	SU  T = 29 C = 52 N = color I = 4;
	SU  T = 30 C = 52 N = color I = 4;
	SU  T = 31 C = 52 N = color I = 4;
	SU  T = 32 C = 52 N = color I = 4;
	SU  T = 33 C = 52 N = color I = 4;
	SU  T = 34 C = 52 N = color I = 4;
	SU  T = 35 C = 52 N = color I = 4;
	SU  T = 36 C = 52 N = color I = 4;
	SU  T = 37 C = 52 N = color I = 4;
	SU  T = 38 C = 52 N = color I = 4;
	SU  T = 39 C = 52 N = color I = 4;
	SU  T = 40 C = 52 N = color I = 4;
	SU  T = 41 C = 52 N = color I = 4;
	SU  T = 42 C = 52 N = color I = 4;
	SU  T = 43 C = 52 N = color I = 4;
	SU  T = 44 C = 52 N = color I = 4;
	SU  T = 45 C = 52 N = color I = 4;
	SU  T = 46 C = 52 N = color I = 4;
	SU  T = 47 C = 52 N = color I = 4;

	SU  T = 1 C = 53 N = color I = 4;
	SU  T = 2 C = 53 N = color I = 4;
	SU  T = 3 C = 53 N = color I = 4;
	SU  T = 4 C = 53 N = color I = 4;
	SU  T = 5 C = 53 N = color I = 4;
	SU  T = 6 C = 53 N = color I = 4;
	SU  T = 7 C = 53 N = color I = 4;
	SU  T = 8 C = 53 N = color I = 4;
	SU  T = 9 C = 53 N = color I = 4;
	SU  T = 10 C = 53 N = color I = 4;
	SU  T = 11 C = 53 N = color I = 4;
	SU  T = 12 C = 53 N = color I = 4;
	SU  T = 13 C = 53 N = color I = 4;
	SU  T = 14 C = 53 N = color I = 4;
	SU  T = 15 C = 53 N = color I = 4;
	SU  T = 16 C = 53 N = color I = 4;
	SU  T = 17 C = 53 N = color I = 4;
	SU  T = 18 C = 53 N = color I = 4;
	SU  T = 19 C = 53 N = color I = 4;
	SU  T = 20 C = 53 N = color I = 4;
	SU  T = 21 C = 53 N = color I = 4;
	SU  T = 22 C = 53 N = color I = 4;
	SU  T = 23 C = 53 N = color I = 4;
	SU  T = 24 C = 53 N = color I = 4;
	SU  T = 25 C = 53 N = color I = 4;
	SU  T = 26 C = 53 N = color I = 4;
	SU  T = 27 C = 53 N = color I = 4;
	SU  T = 28 C = 53 N = color I = 4;
	SU  T = 29 C = 53 N = color I = 4;
	SU  T = 30 C = 53 N = color I = 4;
	SU  T = 31 C = 53 N = color I = 4;
	SU  T = 32 C = 53 N = color I = 4;
	SU  T = 33 C = 53 N = color I = 4;
	SU  T = 34 C = 53 N = color I = 4;
	SU  T = 35 C = 53 N = color I = 4;
	SU  T = 36 C = 53 N = color I = 4;
	SU  T = 37 C = 53 N = color I = 4;
	SU  T = 38 C = 53 N = color I = 4;
	SU  T = 39 C = 53 N = color I = 4;
	SU  T = 40 C = 53 N = color I = 4;
	SU  T = 41 C = 53 N = color I = 4;
	SU  T = 42 C = 53 N = color I = 4;
	SU  T = 43 C = 53 N = color I = 4;
	SU  T = 44 C = 53 N = color I = 4;
	SU  T = 45 C = 53 N = color I = 4;
	SU  T = 46 C = 53 N = color I = 4;
	SU  T = 47 C = 53 N = color I = 4;

	SU  T = 1 C = 54 N = color I = 4;
	SU  T = 2 C = 54 N = color I = 4;
	SU  T = 3 C = 54 N = color I = 4;
	SU  T = 4 C = 54 N = color I = 4;
	SU  T = 5 C = 54 N = color I = 4;
	SU  T = 6 C = 54 N = color I = 4;
	SU  T = 7 C = 54 N = color I = 4;
	SU  T = 8 C = 54 N = color I = 4;
	SU  T = 9 C = 54 N = color I = 4;
	SU  T = 10 C = 54 N = color I = 4;
	SU  T = 11 C = 54 N = color I = 4;
	SU  T = 12 C = 54 N = color I = 4;
	SU  T = 13 C = 54 N = color I = 4;
	SU  T = 14 C = 54 N = color I = 4;
	SU  T = 15 C = 54 N = color I = 4;
	SU  T = 16 C = 54 N = color I = 4;
	SU  T = 17 C = 54 N = color I = 4;
	SU  T = 18 C = 54 N = color I = 4;
	SU  T = 19 C = 54 N = color I = 4;
	SU  T = 20 C = 54 N = color I = 4;
	SU  T = 21 C = 54 N = color I = 4;
	SU  T = 22 C = 54 N = color I = 4;
	SU  T = 23 C = 54 N = color I = 4;
	SU  T = 24 C = 54 N = color I = 4;
	SU  T = 25 C = 54 N = color I = 4;
	SU  T = 26 C = 54 N = color I = 4;
	SU  T = 27 C = 54 N = color I = 4;
	SU  T = 28 C = 54 N = color I = 4;
	SU  T = 29 C = 54 N = color I = 4;
	SU  T = 30 C = 54 N = color I = 4;
	SU  T = 31 C = 54 N = color I = 4;
	SU  T = 32 C = 54 N = color I = 4;
	SU  T = 33 C = 54 N = color I = 4;
	SU  T = 34 C = 54 N = color I = 4;
	SU  T = 35 C = 54 N = color I = 4;
	SU  T = 36 C = 54 N = color I = 4;
	SU  T = 37 C = 54 N = color I = 4;
	SU  T = 38 C = 54 N = color I = 4;
	SU  T = 39 C = 54 N = color I = 4;
	SU  T = 40 C = 54 N = color I = 4;
	SU  T = 41 C = 54 N = color I = 4;
	SU  T = 42 C = 54 N = color I = 4;
	SU  T = 43 C = 54 N = color I = 4;
	SU  T = 44 C = 54 N = color I = 4;
	SU  T = 45 C = 54 N = color I = 4;
	SU  T = 46 C = 54 N = color I = 4;
	SU  T = 47 C = 54 N = color I = 4;

	SU  T = 1 C = 55 N = color I = 4;
	SU  T = 2 C = 55 N = color I = 4;
	SU  T = 3 C = 55 N = color I = 4;
	SU  T = 4 C = 55 N = color I = 4;
	SU  T = 5 C = 55 N = color I = 4;
	SU  T = 6 C = 55 N = color I = 4;
	SU  T = 7 C = 55 N = color I = 4;
	SU  T = 8 C = 55 N = color I = 4;
	SU  T = 9 C = 55 N = color I = 4;
	SU  T = 10 C = 55 N = color I = 4;
	SU  T = 11 C = 55 N = color I = 4;
	SU  T = 12 C = 55 N = color I = 4;
	SU  T = 13 C = 55 N = color I = 4;
	SU  T = 14 C = 55 N = color I = 4;
	SU  T = 15 C = 55 N = color I = 4;
	SU  T = 16 C = 55 N = color I = 4;
	SU  T = 17 C = 55 N = color I = 4;
	SU  T = 18 C = 55 N = color I = 4;
	SU  T = 19 C = 55 N = color I = 4;
	SU  T = 20 C = 55 N = color I = 4;
	SU  T = 21 C = 55 N = color I = 4;
	SU  T = 22 C = 55 N = color I = 4;
	SU  T = 23 C = 55 N = color I = 4;
	SU  T = 24 C = 55 N = color I = 4;
	SU  T = 25 C = 55 N = color I = 4;
	SU  T = 26 C = 55 N = color I = 4;
	SU  T = 27 C = 55 N = color I = 4;
	SU  T = 28 C = 55 N = color I = 4;
	SU  T = 29 C = 55 N = color I = 4;
	SU  T = 30 C = 55 N = color I = 4;
	SU  T = 31 C = 55 N = color I = 4;
	SU  T = 32 C = 55 N = color I = 4;
	SU  T = 33 C = 55 N = color I = 4;
	SU  T = 34 C = 55 N = color I = 4;
	SU  T = 35 C = 55 N = color I = 4;
	SU  T = 36 C = 55 N = color I = 4;
	SU  T = 37 C = 55 N = color I = 4;
	SU  T = 38 C = 55 N = color I = 4;
	SU  T = 39 C = 55 N = color I = 4;
	SU  T = 40 C = 55 N = color I = 4;
	SU  T = 41 C = 55 N = color I = 4;
	SU  T = 42 C = 55 N = color I = 4;
	SU  T = 43 C = 55 N = color I = 4;
	SU  T = 44 C = 55 N = color I = 4;
	SU  T = 45 C = 55 N = color I = 4;
	SU  T = 46 C = 55 N = color I = 4;
	SU  T = 47 C = 55 N = color I = 4;

	SU  T = 1 C = 56 N = color I = 4;
	SU  T = 2 C = 56 N = color I = 4;
	SU  T = 3 C = 56 N = color I = 4;
	SU  T = 4 C = 56 N = color I = 4;
	SU  T = 5 C = 56 N = color I = 4;
	SU  T = 6 C = 56 N = color I = 4;
	SU  T = 7 C = 56 N = color I = 4;
	SU  T = 8 C = 56 N = color I = 4;
	SU  T = 9 C = 56 N = color I = 4;
	SU  T = 10 C = 56 N = color I = 4;
	SU  T = 11 C = 56 N = color I = 4;
	SU  T = 12 C = 56 N = color I = 4;
	SU  T = 13 C = 56 N = color I = 4;
	SU  T = 14 C = 56 N = color I = 4;
	SU  T = 15 C = 56 N = color I = 4;
	SU  T = 16 C = 56 N = color I = 4;
	SU  T = 17 C = 56 N = color I = 4;
	SU  T = 18 C = 56 N = color I = 4;
	SU  T = 19 C = 56 N = color I = 4;
	SU  T = 20 C = 56 N = color I = 4;
	SU  T = 21 C = 56 N = color I = 4;
	SU  T = 22 C = 56 N = color I = 4;
	SU  T = 23 C = 56 N = color I = 4;
	SU  T = 24 C = 56 N = color I = 4;
	SU  T = 25 C = 56 N = color I = 4;
	SU  T = 26 C = 56 N = color I = 4;
	SU  T = 27 C = 56 N = color I = 4;
	SU  T = 28 C = 56 N = color I = 4;
	SU  T = 29 C = 56 N = color I = 4;
	SU  T = 30 C = 56 N = color I = 4;
	SU  T = 31 C = 56 N = color I = 4;
	SU  T = 32 C = 56 N = color I = 4;
	SU  T = 33 C = 56 N = color I = 4;
	SU  T = 34 C = 56 N = color I = 4;
	SU  T = 35 C = 56 N = color I = 4;
	SU  T = 36 C = 56 N = color I = 4;
	SU  T = 37 C = 56 N = color I = 4;
	SU  T = 38 C = 56 N = color I = 4;
	SU  T = 39 C = 56 N = color I = 4;
	SU  T = 40 C = 56 N = color I = 4;
	SU  T = 41 C = 56 N = color I = 4;
	SU  T = 42 C = 56 N = color I = 4;
	SU  T = 43 C = 56 N = color I = 4;
	SU  T = 44 C = 56 N = color I = 4;
	SU  T = 45 C = 56 N = color I = 4;
	SU  T = 46 C = 56 N = color I = 4;
	SU  T = 47 C = 56 N = color I = 4;

	SU  T = 1 C = 57 N = color I = 4;
	SU  T = 2 C = 57 N = color I = 4;
	SU  T = 3 C = 57 N = color I = 4;
	SU  T = 4 C = 57 N = color I = 4;
	SU  T = 5 C = 57 N = color I = 4;
	SU  T = 6 C = 57 N = color I = 4;
	SU  T = 7 C = 57 N = color I = 4;
	SU  T = 8 C = 57 N = color I = 4;
	SU  T = 9 C = 57 N = color I = 4;
	SU  T = 10 C = 57 N = color I = 4;
	SU  T = 11 C = 57 N = color I = 4;
	SU  T = 12 C = 57 N = color I = 4;
	SU  T = 13 C = 57 N = color I = 4;
	SU  T = 14 C = 57 N = color I = 4;
	SU  T = 15 C = 57 N = color I = 4;
	SU  T = 16 C = 57 N = color I = 4;
	SU  T = 17 C = 57 N = color I = 4;
	SU  T = 18 C = 57 N = color I = 4;
	SU  T = 19 C = 57 N = color I = 4;
	SU  T = 20 C = 57 N = color I = 4;
	SU  T = 21 C = 57 N = color I = 4;
	SU  T = 22 C = 57 N = color I = 4;
	SU  T = 23 C = 57 N = color I = 4;
	SU  T = 24 C = 57 N = color I = 4;
	SU  T = 25 C = 57 N = color I = 4;
	SU  T = 26 C = 57 N = color I = 4;
	SU  T = 27 C = 57 N = color I = 4;
	SU  T = 28 C = 57 N = color I = 4;
	SU  T = 29 C = 57 N = color I = 4;
	SU  T = 30 C = 57 N = color I = 4;
	SU  T = 31 C = 57 N = color I = 4;
	SU  T = 32 C = 57 N = color I = 4;
	SU  T = 33 C = 57 N = color I = 4;
	SU  T = 34 C = 57 N = color I = 4;
	SU  T = 35 C = 57 N = color I = 4;
	SU  T = 36 C = 57 N = color I = 4;
	SU  T = 37 C = 57 N = color I = 4;
	SU  T = 38 C = 57 N = color I = 4;
	SU  T = 39 C = 57 N = color I = 4;
	SU  T = 40 C = 57 N = color I = 4;
	SU  T = 41 C = 57 N = color I = 4;
	SU  T = 42 C = 57 N = color I = 4;
	SU  T = 43 C = 57 N = color I = 4;
	SU  T = 44 C = 57 N = color I = 4;
	SU  T = 45 C = 57 N = color I = 4;
	SU  T = 46 C = 57 N = color I = 4;
	SU  T = 47 C = 57 N = color I = 4;

	SU  T = 1 C = 58 N = color I = 4;
	SU  T = 2 C = 58 N = color I = 4;
	SU  T = 3 C = 58 N = color I = 4;
	SU  T = 4 C = 58 N = color I = 4;
	SU  T = 5 C = 58 N = color I = 4;
	SU  T = 6 C = 58 N = color I = 4;
	SU  T = 7 C = 58 N = color I = 4;
	SU  T = 8 C = 58 N = color I = 4;
	SU  T = 9 C = 58 N = color I = 4;
	SU  T = 10 C = 58 N = color I = 4;
	SU  T = 11 C = 58 N = color I = 4;
	SU  T = 12 C = 58 N = color I = 4;
	SU  T = 13 C = 58 N = color I = 4;
	SU  T = 14 C = 58 N = color I = 4;
	SU  T = 15 C = 58 N = color I = 4;
	SU  T = 16 C = 58 N = color I = 4;
	SU  T = 17 C = 58 N = color I = 4;
	SU  T = 18 C = 58 N = color I = 4;
	SU  T = 19 C = 58 N = color I = 4;
	SU  T = 20 C = 58 N = color I = 4;
	SU  T = 21 C = 58 N = color I = 4;
	SU  T = 22 C = 58 N = color I = 4;
	SU  T = 23 C = 58 N = color I = 4;
	SU  T = 24 C = 58 N = color I = 4;
	SU  T = 25 C = 58 N = color I = 4;
	SU  T = 26 C = 58 N = color I = 4;
	SU  T = 27 C = 58 N = color I = 4;
	SU  T = 28 C = 58 N = color I = 4;
	SU  T = 29 C = 58 N = color I = 4;
	SU  T = 30 C = 58 N = color I = 4;
	SU  T = 31 C = 58 N = color I = 4;
	SU  T = 32 C = 58 N = color I = 4;
	SU  T = 33 C = 58 N = color I = 4;
	SU  T = 34 C = 58 N = color I = 4;
	SU  T = 35 C = 58 N = color I = 4;
	SU  T = 36 C = 58 N = color I = 4;
	SU  T = 37 C = 58 N = color I = 4;
	SU  T = 38 C = 58 N = color I = 4;
	SU  T = 39 C = 58 N = color I = 4;
	SU  T = 40 C = 58 N = color I = 4;
	SU  T = 41 C = 58 N = color I = 4;
	SU  T = 42 C = 58 N = color I = 4;
	SU  T = 43 C = 58 N = color I = 4;
	SU  T = 44 C = 58 N = color I = 4;
	SU  T = 45 C = 58 N = color I = 4;
	SU  T = 46 C = 58 N = color I = 4;
	SU  T = 47 C = 58 N = color I = 4;

	SU  T = 1 C = 59 N = color I = 4;
	SU  T = 2 C = 59 N = color I = 4;
	SU  T = 3 C = 59 N = color I = 4;
	SU  T = 4 C = 59 N = color I = 4;
	SU  T = 5 C = 59 N = color I = 4;
	SU  T = 6 C = 59 N = color I = 4;
	SU  T = 7 C = 59 N = color I = 4;
	SU  T = 8 C = 59 N = color I = 4;
	SU  T = 9 C = 59 N = color I = 4;
	SU  T = 10 C = 59 N = color I = 4;
	SU  T = 11 C = 59 N = color I = 4;
	SU  T = 12 C = 59 N = color I = 4;
	SU  T = 13 C = 59 N = color I = 4;
	SU  T = 14 C = 59 N = color I = 4;
	SU  T = 15 C = 59 N = color I = 4;
	SU  T = 16 C = 59 N = color I = 4;
	SU  T = 17 C = 59 N = color I = 4;
	SU  T = 18 C = 59 N = color I = 4;
	SU  T = 19 C = 59 N = color I = 4;
	SU  T = 20 C = 59 N = color I = 4;
	SU  T = 21 C = 59 N = color I = 4;
	SU  T = 22 C = 59 N = color I = 4;
	SU  T = 23 C = 59 N = color I = 4;
	SU  T = 24 C = 59 N = color I = 4;
	SU  T = 25 C = 59 N = color I = 4;
	SU  T = 26 C = 59 N = color I = 4;
	SU  T = 27 C = 59 N = color I = 4;
	SU  T = 28 C = 59 N = color I = 4;
	SU  T = 29 C = 59 N = color I = 4;
	SU  T = 30 C = 59 N = color I = 4;
	SU  T = 31 C = 59 N = color I = 4;
	SU  T = 32 C = 59 N = color I = 4;
	SU  T = 33 C = 59 N = color I = 4;
	SU  T = 34 C = 59 N = color I = 4;
	SU  T = 35 C = 59 N = color I = 4;
	SU  T = 36 C = 59 N = color I = 4;
	SU  T = 37 C = 59 N = color I = 4;
	SU  T = 38 C = 59 N = color I = 4;
	SU  T = 39 C = 59 N = color I = 4;
	SU  T = 40 C = 59 N = color I = 4;
	SU  T = 41 C = 59 N = color I = 4;
	SU  T = 42 C = 59 N = color I = 4;
	SU  T = 43 C = 59 N = color I = 4;
	SU  T = 44 C = 59 N = color I = 4;
	SU  T = 45 C = 59 N = color I = 4;
	SU  T = 46 C = 59 N = color I = 4;
	SU  T = 47 C = 59 N = color I = 4;

	SU  T = 1 C = 60 N = color I = 4;
	SU  T = 2 C = 60 N = color I = 4;
	SU  T = 3 C = 60 N = color I = 4;
	SU  T = 4 C = 60 N = color I = 4;
	SU  T = 5 C = 60 N = color I = 4;
	SU  T = 6 C = 60 N = color I = 4;
	SU  T = 7 C = 60 N = color I = 4;
	SU  T = 8 C = 60 N = color I = 4;
	SU  T = 9 C = 60 N = color I = 4;
	SU  T = 10 C = 60 N = color I = 4;
	SU  T = 11 C = 60 N = color I = 4;
	SU  T = 12 C = 60 N = color I = 4;
	SU  T = 13 C = 60 N = color I = 4;
	SU  T = 14 C = 60 N = color I = 4;
	SU  T = 15 C = 60 N = color I = 4;
	SU  T = 16 C = 60 N = color I = 4;
	SU  T = 17 C = 60 N = color I = 4;
	SU  T = 18 C = 60 N = color I = 4;
	SU  T = 19 C = 60 N = color I = 4;
	SU  T = 20 C = 60 N = color I = 4;
	SU  T = 21 C = 60 N = color I = 4;
	SU  T = 22 C = 60 N = color I = 4;
	SU  T = 23 C = 60 N = color I = 4;
	SU  T = 24 C = 60 N = color I = 4;
	SU  T = 25 C = 60 N = color I = 4;
	SU  T = 26 C = 60 N = color I = 4;
	SU  T = 27 C = 60 N = color I = 4;
	SU  T = 28 C = 60 N = color I = 4;
	SU  T = 29 C = 60 N = color I = 4;
	SU  T = 30 C = 60 N = color I = 4;
	SU  T = 31 C = 60 N = color I = 4;
	SU  T = 32 C = 60 N = color I = 4;
	SU  T = 33 C = 60 N = color I = 4;
	SU  T = 34 C = 60 N = color I = 4;
	SU  T = 35 C = 60 N = color I = 4;
	SU  T = 36 C = 60 N = color I = 4;
	SU  T = 37 C = 60 N = color I = 4;
	SU  T = 38 C = 60 N = color I = 4;
	SU  T = 39 C = 60 N = color I = 4;
	SU  T = 40 C = 60 N = color I = 4;
	SU  T = 41 C = 60 N = color I = 4;
	SU  T = 42 C = 60 N = color I = 4;
	SU  T = 43 C = 60 N = color I = 4;
	SU  T = 44 C = 60 N = color I = 4;
	SU  T = 45 C = 60 N = color I = 4;
	SU  T = 46 C = 60 N = color I = 4;
	SU  T = 47 C = 60 N = color I = 4;

	SU  C = 61 N = color I = 6;
	SU  T = 1 C = 61 N = color I = 4;
	SU  T = 2 C = 61 N = color I = 4;
	SU  T = 3 C = 61 N = color I = 4;
	SU  T = 4 C = 61 N = color I = 4;
	SU  T = 5 C = 61 N = color I = 4;
	SU  T = 6 C = 61 N = color I = 4;
	SU  T = 7 C = 61 N = color I = 4;
	SU  T = 8 C = 61 N = color I = 4;
	SU  T = 9 C = 61 N = color I = 4;
	SU  T = 10 C = 61 N = color I = 4;
	SU  T = 11 C = 61 N = color I = 4;
	SU  T = 12 C = 61 N = color I = 4;
	SU  T = 13 C = 61 N = color I = 4;
	SU  T = 14 C = 61 N = color I = 4;
	SU  T = 15 C = 61 N = color I = 4;
	SU  T = 16 C = 61 N = color I = 4;
	SU  T = 17 C = 61 N = color I = 4;
	SU  T = 18 C = 61 N = color I = 4;
	SU  T = 19 C = 61 N = color I = 4;
	SU  T = 20 C = 61 N = color I = 4;
	SU  T = 21 C = 61 N = color I = 4;
	SU  T = 22 C = 61 N = color I = 4;
	SU  T = 23 C = 61 N = color I = 4;
	SU  T = 24 C = 61 N = color I = 4;
	SU  T = 25 C = 61 N = color I = 4;
	SU  T = 26 C = 61 N = color I = 4;
	SU  T = 27 C = 61 N = color I = 4;
	SU  T = 28 C = 61 N = color I = 4;
	SU  T = 29 C = 61 N = color I = 4;
	SU  T = 30 C = 61 N = color I = 4;
	SU  T = 31 C = 61 N = color I = 4;
	SU  T = 32 C = 61 N = color I = 4;
	SU  T = 33 C = 61 N = color I = 4;
	SU  T = 34 C = 61 N = color I = 4;
	SU  T = 35 C = 61 N = color I = 4;
	SU  T = 36 C = 61 N = color I = 4;
	SU  T = 37 C = 61 N = color I = 4;
	SU  T = 38 C = 61 N = color I = 4;
	SU  T = 39 C = 61 N = color I = 4;
	SU  T = 40 C = 61 N = color I = 4;
	SU  T = 41 C = 61 N = color I = 4;
	SU  T = 42 C = 61 N = color I = 4;
	SU  T = 43 C = 61 N = color I = 4;
	SU  T = 44 C = 61 N = color I = 4;
	SU  T = 45 C = 61 N = color I = 4;
	SU  T = 46 C = 61 N = color I = 4;
	SU  T = 47 C = 61 N = color I = 4;

	SU  C = 62 N = color I = 6;
	SU  T = 1 C = 62 N = color I = 4;
	SU  T = 2 C = 62 N = color I = 4;
	SU  T = 3 C = 62 N = color I = 4;
	SU  T = 4 C = 62 N = color I = 4;
	SU  T = 5 C = 62 N = color I = 4;
	SU  T = 6 C = 62 N = color I = 4;
	SU  T = 7 C = 62 N = color I = 4;
	SU  T = 8 C = 62 N = color I = 4;
	SU  T = 9 C = 62 N = color I = 4;
	SU  T = 10 C = 62 N = color I = 4;
	SU  T = 11 C = 62 N = color I = 4;
	SU  T = 12 C = 62 N = color I = 4;
	SU  T = 13 C = 62 N = color I = 4;
	SU  T = 14 C = 62 N = color I = 4;
	SU  T = 15 C = 62 N = color I = 4;
	SU  T = 16 C = 62 N = color I = 4;
	SU  T = 17 C = 62 N = color I = 4;
	SU  T = 18 C = 62 N = color I = 4;
	SU  T = 19 C = 62 N = color I = 4;
	SU  T = 20 C = 62 N = color I = 4;
	SU  T = 21 C = 62 N = color I = 4;
	SU  T = 22 C = 62 N = color I = 4;
	SU  T = 23 C = 62 N = color I = 4;
	SU  T = 24 C = 62 N = color I = 4;
	SU  T = 25 C = 62 N = color I = 4;
	SU  T = 26 C = 62 N = color I = 4;
	SU  T = 27 C = 62 N = color I = 4;
	SU  T = 28 C = 62 N = color I = 4;
	SU  T = 29 C = 62 N = color I = 4;
	SU  T = 30 C = 62 N = color I = 4;
	SU  T = 31 C = 62 N = color I = 4;
	SU  T = 32 C = 62 N = color I = 4;
	SU  T = 33 C = 62 N = color I = 4;
	SU  T = 34 C = 62 N = color I = 4;
	SU  T = 35 C = 62 N = color I = 4;
	SU  T = 36 C = 62 N = color I = 4;
	SU  T = 37 C = 62 N = color I = 4;
	SU  T = 38 C = 62 N = color I = 4;
	SU  T = 39 C = 62 N = color I = 4;
	SU  T = 40 C = 62 N = color I = 4;
	SU  T = 41 C = 62 N = color I = 4;
	SU  T = 42 C = 62 N = color I = 4;
	SU  T = 43 C = 62 N = color I = 4;
	SU  T = 44 C = 62 N = color I = 4;
	SU  T = 45 C = 62 N = color I = 4;
	SU  T = 46 C = 62 N = color I = 4;
	SU  T = 47 C = 62 N = color I = 4;

	SU  C = 63 N = color I = 6;
	SU  T = 1 C = 63 N = color I = 4;
	SU  T = 2 C = 63 N = color I = 4;
	SU  T = 3 C = 63 N = color I = 4;
	SU  T = 4 C = 63 N = color I = 4;
	SU  T = 5 C = 63 N = color I = 4;
	SU  T = 6 C = 63 N = color I = 4;
	SU  T = 7 C = 63 N = color I = 4;
	SU  T = 8 C = 63 N = color I = 4;
	SU  T = 9 C = 63 N = color I = 4;
	SU  T = 10 C = 63 N = color I = 4;
	SU  T = 11 C = 63 N = color I = 4;
	SU  T = 12 C = 63 N = color I = 4;
	SU  T = 13 C = 63 N = color I = 4;
	SU  T = 14 C = 63 N = color I = 4;
	SU  T = 15 C = 63 N = color I = 4;
	SU  T = 16 C = 63 N = color I = 4;
	SU  T = 17 C = 63 N = color I = 4;
	SU  T = 18 C = 63 N = color I = 4;
	SU  T = 19 C = 63 N = color I = 4;
	SU  T = 20 C = 63 N = color I = 4;
	SU  T = 21 C = 63 N = color I = 4;
	SU  T = 22 C = 63 N = color I = 4;
	SU  T = 23 C = 63 N = color I = 4;
	SU  T = 24 C = 63 N = color I = 4;
	SU  T = 25 C = 63 N = color I = 4;
	SU  T = 26 C = 63 N = color I = 4;
	SU  T = 27 C = 63 N = color I = 4;
	SU  T = 28 C = 63 N = color I = 4;
	SU  T = 29 C = 63 N = color I = 4;
	SU  T = 30 C = 63 N = color I = 4;
	SU  T = 31 C = 63 N = color I = 4;
	SU  T = 32 C = 63 N = color I = 4;
	SU  T = 33 C = 63 N = color I = 4;
	SU  T = 34 C = 63 N = color I = 4;
	SU  T = 35 C = 63 N = color I = 4;
	SU  T = 36 C = 63 N = color I = 4;
	SU  T = 37 C = 63 N = color I = 4;
	SU  T = 38 C = 63 N = color I = 4;
	SU  T = 39 C = 63 N = color I = 4;
	SU  T = 40 C = 63 N = color I = 4;
	SU  T = 41 C = 63 N = color I = 4;
	SU  T = 42 C = 63 N = color I = 4;
	SU  T = 43 C = 63 N = color I = 4;
	SU  T = 44 C = 63 N = color I = 4;
	SU  T = 45 C = 63 N = color I = 4;
	SU  T = 46 C = 63 N = color I = 4;
	SU  T = 47 C = 63 N = color I = 4;

	SU  C = 64 N = color I = 6;
	SU  T = 1 C = 64 N = color I = 4;
	SU  T = 2 C = 64 N = color I = 4;
	SU  T = 3 C = 64 N = color I = 4;
	SU  T = 4 C = 64 N = color I = 4;
	SU  T = 5 C = 64 N = color I = 4;
	SU  T = 6 C = 64 N = color I = 4;
	SU  T = 7 C = 64 N = color I = 4;
	SU  T = 8 C = 64 N = color I = 4;
	SU  T = 9 C = 64 N = color I = 4;
	SU  T = 10 C = 64 N = color I = 4;
	SU  T = 11 C = 64 N = color I = 4;
	SU  T = 12 C = 64 N = color I = 4;
	SU  T = 13 C = 64 N = color I = 4;
	SU  T = 14 C = 64 N = color I = 4;
	SU  T = 15 C = 64 N = color I = 4;
	SU  T = 16 C = 64 N = color I = 4;
	SU  T = 17 C = 64 N = color I = 4;
	SU  T = 18 C = 64 N = color I = 4;
	SU  T = 19 C = 64 N = color I = 4;
	SU  T = 20 C = 64 N = color I = 4;
	SU  T = 21 C = 64 N = color I = 4;
	SU  T = 22 C = 64 N = color I = 4;
	SU  T = 23 C = 64 N = color I = 4;
	SU  T = 24 C = 64 N = color I = 4;
	SU  T = 25 C = 64 N = color I = 4;
	SU  T = 26 C = 64 N = color I = 4;
	SU  T = 27 C = 64 N = color I = 4;
	SU  T = 28 C = 64 N = color I = 4;
	SU  T = 29 C = 64 N = color I = 4;
	SU  T = 30 C = 64 N = color I = 4;
	SU  T = 31 C = 64 N = color I = 4;
	SU  T = 32 C = 64 N = color I = 4;
	SU  T = 33 C = 64 N = color I = 4;
	SU  T = 34 C = 64 N = color I = 4;
	SU  T = 35 C = 64 N = color I = 4;
	SU  T = 36 C = 64 N = color I = 4;
	SU  T = 37 C = 64 N = color I = 4;
	SU  T = 38 C = 64 N = color I = 4;
	SU  T = 39 C = 64 N = color I = 4;
	SU  T = 40 C = 64 N = color I = 4;
	SU  T = 41 C = 64 N = color I = 4;
	SU  T = 42 C = 64 N = color I = 4;
	SU  T = 43 C = 64 N = color I = 4;
	SU  T = 44 C = 64 N = color I = 4;
	SU  T = 45 C = 64 N = color I = 4;
	SU  T = 46 C = 64 N = color I = 4;
	SU  T = 47 C = 64 N = color I = 4;

	SU  C = 65 N = color I = 6;
	SU  T = 1 C = 65 N = color I = 4;
	SU  T = 2 C = 65 N = color I = 4;
	SU  T = 3 C = 65 N = color I = 4;
	SU  T = 4 C = 65 N = color I = 4;
	SU  T = 5 C = 65 N = color I = 4;
	SU  T = 6 C = 65 N = color I = 4;
	SU  T = 7 C = 65 N = color I = 4;
	SU  T = 8 C = 65 N = color I = 4;
	SU  T = 9 C = 65 N = color I = 4;
	SU  T = 10 C = 65 N = color I = 4;
	SU  T = 11 C = 65 N = color I = 4;
	SU  T = 12 C = 65 N = color I = 4;
	SU  T = 13 C = 65 N = color I = 4;
	SU  T = 14 C = 65 N = color I = 4;
	SU  T = 15 C = 65 N = color I = 4;
	SU  T = 16 C = 65 N = color I = 4;
	SU  T = 17 C = 65 N = color I = 4;
	SU  T = 18 C = 65 N = color I = 4;
	SU  T = 19 C = 65 N = color I = 4;
	SU  T = 20 C = 65 N = color I = 4;
	SU  T = 21 C = 65 N = color I = 4;
	SU  T = 22 C = 65 N = color I = 4;
	SU  T = 23 C = 65 N = color I = 4;
	SU  T = 24 C = 65 N = color I = 4;
	SU  T = 25 C = 65 N = color I = 4;
	SU  T = 26 C = 65 N = color I = 4;
	SU  T = 27 C = 65 N = color I = 4;
	SU  T = 28 C = 65 N = color I = 4;
	SU  T = 29 C = 65 N = color I = 4;
	SU  T = 30 C = 65 N = color I = 4;
	SU  T = 31 C = 65 N = color I = 4;
	SU  T = 32 C = 65 N = color I = 4;
	SU  T = 33 C = 65 N = color I = 4;
	SU  T = 34 C = 65 N = color I = 4;
	SU  T = 35 C = 65 N = color I = 4;
	SU  T = 36 C = 65 N = color I = 4;
	SU  T = 37 C = 65 N = color I = 4;
	SU  T = 38 C = 65 N = color I = 4;
	SU  T = 39 C = 65 N = color I = 4;
	SU  T = 40 C = 65 N = color I = 4;
	SU  T = 41 C = 65 N = color I = 4;
	SU  T = 42 C = 65 N = color I = 4;
	SU  T = 43 C = 65 N = color I = 4;
	SU  T = 44 C = 65 N = color I = 4;
	SU  T = 45 C = 65 N = color I = 4;
	SU  T = 46 C = 65 N = color I = 4;
	SU  T = 47 C = 65 N = color I = 4;

	SU  T = 1 C = 66 N = color I = 4;
	SU  T = 2 C = 66 N = color I = 4;
	SU  T = 3 C = 66 N = color I = 4;
	SU  T = 4 C = 66 N = color I = 4;
	SU  T = 5 C = 66 N = color I = 4;
	SU  T = 6 C = 66 N = color I = 4;
	SU  T = 7 C = 66 N = color I = 4;
	SU  T = 8 C = 66 N = color I = 4;
	SU  T = 9 C = 66 N = color I = 4;
	SU  T = 10 C = 66 N = color I = 4;
	SU  T = 11 C = 66 N = color I = 4;
	SU  T = 12 C = 66 N = color I = 4;
	SU  T = 13 C = 66 N = color I = 4;
	SU  T = 14 C = 66 N = color I = 4;
	SU  T = 15 C = 66 N = color I = 4;
	SU  T = 16 C = 66 N = color I = 4;
	SU  T = 17 C = 66 N = color I = 4;
	SU  T = 18 C = 66 N = color I = 4;
	SU  T = 19 C = 66 N = color I = 4;
	SU  T = 20 C = 66 N = color I = 4;
	SU  T = 21 C = 66 N = color I = 4;
	SU  T = 22 C = 66 N = color I = 4;
	SU  T = 23 C = 66 N = color I = 4;
	SU  T = 24 C = 66 N = color I = 4;
	SU  T = 25 C = 66 N = color I = 4;
	SU  T = 26 C = 66 N = color I = 4;
	SU  T = 27 C = 66 N = color I = 4;
	SU  T = 28 C = 66 N = color I = 4;
	SU  T = 29 C = 66 N = color I = 4;
	SU  T = 30 C = 66 N = color I = 4;
	SU  T = 31 C = 66 N = color I = 4;
	SU  T = 32 C = 66 N = color I = 4;
	SU  T = 33 C = 66 N = color I = 4;
	SU  T = 34 C = 66 N = color I = 4;
	SU  T = 35 C = 66 N = color I = 4;
	SU  T = 36 C = 66 N = color I = 4;
	SU  T = 37 C = 66 N = color I = 4;
	SU  T = 38 C = 66 N = color I = 4;
	SU  T = 39 C = 66 N = color I = 4;
	SU  T = 40 C = 66 N = color I = 4;
	SU  T = 41 C = 66 N = color I = 4;
	SU  T = 42 C = 66 N = color I = 4;
	SU  T = 43 C = 66 N = color I = 4;
	SU  T = 44 C = 66 N = color I = 4;
	SU  T = 45 C = 66 N = color I = 4;
	SU  T = 46 C = 66 N = color I = 4;
	SU  T = 47 C = 66 N = color I = 4;

	SU  T = 1 C = 67 N = color I = 4;
	SU  T = 2 C = 67 N = color I = 4;
	SU  T = 3 C = 67 N = color I = 4;
	SU  T = 4 C = 67 N = color I = 4;
	SU  T = 5 C = 67 N = color I = 4;
	SU  T = 6 C = 67 N = color I = 4;
	SU  T = 7 C = 67 N = color I = 4;
	SU  T = 8 C = 67 N = color I = 4;
	SU  T = 9 C = 67 N = color I = 4;
	SU  T = 10 C = 67 N = color I = 4;
	SU  T = 11 C = 67 N = color I = 4;
	SU  T = 12 C = 67 N = color I = 4;
	SU  T = 13 C = 67 N = color I = 4;
	SU  T = 14 C = 67 N = color I = 4;
	SU  T = 15 C = 67 N = color I = 4;
	SU  T = 16 C = 67 N = color I = 4;
	SU  T = 17 C = 67 N = color I = 4;
	SU  T = 18 C = 67 N = color I = 4;
	SU  T = 19 C = 67 N = color I = 4;
	SU  T = 20 C = 67 N = color I = 4;
	SU  T = 21 C = 67 N = color I = 4;
	SU  T = 22 C = 67 N = color I = 4;
	SU  T = 23 C = 67 N = color I = 4;
	SU  T = 24 C = 67 N = color I = 4;
	SU  T = 25 C = 67 N = color I = 4;
	SU  T = 26 C = 67 N = color I = 4;
	SU  T = 27 C = 67 N = color I = 4;
	SU  T = 28 C = 67 N = color I = 4;
	SU  T = 29 C = 67 N = color I = 4;
	SU  T = 30 C = 67 N = color I = 4;
	SU  T = 31 C = 67 N = color I = 4;
	SU  T = 32 C = 67 N = color I = 4;
	SU  T = 33 C = 67 N = color I = 4;
	SU  T = 34 C = 67 N = color I = 4;
	SU  T = 35 C = 67 N = color I = 4;
	SU  T = 36 C = 67 N = color I = 4;
	SU  T = 37 C = 67 N = color I = 4;
	SU  T = 38 C = 67 N = color I = 4;
	SU  T = 39 C = 67 N = color I = 4;
	SU  T = 40 C = 67 N = color I = 4;
	SU  T = 41 C = 67 N = color I = 4;
	SU  T = 42 C = 67 N = color I = 4;
	SU  T = 43 C = 67 N = color I = 4;
	SU  T = 44 C = 67 N = color I = 4;
	SU  T = 45 C = 67 N = color I = 4;
	SU  T = 46 C = 67 N = color I = 4;
	SU  T = 47 C = 67 N = color I = 4;

	SU  T = 1 C = 68 N = color I = 4;
	SU  T = 2 C = 68 N = color I = 4;
	SU  T = 3 C = 68 N = color I = 4;
	SU  T = 4 C = 68 N = color I = 4;
	SU  T = 5 C = 68 N = color I = 4;
	SU  T = 6 C = 68 N = color I = 4;
	SU  T = 7 C = 68 N = color I = 4;
	SU  T = 8 C = 68 N = color I = 4;
	SU  T = 9 C = 68 N = color I = 4;
	SU  T = 10 C = 68 N = color I = 4;
	SU  T = 11 C = 68 N = color I = 4;
	SU  T = 12 C = 68 N = color I = 4;
	SU  T = 13 C = 68 N = color I = 4;
	SU  T = 14 C = 68 N = color I = 4;
	SU  T = 15 C = 68 N = color I = 4;
	SU  T = 16 C = 68 N = color I = 4;
	SU  T = 17 C = 68 N = color I = 4;
	SU  T = 18 C = 68 N = color I = 4;
	SU  T = 19 C = 68 N = color I = 4;
	SU  T = 20 C = 68 N = color I = 4;
	SU  T = 21 C = 68 N = color I = 4;
	SU  T = 22 C = 68 N = color I = 4;
	SU  T = 23 C = 68 N = color I = 4;
	SU  T = 24 C = 68 N = color I = 4;
	SU  T = 25 C = 68 N = color I = 4;
	SU  T = 26 C = 68 N = color I = 4;
	SU  T = 27 C = 68 N = color I = 4;
	SU  T = 28 C = 68 N = color I = 4;
	SU  T = 29 C = 68 N = color I = 4;
	SU  T = 30 C = 68 N = color I = 4;
	SU  T = 31 C = 68 N = color I = 4;
	SU  T = 32 C = 68 N = color I = 4;
	SU  T = 33 C = 68 N = color I = 4;
	SU  T = 34 C = 68 N = color I = 4;
	SU  T = 35 C = 68 N = color I = 4;
	SU  T = 36 C = 68 N = color I = 4;
	SU  T = 37 C = 68 N = color I = 4;
	SU  T = 38 C = 68 N = color I = 4;
	SU  T = 39 C = 68 N = color I = 4;
	SU  T = 40 C = 68 N = color I = 4;
	SU  T = 41 C = 68 N = color I = 4;
	SU  T = 42 C = 68 N = color I = 4;
	SU  T = 43 C = 68 N = color I = 4;
	SU  T = 44 C = 68 N = color I = 4;
	SU  T = 45 C = 68 N = color I = 4;
	SU  T = 46 C = 68 N = color I = 4;
	SU  T = 47 C = 68 N = color I = 4;

	SU  C = 69 N = color I = 6;
	SU  T = 1 C = 69 N = color I = 4;
	SU  T = 2 C = 69 N = color I = 4;
	SU  T = 3 C = 69 N = color I = 4;
	SU  T = 4 C = 69 N = color I = 4;
	SU  T = 5 C = 69 N = color I = 4;
	SU  T = 6 C = 69 N = color I = 4;
	SU  T = 7 C = 69 N = color I = 4;
	SU  T = 8 C = 69 N = color I = 4;
	SU  T = 9 C = 69 N = color I = 4;
	SU  T = 10 C = 69 N = color I = 4;
	SU  T = 11 C = 69 N = color I = 4;
	SU  T = 12 C = 69 N = color I = 4;
	SU  T = 13 C = 69 N = color I = 4;
	SU  T = 14 C = 69 N = color I = 4;
	SU  T = 15 C = 69 N = color I = 4;
	SU  T = 16 C = 69 N = color I = 4;
	SU  T = 17 C = 69 N = color I = 4;
	SU  T = 18 C = 69 N = color I = 4;
	SU  T = 19 C = 69 N = color I = 4;
	SU  T = 20 C = 69 N = color I = 4;
	SU  T = 21 C = 69 N = color I = 4;
	SU  T = 22 C = 69 N = color I = 4;
	SU  T = 23 C = 69 N = color I = 4;
	SU  T = 24 C = 69 N = color I = 4;
	SU  T = 25 C = 69 N = color I = 4;
	SU  T = 26 C = 69 N = color I = 4;
	SU  T = 27 C = 69 N = color I = 4;
	SU  T = 28 C = 69 N = color I = 4;
	SU  T = 29 C = 69 N = color I = 4;
	SU  T = 30 C = 69 N = color I = 4;
	SU  T = 31 C = 69 N = color I = 4;
	SU  T = 32 C = 69 N = color I = 4;
	SU  T = 33 C = 69 N = color I = 4;
	SU  T = 34 C = 69 N = color I = 4;
	SU  T = 35 C = 69 N = color I = 4;
	SU  T = 36 C = 69 N = color I = 4;
	SU  T = 37 C = 69 N = color I = 4;
	SU  T = 38 C = 69 N = color I = 4;
	SU  T = 39 C = 69 N = color I = 4;
	SU  T = 40 C = 69 N = color I = 4;
	SU  T = 41 C = 69 N = color I = 4;
	SU  T = 42 C = 69 N = color I = 4;
	SU  T = 43 C = 69 N = color I = 4;
	SU  T = 44 C = 69 N = color I = 4;
	SU  T = 45 C = 69 N = color I = 4;
	SU  T = 46 C = 69 N = color I = 4;
	SU  T = 47 C = 69 N = color I = 4;

	SU  C = 70 N = color I = 6;
	SU  T = 1 C = 70 N = color I = 4;
	SU  T = 2 C = 70 N = color I = 4;
	SU  T = 3 C = 70 N = color I = 4;
	SU  T = 4 C = 70 N = color I = 4;
	SU  T = 5 C = 70 N = color I = 4;
	SU  T = 6 C = 70 N = color I = 4;
	SU  T = 7 C = 70 N = color I = 4;
	SU  T = 8 C = 70 N = color I = 4;
	SU  T = 9 C = 70 N = color I = 4;
	SU  T = 10 C = 70 N = color I = 4;
	SU  T = 11 C = 70 N = color I = 4;
	SU  T = 12 C = 70 N = color I = 4;
	SU  T = 13 C = 70 N = color I = 4;
	SU  T = 14 C = 70 N = color I = 4;
	SU  T = 15 C = 70 N = color I = 4;
	SU  T = 16 C = 70 N = color I = 4;
	SU  T = 17 C = 70 N = color I = 4;
	SU  T = 18 C = 70 N = color I = 4;
	SU  T = 19 C = 70 N = color I = 4;
	SU  T = 20 C = 70 N = color I = 4;
	SU  T = 21 C = 70 N = color I = 4;
	SU  T = 22 C = 70 N = color I = 4;
	SU  T = 23 C = 70 N = color I = 4;
	SU  T = 24 C = 70 N = color I = 4;
	SU  T = 25 C = 70 N = color I = 4;
	SU  T = 26 C = 70 N = color I = 4;
	SU  T = 27 C = 70 N = color I = 4;
	SU  T = 28 C = 70 N = color I = 4;
	SU  T = 29 C = 70 N = color I = 4;
	SU  T = 30 C = 70 N = color I = 4;
	SU  T = 31 C = 70 N = color I = 4;
	SU  T = 32 C = 70 N = color I = 4;
	SU  T = 33 C = 70 N = color I = 4;
	SU  T = 34 C = 70 N = color I = 4;
	SU  T = 35 C = 70 N = color I = 4;
	SU  T = 36 C = 70 N = color I = 4;
	SU  T = 37 C = 70 N = color I = 4;
	SU  T = 38 C = 70 N = color I = 4;
	SU  T = 39 C = 70 N = color I = 4;
	SU  T = 40 C = 70 N = color I = 4;
	SU  T = 41 C = 70 N = color I = 4;
	SU  T = 42 C = 70 N = color I = 4;
	SU  T = 43 C = 70 N = color I = 4;
	SU  T = 44 C = 70 N = color I = 4;
	SU  T = 45 C = 70 N = color I = 4;
	SU  T = 46 C = 70 N = color I = 4;
	SU  T = 47 C = 70 N = color I = 4;

	SU  T = 1 C = 71 N = color I = 4;
	SU  T = 2 C = 71 N = color I = 4;
	SU  T = 3 C = 71 N = color I = 4;
	SU  T = 4 C = 71 N = color I = 4;
	SU  T = 5 C = 71 N = color I = 4;
	SU  T = 6 C = 71 N = color I = 4;
	SU  T = 7 C = 71 N = color I = 4;
	SU  T = 8 C = 71 N = color I = 4;
	SU  T = 9 C = 71 N = color I = 4;
	SU  T = 10 C = 71 N = color I = 4;
	SU  T = 11 C = 71 N = color I = 4;
	SU  T = 12 C = 71 N = color I = 4;
	SU  T = 13 C = 71 N = color I = 4;
	SU  T = 14 C = 71 N = color I = 4;
	SU  T = 15 C = 71 N = color I = 4;
	SU  T = 16 C = 71 N = color I = 4;
	SU  T = 17 C = 71 N = color I = 4;
	SU  T = 18 C = 71 N = color I = 4;
	SU  T = 19 C = 71 N = color I = 4;
	SU  T = 20 C = 71 N = color I = 4;
	SU  T = 21 C = 71 N = color I = 4;
	SU  T = 22 C = 71 N = color I = 4;
	SU  T = 23 C = 71 N = color I = 4;
	SU  T = 24 C = 71 N = color I = 4;
	SU  T = 25 C = 71 N = color I = 4;
	SU  T = 26 C = 71 N = color I = 4;
	SU  T = 27 C = 71 N = color I = 4;
	SU  T = 28 C = 71 N = color I = 4;
	SU  T = 29 C = 71 N = color I = 4;
	SU  T = 30 C = 71 N = color I = 4;
	SU  T = 31 C = 71 N = color I = 4;
	SU  T = 32 C = 71 N = color I = 4;
	SU  T = 33 C = 71 N = color I = 4;
	SU  T = 34 C = 71 N = color I = 4;
	SU  T = 35 C = 71 N = color I = 4;
	SU  T = 36 C = 71 N = color I = 4;
	SU  T = 37 C = 71 N = color I = 4;
	SU  T = 38 C = 71 N = color I = 4;
	SU  T = 39 C = 71 N = color I = 4;
	SU  T = 40 C = 71 N = color I = 4;
	SU  T = 41 C = 71 N = color I = 4;
	SU  T = 42 C = 71 N = color I = 4;
	SU  T = 43 C = 71 N = color I = 4;
	SU  T = 44 C = 71 N = color I = 4;
	SU  T = 45 C = 71 N = color I = 4;
	SU  T = 46 C = 71 N = color I = 4;
	SU  T = 47 C = 71 N = color I = 4;

	SU  T = 1 C = 72 N = color I = 4;
	SU  T = 2 C = 72 N = color I = 4;
	SU  T = 3 C = 72 N = color I = 4;
	SU  T = 4 C = 72 N = color I = 4;
	SU  T = 5 C = 72 N = color I = 4;
	SU  T = 6 C = 72 N = color I = 4;
	SU  T = 7 C = 72 N = color I = 4;
	SU  T = 8 C = 72 N = color I = 4;
	SU  T = 9 C = 72 N = color I = 4;
	SU  T = 10 C = 72 N = color I = 4;
	SU  T = 11 C = 72 N = color I = 4;
	SU  T = 12 C = 72 N = color I = 4;
	SU  T = 13 C = 72 N = color I = 4;
	SU  T = 14 C = 72 N = color I = 4;
	SU  T = 15 C = 72 N = color I = 4;
	SU  T = 16 C = 72 N = color I = 4;
	SU  T = 17 C = 72 N = color I = 4;
	SU  T = 18 C = 72 N = color I = 4;
	SU  T = 19 C = 72 N = color I = 4;
	SU  T = 20 C = 72 N = color I = 4;
	SU  T = 21 C = 72 N = color I = 4;
	SU  T = 22 C = 72 N = color I = 4;
	SU  T = 23 C = 72 N = color I = 4;
	SU  T = 24 C = 72 N = color I = 4;
	SU  T = 25 C = 72 N = color I = 4;
	SU  T = 26 C = 72 N = color I = 4;
	SU  T = 27 C = 72 N = color I = 4;
	SU  T = 28 C = 72 N = color I = 4;
	SU  T = 29 C = 72 N = color I = 4;
	SU  T = 30 C = 72 N = color I = 4;
	SU  T = 31 C = 72 N = color I = 4;
	SU  T = 32 C = 72 N = color I = 4;
	SU  T = 33 C = 72 N = color I = 4;
	SU  T = 34 C = 72 N = color I = 4;
	SU  T = 35 C = 72 N = color I = 4;
	SU  T = 36 C = 72 N = color I = 4;
	SU  T = 37 C = 72 N = color I = 4;
	SU  T = 38 C = 72 N = color I = 4;
	SU  T = 39 C = 72 N = color I = 4;
	SU  T = 40 C = 72 N = color I = 4;
	SU  T = 41 C = 72 N = color I = 4;
	SU  T = 42 C = 72 N = color I = 4;
	SU  T = 43 C = 72 N = color I = 4;
	SU  T = 44 C = 72 N = color I = 4;
	SU  T = 45 C = 72 N = color I = 4;
	SU  T = 46 C = 72 N = color I = 4;
	SU  T = 47 C = 72 N = color I = 4;

	SU  T = 1 C = 73 N = color I = 4;
	SU  T = 2 C = 73 N = color I = 4;
	SU  T = 3 C = 73 N = color I = 4;
	SU  T = 4 C = 73 N = color I = 4;
	SU  T = 5 C = 73 N = color I = 4;
	SU  T = 6 C = 73 N = color I = 4;
	SU  T = 7 C = 73 N = color I = 4;
	SU  T = 8 C = 73 N = color I = 4;
	SU  T = 9 C = 73 N = color I = 4;
	SU  T = 10 C = 73 N = color I = 4;
	SU  T = 11 C = 73 N = color I = 4;
	SU  T = 12 C = 73 N = color I = 4;
	SU  T = 13 C = 73 N = color I = 4;
	SU  T = 14 C = 73 N = color I = 4;
	SU  T = 15 C = 73 N = color I = 4;
	SU  T = 16 C = 73 N = color I = 4;
	SU  T = 17 C = 73 N = color I = 4;
	SU  T = 18 C = 73 N = color I = 4;
	SU  T = 19 C = 73 N = color I = 4;
	SU  T = 20 C = 73 N = color I = 4;
	SU  T = 21 C = 73 N = color I = 4;
	SU  T = 22 C = 73 N = color I = 4;
	SU  T = 23 C = 73 N = color I = 4;
	SU  T = 24 C = 73 N = color I = 4;
	SU  T = 25 C = 73 N = color I = 4;
	SU  T = 26 C = 73 N = color I = 4;
	SU  T = 27 C = 73 N = color I = 4;
	SU  T = 28 C = 73 N = color I = 4;
	SU  T = 29 C = 73 N = color I = 4;
	SU  T = 30 C = 73 N = color I = 4;
	SU  T = 31 C = 73 N = color I = 4;
	SU  T = 32 C = 73 N = color I = 4;
	SU  T = 33 C = 73 N = color I = 4;
	SU  T = 34 C = 73 N = color I = 4;
	SU  T = 35 C = 73 N = color I = 4;
	SU  T = 36 C = 73 N = color I = 4;
	SU  T = 37 C = 73 N = color I = 4;
	SU  T = 38 C = 73 N = color I = 4;
	SU  T = 39 C = 73 N = color I = 4;
	SU  T = 40 C = 73 N = color I = 4;
	SU  T = 41 C = 73 N = color I = 4;
	SU  T = 42 C = 73 N = color I = 4;
	SU  T = 43 C = 73 N = color I = 4;
	SU  T = 44 C = 73 N = color I = 4;
	SU  T = 45 C = 73 N = color I = 4;
	SU  T = 46 C = 73 N = color I = 4;
	SU  T = 47 C = 73 N = color I = 4;

	SU  T = 1 C = 74 N = color I = 4;
	SU  T = 2 C = 74 N = color I = 4;
	SU  T = 3 C = 74 N = color I = 4;
	SU  T = 4 C = 74 N = color I = 4;
	SU  T = 5 C = 74 N = color I = 4;
	SU  T = 6 C = 74 N = color I = 4;
	SU  T = 7 C = 74 N = color I = 4;
	SU  T = 8 C = 74 N = color I = 4;
	SU  T = 9 C = 74 N = color I = 4;
	SU  T = 10 C = 74 N = color I = 4;
	SU  T = 11 C = 74 N = color I = 4;
	SU  T = 12 C = 74 N = color I = 4;
	SU  T = 13 C = 74 N = color I = 4;
	SU  T = 14 C = 74 N = color I = 4;
	SU  T = 15 C = 74 N = color I = 4;
	SU  T = 16 C = 74 N = color I = 4;
	SU  T = 17 C = 74 N = color I = 4;
	SU  T = 18 C = 74 N = color I = 4;
	SU  T = 19 C = 74 N = color I = 4;
	SU  T = 20 C = 74 N = color I = 4;
	SU  T = 21 C = 74 N = color I = 4;
	SU  T = 22 C = 74 N = color I = 4;
	SU  T = 23 C = 74 N = color I = 4;
	SU  T = 24 C = 74 N = color I = 4;
	SU  T = 25 C = 74 N = color I = 4;
	SU  T = 26 C = 74 N = color I = 4;
	SU  T = 27 C = 74 N = color I = 4;
	SU  T = 28 C = 74 N = color I = 4;
	SU  T = 29 C = 74 N = color I = 4;
	SU  T = 30 C = 74 N = color I = 4;
	SU  T = 31 C = 74 N = color I = 4;
	SU  T = 32 C = 74 N = color I = 4;
	SU  T = 33 C = 74 N = color I = 4;
	SU  T = 34 C = 74 N = color I = 4;
	SU  T = 35 C = 74 N = color I = 4;
	SU  T = 36 C = 74 N = color I = 4;
	SU  T = 37 C = 74 N = color I = 4;
	SU  T = 38 C = 74 N = color I = 4;
	SU  T = 39 C = 74 N = color I = 4;
	SU  T = 40 C = 74 N = color I = 4;
	SU  T = 41 C = 74 N = color I = 4;
	SU  T = 42 C = 74 N = color I = 4;
	SU  T = 43 C = 74 N = color I = 4;
	SU  T = 44 C = 74 N = color I = 4;
	SU  T = 45 C = 74 N = color I = 4;
	SU  T = 46 C = 74 N = color I = 4;
	SU  T = 47 C = 74 N = color I = 4;

	SU  T = 1 C = 75 N = color I = 4;
	SU  T = 2 C = 75 N = color I = 4;
	SU  T = 3 C = 75 N = color I = 4;
	SU  T = 4 C = 75 N = color I = 4;
	SU  T = 5 C = 75 N = color I = 4;
	SU  T = 6 C = 75 N = color I = 4;
	SU  T = 7 C = 75 N = color I = 4;
	SU  T = 8 C = 75 N = color I = 4;
	SU  T = 9 C = 75 N = color I = 4;
	SU  T = 10 C = 75 N = color I = 4;
	SU  T = 11 C = 75 N = color I = 4;
	SU  T = 12 C = 75 N = color I = 4;
	SU  T = 13 C = 75 N = color I = 4;
	SU  T = 14 C = 75 N = color I = 4;
	SU  T = 15 C = 75 N = color I = 4;
	SU  T = 16 C = 75 N = color I = 4;
	SU  T = 17 C = 75 N = color I = 4;
	SU  T = 18 C = 75 N = color I = 4;
	SU  T = 19 C = 75 N = color I = 4;
	SU  T = 20 C = 75 N = color I = 4;
	SU  T = 21 C = 75 N = color I = 4;
	SU  T = 22 C = 75 N = color I = 4;
	SU  T = 23 C = 75 N = color I = 4;
	SU  T = 24 C = 75 N = color I = 4;
	SU  T = 25 C = 75 N = color I = 4;
	SU  T = 26 C = 75 N = color I = 4;
	SU  T = 27 C = 75 N = color I = 4;
	SU  T = 28 C = 75 N = color I = 4;
	SU  T = 29 C = 75 N = color I = 4;
	SU  T = 30 C = 75 N = color I = 4;
	SU  T = 31 C = 75 N = color I = 4;
	SU  T = 32 C = 75 N = color I = 4;
	SU  T = 33 C = 75 N = color I = 4;
	SU  T = 34 C = 75 N = color I = 4;
	SU  T = 35 C = 75 N = color I = 4;
	SU  T = 36 C = 75 N = color I = 4;
	SU  T = 37 C = 75 N = color I = 4;
	SU  T = 38 C = 75 N = color I = 4;
	SU  T = 39 C = 75 N = color I = 4;
	SU  T = 40 C = 75 N = color I = 4;
	SU  T = 41 C = 75 N = color I = 4;
	SU  T = 42 C = 75 N = color I = 4;
	SU  T = 43 C = 75 N = color I = 4;
	SU  T = 44 C = 75 N = color I = 4;
	SU  T = 45 C = 75 N = color I = 4;
	SU  T = 46 C = 75 N = color I = 4;
	SU  T = 47 C = 75 N = color I = 4;

	SU  T = 1 C = 76 N = color I = 4;
	SU  T = 2 C = 76 N = color I = 4;
	SU  T = 3 C = 76 N = color I = 4;
	SU  T = 4 C = 76 N = color I = 4;
	SU  T = 5 C = 76 N = color I = 4;
	SU  T = 6 C = 76 N = color I = 4;
	SU  T = 7 C = 76 N = color I = 4;
	SU  T = 8 C = 76 N = color I = 4;
	SU  T = 9 C = 76 N = color I = 4;
	SU  T = 10 C = 76 N = color I = 4;
	SU  T = 11 C = 76 N = color I = 4;
	SU  T = 12 C = 76 N = color I = 4;
	SU  T = 13 C = 76 N = color I = 4;
	SU  T = 14 C = 76 N = color I = 4;
	SU  T = 15 C = 76 N = color I = 4;
	SU  T = 16 C = 76 N = color I = 4;
	SU  T = 17 C = 76 N = color I = 4;
	SU  T = 18 C = 76 N = color I = 4;
	SU  T = 19 C = 76 N = color I = 4;
	SU  T = 20 C = 76 N = color I = 4;
	SU  T = 21 C = 76 N = color I = 4;
	SU  T = 22 C = 76 N = color I = 4;
	SU  T = 23 C = 76 N = color I = 4;
	SU  T = 24 C = 76 N = color I = 4;
	SU  T = 25 C = 76 N = color I = 4;
	SU  T = 26 C = 76 N = color I = 4;
	SU  T = 27 C = 76 N = color I = 4;
	SU  T = 28 C = 76 N = color I = 4;
	SU  T = 29 C = 76 N = color I = 4;
	SU  T = 30 C = 76 N = color I = 4;
	SU  T = 31 C = 76 N = color I = 4;
	SU  T = 32 C = 76 N = color I = 4;
	SU  T = 33 C = 76 N = color I = 4;
	SU  T = 34 C = 76 N = color I = 4;
	SU  T = 35 C = 76 N = color I = 4;
	SU  T = 36 C = 76 N = color I = 4;
	SU  T = 37 C = 76 N = color I = 4;
	SU  T = 38 C = 76 N = color I = 4;
	SU  T = 39 C = 76 N = color I = 4;
	SU  T = 40 C = 76 N = color I = 4;
	SU  T = 41 C = 76 N = color I = 4;
	SU  T = 42 C = 76 N = color I = 4;
	SU  T = 43 C = 76 N = color I = 4;
	SU  T = 44 C = 76 N = color I = 4;
	SU  T = 45 C = 76 N = color I = 4;
	SU  T = 46 C = 76 N = color I = 4;
	SU  T = 47 C = 76 N = color I = 4;

	SU  T = 1 C = 77 N = color I = 4;
	SU  T = 2 C = 77 N = color I = 4;
	SU  T = 3 C = 77 N = color I = 4;
	SU  T = 4 C = 77 N = color I = 4;
	SU  T = 5 C = 77 N = color I = 4;
	SU  T = 6 C = 77 N = color I = 4;
	SU  T = 7 C = 77 N = color I = 4;
	SU  T = 8 C = 77 N = color I = 4;
	SU  T = 9 C = 77 N = color I = 4;
	SU  T = 10 C = 77 N = color I = 4;
	SU  T = 11 C = 77 N = color I = 4;
	SU  T = 12 C = 77 N = color I = 4;
	SU  T = 13 C = 77 N = color I = 4;
	SU  T = 14 C = 77 N = color I = 4;
	SU  T = 15 C = 77 N = color I = 4;
	SU  T = 16 C = 77 N = color I = 4;
	SU  T = 17 C = 77 N = color I = 4;
	SU  T = 18 C = 77 N = color I = 4;
	SU  T = 19 C = 77 N = color I = 4;
	SU  T = 20 C = 77 N = color I = 4;
	SU  T = 21 C = 77 N = color I = 4;
	SU  T = 22 C = 77 N = color I = 4;
	SU  T = 23 C = 77 N = color I = 4;
	SU  T = 24 C = 77 N = color I = 4;
	SU  T = 25 C = 77 N = color I = 4;
	SU  T = 26 C = 77 N = color I = 4;
	SU  T = 27 C = 77 N = color I = 4;
	SU  T = 28 C = 77 N = color I = 4;
	SU  T = 29 C = 77 N = color I = 4;
	SU  T = 30 C = 77 N = color I = 4;
	SU  T = 31 C = 77 N = color I = 4;
	SU  T = 32 C = 77 N = color I = 4;
	SU  T = 33 C = 77 N = color I = 4;
	SU  T = 34 C = 77 N = color I = 4;
	SU  T = 35 C = 77 N = color I = 4;
	SU  T = 36 C = 77 N = color I = 4;
	SU  T = 37 C = 77 N = color I = 4;
	SU  T = 38 C = 77 N = color I = 4;
	SU  T = 39 C = 77 N = color I = 4;
	SU  T = 40 C = 77 N = color I = 4;
	SU  T = 41 C = 77 N = color I = 4;
	SU  T = 42 C = 77 N = color I = 4;
	SU  T = 43 C = 77 N = color I = 4;
	SU  T = 44 C = 77 N = color I = 4;
	SU  T = 45 C = 77 N = color I = 4;
	SU  T = 46 C = 77 N = color I = 4;
	SU  T = 47 C = 77 N = color I = 4;

	SU  T = 1 C = 78 N = color I = 4;
	SU  T = 2 C = 78 N = color I = 4;
	SU  T = 3 C = 78 N = color I = 4;
	SU  T = 4 C = 78 N = color I = 4;
	SU  T = 5 C = 78 N = color I = 4;
	SU  T = 6 C = 78 N = color I = 4;
	SU  T = 7 C = 78 N = color I = 4;
	SU  T = 8 C = 78 N = color I = 4;
	SU  T = 9 C = 78 N = color I = 4;
	SU  T = 10 C = 78 N = color I = 4;
	SU  T = 11 C = 78 N = color I = 4;
	SU  T = 12 C = 78 N = color I = 4;
	SU  T = 13 C = 78 N = color I = 4;
	SU  T = 14 C = 78 N = color I = 4;
	SU  T = 15 C = 78 N = color I = 4;
	SU  T = 16 C = 78 N = color I = 4;
	SU  T = 17 C = 78 N = color I = 4;
	SU  T = 18 C = 78 N = color I = 4;
	SU  T = 19 C = 78 N = color I = 4;
	SU  T = 20 C = 78 N = color I = 4;
	SU  T = 21 C = 78 N = color I = 4;
	SU  T = 22 C = 78 N = color I = 4;
	SU  T = 23 C = 78 N = color I = 4;
	SU  T = 24 C = 78 N = color I = 4;
	SU  T = 25 C = 78 N = color I = 4;
	SU  T = 26 C = 78 N = color I = 4;
	SU  T = 27 C = 78 N = color I = 4;
	SU  T = 28 C = 78 N = color I = 4;
	SU  T = 29 C = 78 N = color I = 4;
	SU  T = 30 C = 78 N = color I = 4;
	SU  T = 31 C = 78 N = color I = 4;
	SU  T = 32 C = 78 N = color I = 4;
	SU  T = 33 C = 78 N = color I = 4;
	SU  T = 34 C = 78 N = color I = 4;
	SU  T = 35 C = 78 N = color I = 4;
	SU  T = 36 C = 78 N = color I = 4;
	SU  T = 37 C = 78 N = color I = 4;
	SU  T = 38 C = 78 N = color I = 4;
	SU  T = 39 C = 78 N = color I = 4;
	SU  T = 40 C = 78 N = color I = 4;
	SU  T = 41 C = 78 N = color I = 4;
	SU  T = 42 C = 78 N = color I = 4;
	SU  T = 43 C = 78 N = color I = 4;
	SU  T = 44 C = 78 N = color I = 4;
	SU  T = 45 C = 78 N = color I = 4;
	SU  T = 46 C = 78 N = color I = 4;
	SU  T = 47 C = 78 N = color I = 4;

	SU  T = 1 C = 79 N = color I = 4;
	SU  T = 2 C = 79 N = color I = 4;
	SU  T = 3 C = 79 N = color I = 4;
	SU  T = 4 C = 79 N = color I = 4;
	SU  T = 5 C = 79 N = color I = 4;
	SU  T = 6 C = 79 N = color I = 4;
	SU  T = 7 C = 79 N = color I = 4;
	SU  T = 8 C = 79 N = color I = 4;
	SU  T = 9 C = 79 N = color I = 4;
	SU  T = 10 C = 79 N = color I = 4;
	SU  T = 11 C = 79 N = color I = 4;
	SU  T = 12 C = 79 N = color I = 4;
	SU  T = 13 C = 79 N = color I = 4;
	SU  T = 14 C = 79 N = color I = 4;
	SU  T = 15 C = 79 N = color I = 4;
	SU  T = 16 C = 79 N = color I = 4;
	SU  T = 17 C = 79 N = color I = 4;
	SU  T = 18 C = 79 N = color I = 4;
	SU  T = 19 C = 79 N = color I = 4;
	SU  T = 20 C = 79 N = color I = 4;
	SU  T = 21 C = 79 N = color I = 4;
	SU  T = 22 C = 79 N = color I = 4;
	SU  T = 23 C = 79 N = color I = 4;
	SU  T = 24 C = 79 N = color I = 4;
	SU  T = 25 C = 79 N = color I = 4;
	SU  T = 26 C = 79 N = color I = 4;
	SU  T = 27 C = 79 N = color I = 4;
	SU  T = 28 C = 79 N = color I = 4;
	SU  T = 29 C = 79 N = color I = 4;
	SU  T = 30 C = 79 N = color I = 4;
	SU  T = 31 C = 79 N = color I = 4;
	SU  T = 32 C = 79 N = color I = 4;
	SU  T = 33 C = 79 N = color I = 4;
	SU  T = 34 C = 79 N = color I = 4;
	SU  T = 35 C = 79 N = color I = 4;
	SU  T = 36 C = 79 N = color I = 4;
	SU  T = 37 C = 79 N = color I = 4;
	SU  T = 38 C = 79 N = color I = 4;
	SU  T = 39 C = 79 N = color I = 4;
	SU  T = 40 C = 79 N = color I = 4;
	SU  T = 41 C = 79 N = color I = 4;
	SU  T = 42 C = 79 N = color I = 4;
	SU  T = 43 C = 79 N = color I = 4;
	SU  T = 44 C = 79 N = color I = 4;
	SU  T = 45 C = 79 N = color I = 4;
	SU  T = 46 C = 79 N = color I = 4;
	SU  T = 47 C = 79 N = color I = 4;

	SU  T = 1 C = 80 N = color I = 4;
	SU  T = 2 C = 80 N = color I = 4;
	SU  T = 3 C = 80 N = color I = 4;
	SU  T = 4 C = 80 N = color I = 4;
	SU  T = 5 C = 80 N = color I = 4;
	SU  T = 6 C = 80 N = color I = 4;
	SU  T = 7 C = 80 N = color I = 4;
	SU  T = 8 C = 80 N = color I = 4;
	SU  T = 9 C = 80 N = color I = 4;
	SU  T = 10 C = 80 N = color I = 4;
	SU  T = 11 C = 80 N = color I = 4;
	SU  T = 12 C = 80 N = color I = 4;
	SU  T = 13 C = 80 N = color I = 4;
	SU  T = 14 C = 80 N = color I = 4;
	SU  T = 15 C = 80 N = color I = 4;
	SU  T = 16 C = 80 N = color I = 4;
	SU  T = 17 C = 80 N = color I = 4;
	SU  T = 18 C = 80 N = color I = 4;
	SU  T = 19 C = 80 N = color I = 4;
	SU  T = 20 C = 80 N = color I = 4;
	SU  T = 21 C = 80 N = color I = 4;
	SU  T = 22 C = 80 N = color I = 4;
	SU  T = 23 C = 80 N = color I = 4;
	SU  T = 24 C = 80 N = color I = 4;
	SU  T = 25 C = 80 N = color I = 4;
	SU  T = 26 C = 80 N = color I = 4;
	SU  T = 27 C = 80 N = color I = 4;
	SU  T = 28 C = 80 N = color I = 4;
	SU  T = 29 C = 80 N = color I = 4;
	SU  T = 30 C = 80 N = color I = 4;
	SU  T = 31 C = 80 N = color I = 4;
	SU  T = 32 C = 80 N = color I = 4;
	SU  T = 33 C = 80 N = color I = 4;
	SU  T = 34 C = 80 N = color I = 4;
	SU  T = 35 C = 80 N = color I = 4;
	SU  T = 36 C = 80 N = color I = 4;
	SU  T = 37 C = 80 N = color I = 4;
	SU  T = 38 C = 80 N = color I = 4;
	SU  T = 39 C = 80 N = color I = 4;
	SU  T = 40 C = 80 N = color I = 4;
	SU  T = 41 C = 80 N = color I = 4;
	SU  T = 42 C = 80 N = color I = 4;
	SU  T = 43 C = 80 N = color I = 4;
	SU  T = 44 C = 80 N = color I = 4;
	SU  T = 45 C = 80 N = color I = 4;
	SU  T = 46 C = 80 N = color I = 4;
	SU  T = 47 C = 80 N = color I = 4;

	SU  T = 1 C = 81 N = color I = 4;
	SU  T = 2 C = 81 N = color I = 4;
	SU  T = 3 C = 81 N = color I = 4;
	SU  T = 4 C = 81 N = color I = 4;
	SU  T = 5 C = 81 N = color I = 4;
	SU  T = 6 C = 81 N = color I = 4;
	SU  T = 7 C = 81 N = color I = 4;
	SU  T = 8 C = 81 N = color I = 4;
	SU  T = 9 C = 81 N = color I = 4;
	SU  T = 10 C = 81 N = color I = 4;
	SU  T = 11 C = 81 N = color I = 4;
	SU  T = 12 C = 81 N = color I = 4;
	SU  T = 13 C = 81 N = color I = 4;
	SU  T = 14 C = 81 N = color I = 4;
	SU  T = 15 C = 81 N = color I = 4;
	SU  T = 16 C = 81 N = color I = 4;
	SU  T = 17 C = 81 N = color I = 4;
	SU  T = 18 C = 81 N = color I = 4;
	SU  T = 19 C = 81 N = color I = 4;
	SU  T = 20 C = 81 N = color I = 4;
	SU  T = 21 C = 81 N = color I = 4;
	SU  T = 22 C = 81 N = color I = 4;
	SU  T = 23 C = 81 N = color I = 4;
	SU  T = 24 C = 81 N = color I = 4;
	SU  T = 25 C = 81 N = color I = 4;
	SU  T = 26 C = 81 N = color I = 4;
	SU  T = 27 C = 81 N = color I = 4;
	SU  T = 28 C = 81 N = color I = 4;
	SU  T = 29 C = 81 N = color I = 4;
	SU  T = 30 C = 81 N = color I = 4;
	SU  T = 31 C = 81 N = color I = 4;
	SU  T = 32 C = 81 N = color I = 4;
	SU  T = 33 C = 81 N = color I = 4;
	SU  T = 34 C = 81 N = color I = 4;
	SU  T = 35 C = 81 N = color I = 4;
	SU  T = 36 C = 81 N = color I = 4;
	SU  T = 37 C = 81 N = color I = 4;
	SU  T = 38 C = 81 N = color I = 4;
	SU  T = 39 C = 81 N = color I = 4;
	SU  T = 40 C = 81 N = color I = 4;
	SU  T = 41 C = 81 N = color I = 4;
	SU  T = 42 C = 81 N = color I = 4;
	SU  T = 43 C = 81 N = color I = 4;
	SU  T = 44 C = 81 N = color I = 4;
	SU  T = 45 C = 81 N = color I = 4;
	SU  T = 46 C = 81 N = color I = 4;
	SU  T = 47 C = 81 N = color I = 4;

	SU  T = 1 C = 82 N = color I = 4;
	SU  T = 2 C = 82 N = color I = 4;
	SU  T = 3 C = 82 N = color I = 4;
	SU  T = 4 C = 82 N = color I = 4;
	SU  T = 5 C = 82 N = color I = 4;
	SU  T = 6 C = 82 N = color I = 4;
	SU  T = 7 C = 82 N = color I = 4;
	SU  T = 8 C = 82 N = color I = 4;
	SU  T = 9 C = 82 N = color I = 4;
	SU  T = 10 C = 82 N = color I = 4;
	SU  T = 11 C = 82 N = color I = 4;
	SU  T = 12 C = 82 N = color I = 4;
	SU  T = 13 C = 82 N = color I = 4;
	SU  T = 14 C = 82 N = color I = 4;
	SU  T = 15 C = 82 N = color I = 4;
	SU  T = 16 C = 82 N = color I = 4;
	SU  T = 17 C = 82 N = color I = 4;
	SU  T = 18 C = 82 N = color I = 4;
	SU  T = 19 C = 82 N = color I = 4;
	SU  T = 20 C = 82 N = color I = 4;
	SU  T = 21 C = 82 N = color I = 4;
	SU  T = 22 C = 82 N = color I = 4;
	SU  T = 23 C = 82 N = color I = 4;
	SU  T = 24 C = 82 N = color I = 4;
	SU  T = 25 C = 82 N = color I = 4;
	SU  T = 26 C = 82 N = color I = 4;
	SU  T = 27 C = 82 N = color I = 4;
	SU  T = 28 C = 82 N = color I = 4;
	SU  T = 29 C = 82 N = color I = 4;
	SU  T = 30 C = 82 N = color I = 4;
	SU  T = 31 C = 82 N = color I = 4;
	SU  T = 32 C = 82 N = color I = 4;
	SU  T = 33 C = 82 N = color I = 4;
	SU  T = 34 C = 82 N = color I = 4;
	SU  T = 35 C = 82 N = color I = 4;
	SU  T = 36 C = 82 N = color I = 4;
	SU  T = 37 C = 82 N = color I = 4;
	SU  T = 38 C = 82 N = color I = 4;
	SU  T = 39 C = 82 N = color I = 4;
	SU  T = 40 C = 82 N = color I = 4;
	SU  T = 41 C = 82 N = color I = 4;
	SU  T = 42 C = 82 N = color I = 4;
	SU  T = 43 C = 82 N = color I = 4;
	SU  T = 44 C = 82 N = color I = 4;
	SU  T = 45 C = 82 N = color I = 4;
	SU  T = 46 C = 82 N = color I = 4;
	SU  T = 47 C = 82 N = color I = 4;

	SU  C = 83 N = color I = 6;
	SU  T = 1 C = 83 N = color I = 4;
	SU  T = 2 C = 83 N = color I = 4;
	SU  T = 3 C = 83 N = color I = 4;
	SU  T = 4 C = 83 N = color I = 4;
	SU  T = 5 C = 83 N = color I = 4;
	SU  T = 6 C = 83 N = color I = 4;
	SU  T = 7 C = 83 N = color I = 4;
	SU  T = 8 C = 83 N = color I = 4;
	SU  T = 9 C = 83 N = color I = 4;
	SU  T = 10 C = 83 N = color I = 4;
	SU  T = 11 C = 83 N = color I = 4;
	SU  T = 12 C = 83 N = color I = 4;
	SU  T = 13 C = 83 N = color I = 4;
	SU  T = 14 C = 83 N = color I = 4;
	SU  T = 15 C = 83 N = color I = 4;
	SU  T = 16 C = 83 N = color I = 4;
	SU  T = 17 C = 83 N = color I = 4;
	SU  T = 18 C = 83 N = color I = 4;
	SU  T = 19 C = 83 N = color I = 4;
	SU  T = 20 C = 83 N = color I = 4;
	SU  T = 21 C = 83 N = color I = 4;
	SU  T = 22 C = 83 N = color I = 4;
	SU  T = 23 C = 83 N = color I = 4;
	SU  T = 24 C = 83 N = color I = 4;
	SU  T = 25 C = 83 N = color I = 4;
	SU  T = 26 C = 83 N = color I = 4;
	SU  T = 27 C = 83 N = color I = 4;
	SU  T = 28 C = 83 N = color I = 4;
	SU  T = 29 C = 83 N = color I = 4;
	SU  T = 30 C = 83 N = color I = 4;
	SU  T = 31 C = 83 N = color I = 4;
	SU  T = 32 C = 83 N = color I = 4;
	SU  T = 33 C = 83 N = color I = 4;
	SU  T = 34 C = 83 N = color I = 4;
	SU  T = 35 C = 83 N = color I = 4;
	SU  T = 36 C = 83 N = color I = 4;
	SU  T = 37 C = 83 N = color I = 4;
	SU  T = 38 C = 83 N = color I = 4;
	SU  T = 39 C = 83 N = color I = 4;
	SU  T = 40 C = 83 N = color I = 4;
	SU  T = 41 C = 83 N = color I = 4;
	SU  T = 42 C = 83 N = color I = 4;
	SU  T = 43 C = 83 N = color I = 4;
	SU  T = 44 C = 83 N = color I = 4;
	SU  T = 45 C = 83 N = color I = 4;
	SU  T = 46 C = 83 N = color I = 4;
	SU  T = 47 C = 83 N = color I = 4;

	SU  C = 84 N = color I = 6;
	SU  T = 1 C = 84 N = color I = 4;
	SU  T = 2 C = 84 N = color I = 4;
	SU  T = 3 C = 84 N = color I = 4;
	SU  T = 4 C = 84 N = color I = 4;
	SU  T = 5 C = 84 N = color I = 4;
	SU  T = 6 C = 84 N = color I = 4;
	SU  T = 7 C = 84 N = color I = 4;
	SU  T = 8 C = 84 N = color I = 4;
	SU  T = 9 C = 84 N = color I = 4;
	SU  T = 10 C = 84 N = color I = 4;
	SU  T = 11 C = 84 N = color I = 4;
	SU  T = 12 C = 84 N = color I = 4;
	SU  T = 13 C = 84 N = color I = 4;
	SU  T = 14 C = 84 N = color I = 4;
	SU  T = 15 C = 84 N = color I = 4;
	SU  T = 16 C = 84 N = color I = 4;
	SU  T = 17 C = 84 N = color I = 4;
	SU  T = 18 C = 84 N = color I = 4;
	SU  T = 19 C = 84 N = color I = 4;
	SU  T = 20 C = 84 N = color I = 4;
	SU  T = 21 C = 84 N = color I = 4;
	SU  T = 22 C = 84 N = color I = 4;
	SU  T = 23 C = 84 N = color I = 4;
	SU  T = 24 C = 84 N = color I = 4;
	SU  T = 25 C = 84 N = color I = 4;
	SU  T = 26 C = 84 N = color I = 4;
	SU  T = 27 C = 84 N = color I = 4;
	SU  T = 28 C = 84 N = color I = 4;
	SU  T = 29 C = 84 N = color I = 4;
	SU  T = 30 C = 84 N = color I = 4;
	SU  T = 31 C = 84 N = color I = 4;
	SU  T = 32 C = 84 N = color I = 4;
	SU  T = 33 C = 84 N = color I = 4;
	SU  T = 34 C = 84 N = color I = 4;
	SU  T = 35 C = 84 N = color I = 4;
	SU  T = 36 C = 84 N = color I = 4;
	SU  T = 37 C = 84 N = color I = 4;
	SU  T = 38 C = 84 N = color I = 4;
	SU  T = 39 C = 84 N = color I = 4;
	SU  T = 40 C = 84 N = color I = 4;
	SU  T = 41 C = 84 N = color I = 4;
	SU  T = 42 C = 84 N = color I = 4;
	SU  T = 43 C = 84 N = color I = 4;
	SU  T = 44 C = 84 N = color I = 4;
	SU  T = 45 C = 84 N = color I = 4;
	SU  T = 46 C = 84 N = color I = 4;
	SU  T = 47 C = 84 N = color I = 4;

	SU  C = 85 N = color I = 6;
	SU  T = 1 C = 85 N = color I = 4;
	SU  T = 2 C = 85 N = color I = 4;
	SU  T = 3 C = 85 N = color I = 4;
	SU  T = 4 C = 85 N = color I = 4;
	SU  T = 5 C = 85 N = color I = 4;
	SU  T = 6 C = 85 N = color I = 4;
	SU  T = 7 C = 85 N = color I = 4;
	SU  T = 8 C = 85 N = color I = 4;
	SU  T = 9 C = 85 N = color I = 4;
	SU  T = 10 C = 85 N = color I = 4;
	SU  T = 11 C = 85 N = color I = 4;
	SU  T = 12 C = 85 N = color I = 4;
	SU  T = 13 C = 85 N = color I = 4;
	SU  T = 14 C = 85 N = color I = 4;
	SU  T = 15 C = 85 N = color I = 4;
	SU  T = 16 C = 85 N = color I = 4;
	SU  T = 17 C = 85 N = color I = 4;
	SU  T = 18 C = 85 N = color I = 4;
	SU  T = 19 C = 85 N = color I = 4;
	SU  T = 20 C = 85 N = color I = 4;
	SU  T = 21 C = 85 N = color I = 4;
	SU  T = 22 C = 85 N = color I = 4;
	SU  T = 23 C = 85 N = color I = 4;
	SU  T = 24 C = 85 N = color I = 4;
	SU  T = 25 C = 85 N = color I = 4;
	SU  T = 26 C = 85 N = color I = 4;
	SU  T = 27 C = 85 N = color I = 4;
	SU  T = 28 C = 85 N = color I = 4;
	SU  T = 29 C = 85 N = color I = 4;
	SU  T = 30 C = 85 N = color I = 4;
	SU  T = 31 C = 85 N = color I = 4;
	SU  T = 32 C = 85 N = color I = 4;
	SU  T = 33 C = 85 N = color I = 4;
	SU  T = 34 C = 85 N = color I = 4;
	SU  T = 35 C = 85 N = color I = 4;
	SU  T = 36 C = 85 N = color I = 4;
	SU  T = 37 C = 85 N = color I = 4;
	SU  T = 38 C = 85 N = color I = 4;
	SU  T = 39 C = 85 N = color I = 4;
	SU  T = 40 C = 85 N = color I = 4;
	SU  T = 41 C = 85 N = color I = 4;
	SU  T = 42 C = 85 N = color I = 4;
	SU  T = 43 C = 85 N = color I = 4;
	SU  T = 44 C = 85 N = color I = 4;
	SU  T = 45 C = 85 N = color I = 4;
	SU  T = 46 C = 85 N = color I = 4;
	SU  T = 47 C = 85 N = color I = 4;

	SU  C = 86 N = color I = 6;
	SU  T = 1 C = 86 N = color I = 4;
	SU  T = 2 C = 86 N = color I = 4;
	SU  T = 3 C = 86 N = color I = 4;
	SU  T = 4 C = 86 N = color I = 4;
	SU  T = 5 C = 86 N = color I = 4;
	SU  T = 6 C = 86 N = color I = 4;
	SU  T = 7 C = 86 N = color I = 4;
	SU  T = 8 C = 86 N = color I = 4;
	SU  T = 9 C = 86 N = color I = 4;
	SU  T = 10 C = 86 N = color I = 4;
	SU  T = 11 C = 86 N = color I = 4;
	SU  T = 12 C = 86 N = color I = 4;
	SU  T = 13 C = 86 N = color I = 4;
	SU  T = 14 C = 86 N = color I = 4;
	SU  T = 15 C = 86 N = color I = 4;
	SU  T = 16 C = 86 N = color I = 4;
	SU  T = 17 C = 86 N = color I = 4;
	SU  T = 18 C = 86 N = color I = 4;
	SU  T = 19 C = 86 N = color I = 4;
	SU  T = 20 C = 86 N = color I = 4;
	SU  T = 21 C = 86 N = color I = 4;
	SU  T = 22 C = 86 N = color I = 4;
	SU  T = 23 C = 86 N = color I = 4;
	SU  T = 24 C = 86 N = color I = 4;
	SU  T = 25 C = 86 N = color I = 4;
	SU  T = 26 C = 86 N = color I = 4;
	SU  T = 27 C = 86 N = color I = 4;
	SU  T = 28 C = 86 N = color I = 4;
	SU  T = 29 C = 86 N = color I = 4;
	SU  T = 30 C = 86 N = color I = 4;
	SU  T = 31 C = 86 N = color I = 4;
	SU  T = 32 C = 86 N = color I = 4;
	SU  T = 33 C = 86 N = color I = 4;
	SU  T = 34 C = 86 N = color I = 4;
	SU  T = 35 C = 86 N = color I = 4;
	SU  T = 36 C = 86 N = color I = 4;
	SU  T = 37 C = 86 N = color I = 4;
	SU  T = 38 C = 86 N = color I = 4;
	SU  T = 39 C = 86 N = color I = 4;
	SU  T = 40 C = 86 N = color I = 4;
	SU  T = 41 C = 86 N = color I = 4;
	SU  T = 42 C = 86 N = color I = 4;
	SU  T = 43 C = 86 N = color I = 4;
	SU  T = 44 C = 86 N = color I = 4;
	SU  T = 45 C = 86 N = color I = 4;
	SU  T = 46 C = 86 N = color I = 4;
	SU  T = 47 C = 86 N = color I = 4;

	SU  C = 87 N = color I = 6;
	SU  T = 1 C = 87 N = color I = 4;
	SU  T = 2 C = 87 N = color I = 4;
	SU  T = 3 C = 87 N = color I = 4;
	SU  T = 4 C = 87 N = color I = 4;
	SU  T = 5 C = 87 N = color I = 4;
	SU  T = 6 C = 87 N = color I = 4;
	SU  T = 7 C = 87 N = color I = 4;
	SU  T = 8 C = 87 N = color I = 4;
	SU  T = 9 C = 87 N = color I = 4;
	SU  T = 10 C = 87 N = color I = 4;
	SU  T = 11 C = 87 N = color I = 4;
	SU  T = 12 C = 87 N = color I = 4;
	SU  T = 13 C = 87 N = color I = 4;
	SU  T = 14 C = 87 N = color I = 4;
	SU  T = 15 C = 87 N = color I = 4;
	SU  T = 16 C = 87 N = color I = 4;
	SU  T = 17 C = 87 N = color I = 4;
	SU  T = 18 C = 87 N = color I = 4;
	SU  T = 19 C = 87 N = color I = 4;
	SU  T = 20 C = 87 N = color I = 4;
	SU  T = 21 C = 87 N = color I = 4;
	SU  T = 22 C = 87 N = color I = 4;
	SU  T = 23 C = 87 N = color I = 4;
	SU  T = 24 C = 87 N = color I = 4;
	SU  T = 25 C = 87 N = color I = 4;
	SU  T = 26 C = 87 N = color I = 4;
	SU  T = 27 C = 87 N = color I = 4;
	SU  T = 28 C = 87 N = color I = 4;
	SU  T = 29 C = 87 N = color I = 4;
	SU  T = 30 C = 87 N = color I = 4;
	SU  T = 31 C = 87 N = color I = 4;
	SU  T = 32 C = 87 N = color I = 4;
	SU  T = 33 C = 87 N = color I = 4;
	SU  T = 34 C = 87 N = color I = 4;
	SU  T = 35 C = 87 N = color I = 4;
	SU  T = 36 C = 87 N = color I = 4;
	SU  T = 37 C = 87 N = color I = 4;
	SU  T = 38 C = 87 N = color I = 4;
	SU  T = 39 C = 87 N = color I = 4;
	SU  T = 40 C = 87 N = color I = 4;
	SU  T = 41 C = 87 N = color I = 4;
	SU  T = 42 C = 87 N = color I = 4;
	SU  T = 43 C = 87 N = color I = 4;
	SU  T = 44 C = 87 N = color I = 4;
	SU  T = 45 C = 87 N = color I = 4;
	SU  T = 46 C = 87 N = color I = 4;
	SU  T = 47 C = 87 N = color I = 4;

	SU  C = 88 N = color I = 6;
	SU  T = 1 C = 88 N = color I = 4;
	SU  T = 2 C = 88 N = color I = 4;
	SU  T = 3 C = 88 N = color I = 4;
	SU  T = 4 C = 88 N = color I = 4;
	SU  T = 5 C = 88 N = color I = 4;
	SU  T = 6 C = 88 N = color I = 4;
	SU  T = 7 C = 88 N = color I = 4;
	SU  T = 8 C = 88 N = color I = 4;
	SU  T = 9 C = 88 N = color I = 4;
	SU  T = 10 C = 88 N = color I = 4;
	SU  T = 11 C = 88 N = color I = 4;
	SU  T = 12 C = 88 N = color I = 4;
	SU  T = 13 C = 88 N = color I = 4;
	SU  T = 14 C = 88 N = color I = 4;
	SU  T = 15 C = 88 N = color I = 4;
	SU  T = 16 C = 88 N = color I = 4;
	SU  T = 17 C = 88 N = color I = 4;
	SU  T = 18 C = 88 N = color I = 4;
	SU  T = 19 C = 88 N = color I = 4;
	SU  T = 20 C = 88 N = color I = 4;
	SU  T = 21 C = 88 N = color I = 4;
	SU  T = 22 C = 88 N = color I = 4;
	SU  T = 23 C = 88 N = color I = 4;
	SU  T = 24 C = 88 N = color I = 4;
	SU  T = 25 C = 88 N = color I = 4;
	SU  T = 26 C = 88 N = color I = 4;
	SU  T = 27 C = 88 N = color I = 4;
	SU  T = 28 C = 88 N = color I = 4;
	SU  T = 29 C = 88 N = color I = 4;
	SU  T = 30 C = 88 N = color I = 4;
	SU  T = 31 C = 88 N = color I = 4;
	SU  T = 32 C = 88 N = color I = 4;
	SU  T = 33 C = 88 N = color I = 4;
	SU  T = 34 C = 88 N = color I = 4;
	SU  T = 35 C = 88 N = color I = 4;
	SU  T = 36 C = 88 N = color I = 4;
	SU  T = 37 C = 88 N = color I = 4;
	SU  T = 38 C = 88 N = color I = 4;
	SU  T = 39 C = 88 N = color I = 4;
	SU  T = 40 C = 88 N = color I = 4;
	SU  T = 41 C = 88 N = color I = 4;
	SU  T = 42 C = 88 N = color I = 4;
	SU  T = 43 C = 88 N = color I = 4;
	SU  T = 44 C = 88 N = color I = 4;
	SU  T = 45 C = 88 N = color I = 4;
	SU  T = 46 C = 88 N = color I = 4;
	SU  T = 47 C = 88 N = color I = 4;

	SU  C = 89 N = color I = 6;
	SU  T = 1 C = 89 N = color I = 4;
	SU  T = 2 C = 89 N = color I = 4;
	SU  T = 3 C = 89 N = color I = 4;
	SU  T = 4 C = 89 N = color I = 4;
	SU  T = 5 C = 89 N = color I = 4;
	SU  T = 6 C = 89 N = color I = 4;
	SU  T = 7 C = 89 N = color I = 4;
	SU  T = 8 C = 89 N = color I = 4;
	SU  T = 9 C = 89 N = color I = 4;
	SU  T = 10 C = 89 N = color I = 4;
	SU  T = 11 C = 89 N = color I = 4;
	SU  T = 12 C = 89 N = color I = 4;
	SU  T = 13 C = 89 N = color I = 4;
	SU  T = 14 C = 89 N = color I = 4;
	SU  T = 15 C = 89 N = color I = 4;
	SU  T = 16 C = 89 N = color I = 4;
	SU  T = 17 C = 89 N = color I = 4;
	SU  T = 18 C = 89 N = color I = 4;
	SU  T = 19 C = 89 N = color I = 4;
	SU  T = 20 C = 89 N = color I = 4;
	SU  T = 21 C = 89 N = color I = 4;
	SU  T = 22 C = 89 N = color I = 4;
	SU  T = 23 C = 89 N = color I = 4;
	SU  T = 24 C = 89 N = color I = 4;
	SU  T = 25 C = 89 N = color I = 4;
	SU  T = 26 C = 89 N = color I = 4;
	SU  T = 27 C = 89 N = color I = 4;
	SU  T = 28 C = 89 N = color I = 4;
	SU  T = 29 C = 89 N = color I = 4;
	SU  T = 30 C = 89 N = color I = 4;
	SU  T = 31 C = 89 N = color I = 4;
	SU  T = 32 C = 89 N = color I = 4;
	SU  T = 33 C = 89 N = color I = 4;
	SU  T = 34 C = 89 N = color I = 4;
	SU  T = 35 C = 89 N = color I = 4;
	SU  T = 36 C = 89 N = color I = 4;
	SU  T = 37 C = 89 N = color I = 4;
	SU  T = 38 C = 89 N = color I = 4;
	SU  T = 39 C = 89 N = color I = 4;
	SU  T = 40 C = 89 N = color I = 4;
	SU  T = 41 C = 89 N = color I = 4;
	SU  T = 42 C = 89 N = color I = 4;
	SU  T = 43 C = 89 N = color I = 4;
	SU  T = 44 C = 89 N = color I = 4;
	SU  T = 45 C = 89 N = color I = 4;
	SU  T = 46 C = 89 N = color I = 4;
	SU  T = 47 C = 89 N = color I = 4;

	SU  C = 90 N = color I = 6;
	SU  T = 1 C = 90 N = color I = 4;
	SU  T = 2 C = 90 N = color I = 4;
	SU  T = 3 C = 90 N = color I = 4;
	SU  T = 4 C = 90 N = color I = 4;
	SU  T = 5 C = 90 N = color I = 4;
	SU  T = 6 C = 90 N = color I = 4;
	SU  T = 7 C = 90 N = color I = 4;
	SU  T = 8 C = 90 N = color I = 4;
	SU  T = 9 C = 90 N = color I = 4;
	SU  T = 10 C = 90 N = color I = 4;
	SU  T = 11 C = 90 N = color I = 4;
	SU  T = 12 C = 90 N = color I = 4;
	SU  T = 13 C = 90 N = color I = 4;
	SU  T = 14 C = 90 N = color I = 4;
	SU  T = 15 C = 90 N = color I = 4;
	SU  T = 16 C = 90 N = color I = 4;
	SU  T = 17 C = 90 N = color I = 4;
	SU  T = 18 C = 90 N = color I = 4;
	SU  T = 19 C = 90 N = color I = 4;
	SU  T = 20 C = 90 N = color I = 4;
	SU  T = 21 C = 90 N = color I = 4;
	SU  T = 22 C = 90 N = color I = 4;
	SU  T = 23 C = 90 N = color I = 4;
	SU  T = 24 C = 90 N = color I = 4;
	SU  T = 25 C = 90 N = color I = 4;
	SU  T = 26 C = 90 N = color I = 4;
	SU  T = 27 C = 90 N = color I = 4;
	SU  T = 28 C = 90 N = color I = 4;
	SU  T = 29 C = 90 N = color I = 4;
	SU  T = 30 C = 90 N = color I = 4;
	SU  T = 31 C = 90 N = color I = 4;
	SU  T = 32 C = 90 N = color I = 4;
	SU  T = 33 C = 90 N = color I = 4;
	SU  T = 34 C = 90 N = color I = 4;
	SU  T = 35 C = 90 N = color I = 4;
	SU  T = 36 C = 90 N = color I = 4;
	SU  T = 37 C = 90 N = color I = 4;
	SU  T = 38 C = 90 N = color I = 4;
	SU  T = 39 C = 90 N = color I = 4;
	SU  T = 40 C = 90 N = color I = 4;
	SU  T = 41 C = 90 N = color I = 4;
	SU  T = 42 C = 90 N = color I = 4;
	SU  T = 43 C = 90 N = color I = 4;
	SU  T = 44 C = 90 N = color I = 4;
	SU  T = 45 C = 90 N = color I = 4;
	SU  T = 46 C = 90 N = color I = 4;
	SU  T = 47 C = 90 N = color I = 4;

	SU  C = 91 N = color I = 6;
	SU  T = 1 C = 91 N = color I = 4;
	SU  T = 2 C = 91 N = color I = 4;
	SU  T = 3 C = 91 N = color I = 4;
	SU  T = 4 C = 91 N = color I = 4;
	SU  T = 5 C = 91 N = color I = 4;
	SU  T = 6 C = 91 N = color I = 4;
	SU  T = 7 C = 91 N = color I = 4;
	SU  T = 8 C = 91 N = color I = 4;
	SU  T = 9 C = 91 N = color I = 4;
	SU  T = 10 C = 91 N = color I = 4;
	SU  T = 11 C = 91 N = color I = 4;
	SU  T = 12 C = 91 N = color I = 4;
	SU  T = 13 C = 91 N = color I = 4;
	SU  T = 14 C = 91 N = color I = 4;
	SU  T = 15 C = 91 N = color I = 4;
	SU  T = 16 C = 91 N = color I = 4;
	SU  T = 17 C = 91 N = color I = 4;
	SU  T = 18 C = 91 N = color I = 4;
	SU  T = 19 C = 91 N = color I = 4;
	SU  T = 20 C = 91 N = color I = 4;
	SU  T = 21 C = 91 N = color I = 4;
	SU  T = 22 C = 91 N = color I = 4;
	SU  T = 23 C = 91 N = color I = 4;
	SU  T = 24 C = 91 N = color I = 4;
	SU  T = 25 C = 91 N = color I = 4;
	SU  T = 26 C = 91 N = color I = 4;
	SU  T = 27 C = 91 N = color I = 4;
	SU  T = 28 C = 91 N = color I = 4;
	SU  T = 29 C = 91 N = color I = 4;
	SU  T = 30 C = 91 N = color I = 4;
	SU  T = 31 C = 91 N = color I = 4;
	SU  T = 32 C = 91 N = color I = 4;
	SU  T = 33 C = 91 N = color I = 4;
	SU  T = 34 C = 91 N = color I = 4;
	SU  T = 35 C = 91 N = color I = 4;
	SU  T = 36 C = 91 N = color I = 4;
	SU  T = 37 C = 91 N = color I = 4;
	SU  T = 38 C = 91 N = color I = 4;
	SU  T = 39 C = 91 N = color I = 4;
	SU  T = 40 C = 91 N = color I = 4;
	SU  T = 41 C = 91 N = color I = 4;
	SU  T = 42 C = 91 N = color I = 4;
	SU  T = 43 C = 91 N = color I = 4;
	SU  T = 44 C = 91 N = color I = 4;
	SU  T = 45 C = 91 N = color I = 4;
	SU  T = 46 C = 91 N = color I = 4;
	SU  T = 47 C = 91 N = color I = 4;

	SU  C = 92 N = color I = 6;
	SU  T = 1 C = 92 N = color I = 4;
	SU  T = 2 C = 92 N = color I = 4;
	SU  T = 3 C = 92 N = color I = 4;
	SU  T = 4 C = 92 N = color I = 4;
	SU  T = 5 C = 92 N = color I = 4;
	SU  T = 6 C = 92 N = color I = 4;
	SU  T = 7 C = 92 N = color I = 4;
	SU  T = 8 C = 92 N = color I = 4;
	SU  T = 9 C = 92 N = color I = 4;
	SU  T = 10 C = 92 N = color I = 4;
	SU  T = 11 C = 92 N = color I = 4;
	SU  T = 12 C = 92 N = color I = 4;
	SU  T = 13 C = 92 N = color I = 4;
	SU  T = 14 C = 92 N = color I = 4;
	SU  T = 15 C = 92 N = color I = 4;
	SU  T = 16 C = 92 N = color I = 4;
	SU  T = 17 C = 92 N = color I = 4;
	SU  T = 18 C = 92 N = color I = 4;
	SU  T = 19 C = 92 N = color I = 4;
	SU  T = 20 C = 92 N = color I = 4;
	SU  T = 21 C = 92 N = color I = 4;
	SU  T = 22 C = 92 N = color I = 4;
	SU  T = 23 C = 92 N = color I = 4;
	SU  T = 24 C = 92 N = color I = 4;
	SU  T = 25 C = 92 N = color I = 4;
	SU  T = 26 C = 92 N = color I = 4;
	SU  T = 27 C = 92 N = color I = 4;
	SU  T = 28 C = 92 N = color I = 4;
	SU  T = 29 C = 92 N = color I = 4;
	SU  T = 30 C = 92 N = color I = 4;
	SU  T = 31 C = 92 N = color I = 4;
	SU  T = 32 C = 92 N = color I = 4;
	SU  T = 33 C = 92 N = color I = 4;
	SU  T = 34 C = 92 N = color I = 4;
	SU  T = 35 C = 92 N = color I = 4;
	SU  T = 36 C = 92 N = color I = 4;
	SU  T = 37 C = 92 N = color I = 4;
	SU  T = 38 C = 92 N = color I = 4;
	SU  T = 39 C = 92 N = color I = 4;
	SU  T = 40 C = 92 N = color I = 4;
	SU  T = 41 C = 92 N = color I = 4;
	SU  T = 42 C = 92 N = color I = 4;
	SU  T = 43 C = 92 N = color I = 4;
	SU  T = 44 C = 92 N = color I = 4;
	SU  T = 45 C = 92 N = color I = 4;
	SU  T = 46 C = 92 N = color I = 4;
	SU  T = 47 C = 92 N = color I = 4;

	SU  C = 93 N = color I = 6;
	SU  T = 1 C = 93 N = color I = 4;
	SU  T = 2 C = 93 N = color I = 4;
	SU  T = 3 C = 93 N = color I = 4;
	SU  T = 4 C = 93 N = color I = 4;
	SU  T = 5 C = 93 N = color I = 4;
	SU  T = 6 C = 93 N = color I = 4;
	SU  T = 7 C = 93 N = color I = 4;
	SU  T = 8 C = 93 N = color I = 4;
	SU  T = 9 C = 93 N = color I = 4;
	SU  T = 10 C = 93 N = color I = 4;
	SU  T = 11 C = 93 N = color I = 4;
	SU  T = 12 C = 93 N = color I = 4;
	SU  T = 13 C = 93 N = color I = 4;
	SU  T = 14 C = 93 N = color I = 4;
	SU  T = 15 C = 93 N = color I = 4;
	SU  T = 16 C = 93 N = color I = 4;
	SU  T = 17 C = 93 N = color I = 4;
	SU  T = 18 C = 93 N = color I = 4;
	SU  T = 19 C = 93 N = color I = 4;
	SU  T = 20 C = 93 N = color I = 4;
	SU  T = 21 C = 93 N = color I = 4;
	SU  T = 22 C = 93 N = color I = 4;
	SU  T = 23 C = 93 N = color I = 4;
	SU  T = 24 C = 93 N = color I = 4;
	SU  T = 25 C = 93 N = color I = 4;
	SU  T = 26 C = 93 N = color I = 4;
	SU  T = 27 C = 93 N = color I = 4;
	SU  T = 28 C = 93 N = color I = 4;
	SU  T = 29 C = 93 N = color I = 4;
	SU  T = 30 C = 93 N = color I = 4;
	SU  T = 31 C = 93 N = color I = 4;
	SU  T = 32 C = 93 N = color I = 4;
	SU  T = 33 C = 93 N = color I = 4;
	SU  T = 34 C = 93 N = color I = 4;
	SU  T = 35 C = 93 N = color I = 4;
	SU  T = 36 C = 93 N = color I = 4;
	SU  T = 37 C = 93 N = color I = 4;
	SU  T = 38 C = 93 N = color I = 4;
	SU  T = 39 C = 93 N = color I = 4;
	SU  T = 40 C = 93 N = color I = 4;
	SU  T = 41 C = 93 N = color I = 4;
	SU  T = 42 C = 93 N = color I = 4;
	SU  T = 43 C = 93 N = color I = 4;
	SU  T = 44 C = 93 N = color I = 4;
	SU  T = 45 C = 93 N = color I = 4;
	SU  T = 46 C = 93 N = color I = 4;
	SU  T = 47 C = 93 N = color I = 4;

	SU  C = 94 N = color I = 6;
	SU  T = 1 C = 94 N = color I = 4;
	SU  T = 2 C = 94 N = color I = 4;
	SU  T = 3 C = 94 N = color I = 4;
	SU  T = 4 C = 94 N = color I = 4;
	SU  T = 5 C = 94 N = color I = 4;
	SU  T = 6 C = 94 N = color I = 4;
	SU  T = 7 C = 94 N = color I = 4;
	SU  T = 8 C = 94 N = color I = 4;
	SU  T = 9 C = 94 N = color I = 4;
	SU  T = 10 C = 94 N = color I = 4;
	SU  T = 11 C = 94 N = color I = 4;
	SU  T = 12 C = 94 N = color I = 4;
	SU  T = 13 C = 94 N = color I = 4;
	SU  T = 14 C = 94 N = color I = 4;
	SU  T = 15 C = 94 N = color I = 4;
	SU  T = 16 C = 94 N = color I = 4;
	SU  T = 17 C = 94 N = color I = 4;
	SU  T = 18 C = 94 N = color I = 4;
	SU  T = 19 C = 94 N = color I = 4;
	SU  T = 20 C = 94 N = color I = 4;
	SU  T = 21 C = 94 N = color I = 4;
	SU  T = 22 C = 94 N = color I = 4;
	SU  T = 23 C = 94 N = color I = 4;
	SU  T = 24 C = 94 N = color I = 4;
	SU  T = 25 C = 94 N = color I = 4;
	SU  T = 26 C = 94 N = color I = 4;
	SU  T = 27 C = 94 N = color I = 4;
	SU  T = 28 C = 94 N = color I = 4;
	SU  T = 29 C = 94 N = color I = 4;
	SU  T = 30 C = 94 N = color I = 4;
	SU  T = 31 C = 94 N = color I = 4;
	SU  T = 32 C = 94 N = color I = 4;
	SU  T = 33 C = 94 N = color I = 4;
	SU  T = 34 C = 94 N = color I = 4;
	SU  T = 35 C = 94 N = color I = 4;
	SU  T = 36 C = 94 N = color I = 4;
	SU  T = 37 C = 94 N = color I = 4;
	SU  T = 38 C = 94 N = color I = 4;
	SU  T = 39 C = 94 N = color I = 4;
	SU  T = 40 C = 94 N = color I = 4;
	SU  T = 41 C = 94 N = color I = 4;
	SU  T = 42 C = 94 N = color I = 4;
	SU  T = 43 C = 94 N = color I = 4;
	SU  T = 44 C = 94 N = color I = 4;
	SU  T = 45 C = 94 N = color I = 4;
	SU  T = 46 C = 94 N = color I = 4;
	SU  T = 47 C = 94 N = color I = 4;

	SU  C = 95 N = color I = 6;
	SU  T = 1 C = 95 N = color I = 4;
	SU  T = 2 C = 95 N = color I = 4;
	SU  T = 3 C = 95 N = color I = 4;
	SU  T = 4 C = 95 N = color I = 4;
	SU  T = 5 C = 95 N = color I = 4;
	SU  T = 6 C = 95 N = color I = 4;
	SU  T = 7 C = 95 N = color I = 4;
	SU  T = 8 C = 95 N = color I = 4;
	SU  T = 9 C = 95 N = color I = 4;
	SU  T = 10 C = 95 N = color I = 4;
	SU  T = 11 C = 95 N = color I = 4;
	SU  T = 12 C = 95 N = color I = 4;
	SU  T = 13 C = 95 N = color I = 4;
	SU  T = 14 C = 95 N = color I = 4;
	SU  T = 15 C = 95 N = color I = 4;
	SU  T = 16 C = 95 N = color I = 4;
	SU  T = 17 C = 95 N = color I = 4;
	SU  T = 18 C = 95 N = color I = 4;
	SU  T = 19 C = 95 N = color I = 4;
	SU  T = 20 C = 95 N = color I = 4;
	SU  T = 21 C = 95 N = color I = 4;
	SU  T = 22 C = 95 N = color I = 4;
	SU  T = 23 C = 95 N = color I = 4;
	SU  T = 24 C = 95 N = color I = 4;
	SU  T = 25 C = 95 N = color I = 4;
	SU  T = 26 C = 95 N = color I = 4;
	SU  T = 27 C = 95 N = color I = 4;
	SU  T = 28 C = 95 N = color I = 4;
	SU  T = 29 C = 95 N = color I = 4;
	SU  T = 30 C = 95 N = color I = 4;
	SU  T = 31 C = 95 N = color I = 4;
	SU  T = 32 C = 95 N = color I = 4;
	SU  T = 33 C = 95 N = color I = 4;
	SU  T = 34 C = 95 N = color I = 4;
	SU  T = 35 C = 95 N = color I = 4;
	SU  T = 36 C = 95 N = color I = 4;
	SU  T = 37 C = 95 N = color I = 4;
	SU  T = 38 C = 95 N = color I = 4;
	SU  T = 39 C = 95 N = color I = 4;
	SU  T = 40 C = 95 N = color I = 4;
	SU  T = 41 C = 95 N = color I = 4;
	SU  T = 42 C = 95 N = color I = 4;
	SU  T = 43 C = 95 N = color I = 4;
	SU  T = 44 C = 95 N = color I = 4;
	SU  T = 45 C = 95 N = color I = 4;
	SU  T = 46 C = 95 N = color I = 4;
	SU  T = 47 C = 95 N = color I = 4;

	SU  T = 1 C = 96 N = color I = 4;
	SU  T = 2 C = 96 N = color I = 4;
	SU  T = 3 C = 96 N = color I = 4;
	SU  T = 4 C = 96 N = color I = 4;
	SU  T = 5 C = 96 N = color I = 4;
	SU  T = 6 C = 96 N = color I = 4;
	SU  T = 7 C = 96 N = color I = 4;
	SU  T = 8 C = 96 N = color I = 4;
	SU  T = 9 C = 96 N = color I = 4;
	SU  T = 10 C = 96 N = color I = 4;
	SU  T = 11 C = 96 N = color I = 4;
	SU  T = 12 C = 96 N = color I = 4;
	SU  T = 13 C = 96 N = color I = 4;
	SU  T = 14 C = 96 N = color I = 4;
	SU  T = 15 C = 96 N = color I = 4;
	SU  T = 16 C = 96 N = color I = 4;
	SU  T = 17 C = 96 N = color I = 4;
	SU  T = 18 C = 96 N = color I = 4;
	SU  T = 19 C = 96 N = color I = 4;
	SU  T = 20 C = 96 N = color I = 4;
	SU  T = 21 C = 96 N = color I = 4;
	SU  T = 22 C = 96 N = color I = 4;
	SU  T = 23 C = 96 N = color I = 4;
	SU  T = 24 C = 96 N = color I = 4;
	SU  T = 25 C = 96 N = color I = 4;
	SU  T = 26 C = 96 N = color I = 4;
	SU  T = 27 C = 96 N = color I = 4;
	SU  T = 28 C = 96 N = color I = 4;
	SU  T = 29 C = 96 N = color I = 4;
	SU  T = 30 C = 96 N = color I = 4;
	SU  T = 31 C = 96 N = color I = 4;
	SU  T = 32 C = 96 N = color I = 4;
	SU  T = 33 C = 96 N = color I = 4;
	SU  T = 34 C = 96 N = color I = 4;
	SU  T = 35 C = 96 N = color I = 4;
	SU  T = 36 C = 96 N = color I = 4;
	SU  T = 37 C = 96 N = color I = 4;
	SU  T = 38 C = 96 N = color I = 4;
	SU  T = 39 C = 96 N = color I = 4;
	SU  T = 40 C = 96 N = color I = 4;
	SU  T = 41 C = 96 N = color I = 4;
	SU  T = 42 C = 96 N = color I = 4;
	SU  T = 43 C = 96 N = color I = 4;
	SU  T = 44 C = 96 N = color I = 4;
	SU  T = 45 C = 96 N = color I = 4;
	SU  T = 46 C = 96 N = color I = 4;
	SU  T = 47 C = 96 N = color I = 4;

	SU  T = 1 C = 97 N = color I = 4;
	SU  T = 2 C = 97 N = color I = 4;
	SU  T = 3 C = 97 N = color I = 4;
	SU  T = 4 C = 97 N = color I = 4;
	SU  T = 5 C = 97 N = color I = 4;
	SU  T = 6 C = 97 N = color I = 4;
	SU  T = 7 C = 97 N = color I = 4;
	SU  T = 8 C = 97 N = color I = 4;
	SU  T = 9 C = 97 N = color I = 4;
	SU  T = 10 C = 97 N = color I = 4;
	SU  T = 11 C = 97 N = color I = 4;
	SU  T = 12 C = 97 N = color I = 4;
	SU  T = 13 C = 97 N = color I = 4;
	SU  T = 14 C = 97 N = color I = 4;
	SU  T = 15 C = 97 N = color I = 4;
	SU  T = 16 C = 97 N = color I = 4;
	SU  T = 17 C = 97 N = color I = 4;
	SU  T = 18 C = 97 N = color I = 4;
	SU  T = 19 C = 97 N = color I = 4;
	SU  T = 20 C = 97 N = color I = 4;
	SU  T = 21 C = 97 N = color I = 4;
	SU  T = 22 C = 97 N = color I = 4;
	SU  T = 23 C = 97 N = color I = 4;
	SU  T = 24 C = 97 N = color I = 4;
	SU  T = 25 C = 97 N = color I = 4;
	SU  T = 26 C = 97 N = color I = 4;
	SU  T = 27 C = 97 N = color I = 4;
	SU  T = 28 C = 97 N = color I = 4;
	SU  T = 29 C = 97 N = color I = 4;
	SU  T = 30 C = 97 N = color I = 4;
	SU  T = 31 C = 97 N = color I = 4;
	SU  T = 32 C = 97 N = color I = 4;
	SU  T = 33 C = 97 N = color I = 4;
	SU  T = 34 C = 97 N = color I = 4;
	SU  T = 35 C = 97 N = color I = 4;
	SU  T = 36 C = 97 N = color I = 4;
	SU  T = 37 C = 97 N = color I = 4;
	SU  T = 38 C = 97 N = color I = 4;
	SU  T = 39 C = 97 N = color I = 4;
	SU  T = 40 C = 97 N = color I = 4;
	SU  T = 41 C = 97 N = color I = 4;
	SU  T = 42 C = 97 N = color I = 4;
	SU  T = 43 C = 97 N = color I = 4;
	SU  T = 44 C = 97 N = color I = 4;
	SU  T = 45 C = 97 N = color I = 4;
	SU  T = 46 C = 97 N = color I = 4;
	SU  T = 47 C = 97 N = color I = 4;

	SU  T = 1 C = 98 N = color I = 4;
	SU  T = 2 C = 98 N = color I = 4;
	SU  T = 3 C = 98 N = color I = 4;
	SU  T = 4 C = 98 N = color I = 4;
	SU  T = 5 C = 98 N = color I = 4;
	SU  T = 6 C = 98 N = color I = 4;
	SU  T = 7 C = 98 N = color I = 4;
	SU  T = 8 C = 98 N = color I = 4;
	SU  T = 9 C = 98 N = color I = 4;
	SU  T = 10 C = 98 N = color I = 4;
	SU  T = 11 C = 98 N = color I = 4;
	SU  T = 12 C = 98 N = color I = 4;
	SU  T = 13 C = 98 N = color I = 4;
	SU  T = 14 C = 98 N = color I = 4;
	SU  T = 15 C = 98 N = color I = 4;
	SU  T = 16 C = 98 N = color I = 4;
	SU  T = 17 C = 98 N = color I = 4;
	SU  T = 18 C = 98 N = color I = 4;
	SU  T = 19 C = 98 N = color I = 4;
	SU  T = 20 C = 98 N = color I = 4;
	SU  T = 21 C = 98 N = color I = 4;
	SU  T = 22 C = 98 N = color I = 4;
	SU  T = 23 C = 98 N = color I = 4;
	SU  T = 24 C = 98 N = color I = 4;
	SU  T = 25 C = 98 N = color I = 4;
	SU  T = 26 C = 98 N = color I = 4;
	SU  T = 27 C = 98 N = color I = 4;
	SU  T = 28 C = 98 N = color I = 4;
	SU  T = 29 C = 98 N = color I = 4;
	SU  T = 30 C = 98 N = color I = 4;
	SU  T = 31 C = 98 N = color I = 4;
	SU  T = 32 C = 98 N = color I = 4;
	SU  T = 33 C = 98 N = color I = 4;
	SU  T = 34 C = 98 N = color I = 4;
	SU  T = 35 C = 98 N = color I = 4;
	SU  T = 36 C = 98 N = color I = 4;
	SU  T = 37 C = 98 N = color I = 4;
	SU  T = 38 C = 98 N = color I = 4;
	SU  T = 39 C = 98 N = color I = 4;
	SU  T = 40 C = 98 N = color I = 4;
	SU  T = 41 C = 98 N = color I = 4;
	SU  T = 42 C = 98 N = color I = 4;
	SU  T = 43 C = 98 N = color I = 4;
	SU  T = 44 C = 98 N = color I = 4;
	SU  T = 45 C = 98 N = color I = 4;
	SU  T = 46 C = 98 N = color I = 4;
	SU  T = 47 C = 98 N = color I = 4;

	SU  T = 1 C = 99 N = color I = 4;
	SU  T = 2 C = 99 N = color I = 4;
	SU  T = 3 C = 99 N = color I = 4;
	SU  T = 4 C = 99 N = color I = 4;
	SU  T = 5 C = 99 N = color I = 4;
	SU  T = 6 C = 99 N = color I = 4;
	SU  T = 7 C = 99 N = color I = 4;
	SU  T = 8 C = 99 N = color I = 4;
	SU  T = 9 C = 99 N = color I = 4;
	SU  T = 10 C = 99 N = color I = 4;
	SU  T = 11 C = 99 N = color I = 4;
	SU  T = 12 C = 99 N = color I = 4;
	SU  T = 13 C = 99 N = color I = 4;
	SU  T = 14 C = 99 N = color I = 4;
	SU  T = 15 C = 99 N = color I = 4;
	SU  T = 16 C = 99 N = color I = 4;
	SU  T = 17 C = 99 N = color I = 4;
	SU  T = 18 C = 99 N = color I = 4;
	SU  T = 19 C = 99 N = color I = 4;
	SU  T = 20 C = 99 N = color I = 4;
	SU  T = 21 C = 99 N = color I = 4;
	SU  T = 22 C = 99 N = color I = 4;
	SU  T = 23 C = 99 N = color I = 4;
	SU  T = 24 C = 99 N = color I = 4;
	SU  T = 25 C = 99 N = color I = 4;
	SU  T = 26 C = 99 N = color I = 4;
	SU  T = 27 C = 99 N = color I = 4;
	SU  T = 28 C = 99 N = color I = 4;
	SU  T = 29 C = 99 N = color I = 4;
	SU  T = 30 C = 99 N = color I = 4;
	SU  T = 31 C = 99 N = color I = 4;
	SU  T = 32 C = 99 N = color I = 4;
	SU  T = 33 C = 99 N = color I = 4;
	SU  T = 34 C = 99 N = color I = 4;
	SU  T = 35 C = 99 N = color I = 4;
	SU  T = 36 C = 99 N = color I = 4;
	SU  T = 37 C = 99 N = color I = 4;
	SU  T = 38 C = 99 N = color I = 4;
	SU  T = 39 C = 99 N = color I = 4;
	SU  T = 40 C = 99 N = color I = 4;
	SU  T = 41 C = 99 N = color I = 4;
	SU  T = 42 C = 99 N = color I = 4;
	SU  T = 43 C = 99 N = color I = 4;
	SU  T = 44 C = 99 N = color I = 4;
	SU  T = 45 C = 99 N = color I = 4;
	SU  T = 46 C = 99 N = color I = 4;
	SU  T = 47 C = 99 N = color I = 4;

	SU  C = 100 N = color I = 6;
	SU  T = 1 C = 100 N = color I = 4;
	SU  T = 2 C = 100 N = color I = 4;
	SU  T = 3 C = 100 N = color I = 4;
	SU  T = 4 C = 100 N = color I = 4;
	SU  T = 5 C = 100 N = color I = 4;
	SU  T = 6 C = 100 N = color I = 4;
	SU  T = 7 C = 100 N = color I = 4;
	SU  T = 8 C = 100 N = color I = 4;
	SU  T = 9 C = 100 N = color I = 4;
	SU  T = 10 C = 100 N = color I = 4;
	SU  T = 11 C = 100 N = color I = 4;
	SU  T = 12 C = 100 N = color I = 4;
	SU  T = 13 C = 100 N = color I = 4;
	SU  T = 14 C = 100 N = color I = 4;
	SU  T = 15 C = 100 N = color I = 4;
	SU  T = 16 C = 100 N = color I = 4;
	SU  T = 17 C = 100 N = color I = 4;
	SU  T = 18 C = 100 N = color I = 4;
	SU  T = 19 C = 100 N = color I = 4;
	SU  T = 20 C = 100 N = color I = 4;
	SU  T = 21 C = 100 N = color I = 4;
	SU  T = 22 C = 100 N = color I = 4;
	SU  T = 23 C = 100 N = color I = 4;
	SU  T = 24 C = 100 N = color I = 4;
	SU  T = 25 C = 100 N = color I = 4;
	SU  T = 26 C = 100 N = color I = 4;
	SU  T = 27 C = 100 N = color I = 4;
	SU  T = 28 C = 100 N = color I = 4;
	SU  T = 29 C = 100 N = color I = 4;
	SU  T = 30 C = 100 N = color I = 4;
	SU  T = 31 C = 100 N = color I = 4;
	SU  T = 32 C = 100 N = color I = 4;
	SU  T = 33 C = 100 N = color I = 4;
	SU  T = 34 C = 100 N = color I = 4;
	SU  T = 35 C = 100 N = color I = 4;
	SU  T = 36 C = 100 N = color I = 4;
	SU  T = 37 C = 100 N = color I = 4;
	SU  T = 38 C = 100 N = color I = 4;
	SU  T = 39 C = 100 N = color I = 4;
	SU  T = 40 C = 100 N = color I = 4;
	SU  T = 41 C = 100 N = color I = 4;
	SU  T = 42 C = 100 N = color I = 4;
	SU  T = 43 C = 100 N = color I = 4;
	SU  T = 44 C = 100 N = color I = 4;
	SU  T = 45 C = 100 N = color I = 4;
	SU  T = 46 C = 100 N = color I = 4;
	SU  T = 47 C = 100 N = color I = 4;

	SU  C = 101 N = color I = 6;
	SU  T = 1 C = 101 N = color I = 4;
	SU  T = 2 C = 101 N = color I = 4;
	SU  T = 3 C = 101 N = color I = 4;
	SU  T = 4 C = 101 N = color I = 4;
	SU  T = 5 C = 101 N = color I = 4;
	SU  T = 6 C = 101 N = color I = 4;
	SU  T = 7 C = 101 N = color I = 4;
	SU  T = 8 C = 101 N = color I = 4;
	SU  T = 9 C = 101 N = color I = 4;
	SU  T = 10 C = 101 N = color I = 4;
	SU  T = 11 C = 101 N = color I = 4;
	SU  T = 12 C = 101 N = color I = 4;
	SU  T = 13 C = 101 N = color I = 4;
	SU  T = 14 C = 101 N = color I = 4;
	SU  T = 15 C = 101 N = color I = 4;
	SU  T = 16 C = 101 N = color I = 4;
	SU  T = 17 C = 101 N = color I = 4;
	SU  T = 18 C = 101 N = color I = 4;
	SU  T = 19 C = 101 N = color I = 4;
	SU  T = 20 C = 101 N = color I = 4;
	SU  T = 21 C = 101 N = color I = 4;
	SU  T = 22 C = 101 N = color I = 4;
	SU  T = 23 C = 101 N = color I = 4;
	SU  T = 24 C = 101 N = color I = 4;
	SU  T = 25 C = 101 N = color I = 4;
	SU  T = 26 C = 101 N = color I = 4;
	SU  T = 27 C = 101 N = color I = 4;
	SU  T = 28 C = 101 N = color I = 4;
	SU  T = 29 C = 101 N = color I = 4;
	SU  T = 30 C = 101 N = color I = 4;
	SU  T = 31 C = 101 N = color I = 4;
	SU  T = 32 C = 101 N = color I = 4;
	SU  T = 33 C = 101 N = color I = 4;
	SU  T = 34 C = 101 N = color I = 4;
	SU  T = 35 C = 101 N = color I = 4;
	SU  T = 36 C = 101 N = color I = 4;
	SU  T = 37 C = 101 N = color I = 4;
	SU  T = 38 C = 101 N = color I = 4;
	SU  T = 39 C = 101 N = color I = 4;
	SU  T = 40 C = 101 N = color I = 4;
	SU  T = 41 C = 101 N = color I = 4;
	SU  T = 42 C = 101 N = color I = 4;
	SU  T = 43 C = 101 N = color I = 4;
	SU  T = 44 C = 101 N = color I = 4;
	SU  T = 45 C = 101 N = color I = 4;
	SU  T = 46 C = 101 N = color I = 4;
	SU  T = 47 C = 101 N = color I = 4;

	SU  C = 102 N = color I = 6;
	SU  T = 1 C = 102 N = color I = 4;
	SU  T = 2 C = 102 N = color I = 4;
	SU  T = 3 C = 102 N = color I = 4;
	SU  T = 4 C = 102 N = color I = 4;
	SU  T = 5 C = 102 N = color I = 4;
	SU  T = 6 C = 102 N = color I = 4;
	SU  T = 7 C = 102 N = color I = 4;
	SU  T = 8 C = 102 N = color I = 4;
	SU  T = 9 C = 102 N = color I = 4;
	SU  T = 10 C = 102 N = color I = 4;
	SU  T = 11 C = 102 N = color I = 4;
	SU  T = 12 C = 102 N = color I = 4;
	SU  T = 13 C = 102 N = color I = 4;
	SU  T = 14 C = 102 N = color I = 4;
	SU  T = 15 C = 102 N = color I = 4;
	SU  T = 16 C = 102 N = color I = 4;
	SU  T = 17 C = 102 N = color I = 4;
	SU  T = 18 C = 102 N = color I = 4;
	SU  T = 19 C = 102 N = color I = 4;
	SU  T = 20 C = 102 N = color I = 4;
	SU  T = 21 C = 102 N = color I = 4;
	SU  T = 22 C = 102 N = color I = 4;
	SU  T = 23 C = 102 N = color I = 4;
	SU  T = 24 C = 102 N = color I = 4;
	SU  T = 25 C = 102 N = color I = 4;
	SU  T = 26 C = 102 N = color I = 4;
	SU  T = 27 C = 102 N = color I = 4;
	SU  T = 28 C = 102 N = color I = 4;
	SU  T = 29 C = 102 N = color I = 4;
	SU  T = 30 C = 102 N = color I = 4;
	SU  T = 31 C = 102 N = color I = 4;
	SU  T = 32 C = 102 N = color I = 4;
	SU  T = 33 C = 102 N = color I = 4;
	SU  T = 34 C = 102 N = color I = 4;
	SU  T = 35 C = 102 N = color I = 4;
	SU  T = 36 C = 102 N = color I = 4;
	SU  T = 37 C = 102 N = color I = 4;
	SU  T = 38 C = 102 N = color I = 4;
	SU  T = 39 C = 102 N = color I = 4;
	SU  T = 40 C = 102 N = color I = 4;
	SU  T = 41 C = 102 N = color I = 4;
	SU  T = 42 C = 102 N = color I = 4;
	SU  T = 43 C = 102 N = color I = 4;
	SU  T = 44 C = 102 N = color I = 4;
	SU  T = 45 C = 102 N = color I = 4;
	SU  T = 46 C = 102 N = color I = 4;
	SU  T = 47 C = 102 N = color I = 4;

	SU  C = 103 N = color I = 6;
	SU  T = 1 C = 103 N = color I = 4;
	SU  T = 2 C = 103 N = color I = 4;
	SU  T = 3 C = 103 N = color I = 4;
	SU  T = 4 C = 103 N = color I = 4;
	SU  T = 5 C = 103 N = color I = 4;
	SU  T = 6 C = 103 N = color I = 4;
	SU  T = 7 C = 103 N = color I = 4;
	SU  T = 8 C = 103 N = color I = 4;
	SU  T = 9 C = 103 N = color I = 4;
	SU  T = 10 C = 103 N = color I = 4;
	SU  T = 11 C = 103 N = color I = 4;
	SU  T = 12 C = 103 N = color I = 4;
	SU  T = 13 C = 103 N = color I = 4;
	SU  T = 14 C = 103 N = color I = 4;
	SU  T = 15 C = 103 N = color I = 4;
	SU  T = 16 C = 103 N = color I = 4;
	SU  T = 17 C = 103 N = color I = 4;
	SU  T = 18 C = 103 N = color I = 4;
	SU  T = 19 C = 103 N = color I = 4;
	SU  T = 20 C = 103 N = color I = 4;
	SU  T = 21 C = 103 N = color I = 4;
	SU  T = 22 C = 103 N = color I = 4;
	SU  T = 23 C = 103 N = color I = 4;
	SU  T = 24 C = 103 N = color I = 4;
	SU  T = 25 C = 103 N = color I = 4;
	SU  T = 26 C = 103 N = color I = 4;
	SU  T = 27 C = 103 N = color I = 4;
	SU  T = 28 C = 103 N = color I = 4;
	SU  T = 29 C = 103 N = color I = 4;
	SU  T = 30 C = 103 N = color I = 4;
	SU  T = 31 C = 103 N = color I = 4;
	SU  T = 32 C = 103 N = color I = 4;
	SU  T = 33 C = 103 N = color I = 4;
	SU  T = 34 C = 103 N = color I = 4;
	SU  T = 35 C = 103 N = color I = 4;
	SU  T = 36 C = 103 N = color I = 4;
	SU  T = 37 C = 103 N = color I = 4;
	SU  T = 38 C = 103 N = color I = 4;
	SU  T = 39 C = 103 N = color I = 4;
	SU  T = 40 C = 103 N = color I = 4;
	SU  T = 41 C = 103 N = color I = 4;
	SU  T = 42 C = 103 N = color I = 4;
	SU  T = 43 C = 103 N = color I = 4;
	SU  T = 44 C = 103 N = color I = 4;
	SU  T = 45 C = 103 N = color I = 4;
	SU  T = 46 C = 103 N = color I = 4;
	SU  T = 47 C = 103 N = color I = 4;

	SU  C = 104 N = color I = 6;
	SU  T = 1 C = 104 N = color I = 4;
	SU  T = 2 C = 104 N = color I = 4;
	SU  T = 3 C = 104 N = color I = 4;
	SU  T = 4 C = 104 N = color I = 4;
	SU  T = 5 C = 104 N = color I = 4;
	SU  T = 6 C = 104 N = color I = 4;
	SU  T = 7 C = 104 N = color I = 4;
	SU  T = 8 C = 104 N = color I = 4;
	SU  T = 9 C = 104 N = color I = 4;
	SU  T = 10 C = 104 N = color I = 4;
	SU  T = 11 C = 104 N = color I = 4;
	SU  T = 12 C = 104 N = color I = 4;
	SU  T = 13 C = 104 N = color I = 4;
	SU  T = 14 C = 104 N = color I = 4;
	SU  T = 15 C = 104 N = color I = 4;
	SU  T = 16 C = 104 N = color I = 4;
	SU  T = 17 C = 104 N = color I = 4;
	SU  T = 18 C = 104 N = color I = 4;
	SU  T = 19 C = 104 N = color I = 4;
	SU  T = 20 C = 104 N = color I = 4;
	SU  T = 21 C = 104 N = color I = 4;
	SU  T = 22 C = 104 N = color I = 4;
	SU  T = 23 C = 104 N = color I = 4;
	SU  T = 24 C = 104 N = color I = 4;
	SU  T = 25 C = 104 N = color I = 4;
	SU  T = 26 C = 104 N = color I = 4;
	SU  T = 27 C = 104 N = color I = 4;
	SU  T = 28 C = 104 N = color I = 4;
	SU  T = 29 C = 104 N = color I = 4;
	SU  T = 30 C = 104 N = color I = 4;
	SU  T = 31 C = 104 N = color I = 4;
	SU  T = 32 C = 104 N = color I = 4;
	SU  T = 33 C = 104 N = color I = 4;
	SU  T = 34 C = 104 N = color I = 4;
	SU  T = 35 C = 104 N = color I = 4;
	SU  T = 36 C = 104 N = color I = 4;
	SU  T = 37 C = 104 N = color I = 4;
	SU  T = 38 C = 104 N = color I = 4;
	SU  T = 39 C = 104 N = color I = 4;
	SU  T = 40 C = 104 N = color I = 4;
	SU  T = 41 C = 104 N = color I = 4;
	SU  T = 42 C = 104 N = color I = 4;
	SU  T = 43 C = 104 N = color I = 4;
	SU  T = 44 C = 104 N = color I = 4;
	SU  T = 45 C = 104 N = color I = 4;
	SU  T = 46 C = 104 N = color I = 4;
	SU  T = 47 C = 104 N = color I = 4;

	SU  C = 105 N = color I = 6;
	SU  T = 1 C = 105 N = color I = 4;
	SU  T = 2 C = 105 N = color I = 4;
	SU  T = 3 C = 105 N = color I = 4;
	SU  T = 4 C = 105 N = color I = 4;
	SU  T = 5 C = 105 N = color I = 4;
	SU  T = 6 C = 105 N = color I = 4;
	SU  T = 7 C = 105 N = color I = 4;
	SU  T = 8 C = 105 N = color I = 4;
	SU  T = 9 C = 105 N = color I = 4;
	SU  T = 10 C = 105 N = color I = 4;
	SU  T = 11 C = 105 N = color I = 4;
	SU  T = 12 C = 105 N = color I = 4;
	SU  T = 13 C = 105 N = color I = 4;
	SU  T = 14 C = 105 N = color I = 4;
	SU  T = 15 C = 105 N = color I = 4;
	SU  T = 16 C = 105 N = color I = 4;
	SU  T = 17 C = 105 N = color I = 4;
	SU  T = 18 C = 105 N = color I = 4;
	SU  T = 19 C = 105 N = color I = 4;
	SU  T = 20 C = 105 N = color I = 4;
	SU  T = 21 C = 105 N = color I = 4;
	SU  T = 22 C = 105 N = color I = 4;
	SU  T = 23 C = 105 N = color I = 4;
	SU  T = 24 C = 105 N = color I = 4;
	SU  T = 25 C = 105 N = color I = 4;
	SU  T = 26 C = 105 N = color I = 4;
	SU  T = 27 C = 105 N = color I = 4;
	SU  T = 28 C = 105 N = color I = 4;
	SU  T = 29 C = 105 N = color I = 4;
	SU  T = 30 C = 105 N = color I = 4;
	SU  T = 31 C = 105 N = color I = 4;
	SU  T = 32 C = 105 N = color I = 4;
	SU  T = 33 C = 105 N = color I = 4;
	SU  T = 34 C = 105 N = color I = 4;
	SU  T = 35 C = 105 N = color I = 4;
	SU  T = 36 C = 105 N = color I = 4;
	SU  T = 37 C = 105 N = color I = 4;
	SU  T = 38 C = 105 N = color I = 4;
	SU  T = 39 C = 105 N = color I = 4;
	SU  T = 40 C = 105 N = color I = 4;
	SU  T = 41 C = 105 N = color I = 4;
	SU  T = 42 C = 105 N = color I = 4;
	SU  T = 43 C = 105 N = color I = 4;
	SU  T = 44 C = 105 N = color I = 4;
	SU  T = 45 C = 105 N = color I = 4;
	SU  T = 46 C = 105 N = color I = 4;
	SU  T = 47 C = 105 N = color I = 4;

	SU  C = 106 N = color I = 6;
	SU  T = 1 C = 106 N = color I = 4;
	SU  T = 2 C = 106 N = color I = 4;
	SU  T = 3 C = 106 N = color I = 4;
	SU  T = 4 C = 106 N = color I = 4;
	SU  T = 5 C = 106 N = color I = 4;
	SU  T = 6 C = 106 N = color I = 4;
	SU  T = 7 C = 106 N = color I = 4;
	SU  T = 8 C = 106 N = color I = 4;
	SU  T = 9 C = 106 N = color I = 4;
	SU  T = 10 C = 106 N = color I = 4;
	SU  T = 11 C = 106 N = color I = 4;
	SU  T = 12 C = 106 N = color I = 4;
	SU  T = 13 C = 106 N = color I = 4;
	SU  T = 14 C = 106 N = color I = 4;
	SU  T = 15 C = 106 N = color I = 4;
	SU  T = 16 C = 106 N = color I = 4;
	SU  T = 17 C = 106 N = color I = 4;
	SU  T = 18 C = 106 N = color I = 4;
	SU  T = 19 C = 106 N = color I = 4;
	SU  T = 20 C = 106 N = color I = 4;
	SU  T = 21 C = 106 N = color I = 4;
	SU  T = 22 C = 106 N = color I = 4;
	SU  T = 23 C = 106 N = color I = 4;
	SU  T = 24 C = 106 N = color I = 4;
	SU  T = 25 C = 106 N = color I = 4;
	SU  T = 26 C = 106 N = color I = 4;
	SU  T = 27 C = 106 N = color I = 4;
	SU  T = 28 C = 106 N = color I = 4;
	SU  T = 29 C = 106 N = color I = 4;
	SU  T = 30 C = 106 N = color I = 4;
	SU  T = 31 C = 106 N = color I = 4;
	SU  T = 32 C = 106 N = color I = 4;
	SU  T = 33 C = 106 N = color I = 4;
	SU  T = 34 C = 106 N = color I = 4;
	SU  T = 35 C = 106 N = color I = 4;
	SU  T = 36 C = 106 N = color I = 4;
	SU  T = 37 C = 106 N = color I = 4;
	SU  T = 38 C = 106 N = color I = 4;
	SU  T = 39 C = 106 N = color I = 4;
	SU  T = 40 C = 106 N = color I = 4;
	SU  T = 41 C = 106 N = color I = 4;
	SU  T = 42 C = 106 N = color I = 4;
	SU  T = 43 C = 106 N = color I = 4;
	SU  T = 44 C = 106 N = color I = 4;
	SU  T = 45 C = 106 N = color I = 4;
	SU  T = 46 C = 106 N = color I = 4;
	SU  T = 47 C = 106 N = color I = 4;

	SU  C = 107 N = color I = 6;
	SU  T = 1 C = 107 N = color I = 4;
	SU  T = 2 C = 107 N = color I = 4;
	SU  T = 3 C = 107 N = color I = 4;
	SU  T = 4 C = 107 N = color I = 4;
	SU  T = 5 C = 107 N = color I = 4;
	SU  T = 6 C = 107 N = color I = 4;
	SU  T = 7 C = 107 N = color I = 4;
	SU  T = 8 C = 107 N = color I = 4;
	SU  T = 9 C = 107 N = color I = 4;
	SU  T = 10 C = 107 N = color I = 4;
	SU  T = 11 C = 107 N = color I = 4;
	SU  T = 12 C = 107 N = color I = 4;
	SU  T = 13 C = 107 N = color I = 4;
	SU  T = 14 C = 107 N = color I = 4;
	SU  T = 15 C = 107 N = color I = 4;
	SU  T = 16 C = 107 N = color I = 4;
	SU  T = 17 C = 107 N = color I = 4;
	SU  T = 18 C = 107 N = color I = 4;
	SU  T = 19 C = 107 N = color I = 4;
	SU  T = 20 C = 107 N = color I = 4;
	SU  T = 21 C = 107 N = color I = 4;
	SU  T = 22 C = 107 N = color I = 4;
	SU  T = 23 C = 107 N = color I = 4;
	SU  T = 24 C = 107 N = color I = 4;
	SU  T = 25 C = 107 N = color I = 4;
	SU  T = 26 C = 107 N = color I = 4;
	SU  T = 27 C = 107 N = color I = 4;
	SU  T = 28 C = 107 N = color I = 4;
	SU  T = 29 C = 107 N = color I = 4;
	SU  T = 30 C = 107 N = color I = 4;
	SU  T = 31 C = 107 N = color I = 4;
	SU  T = 32 C = 107 N = color I = 4;
	SU  T = 33 C = 107 N = color I = 4;
	SU  T = 34 C = 107 N = color I = 4;
	SU  T = 35 C = 107 N = color I = 4;
	SU  T = 36 C = 107 N = color I = 4;
	SU  T = 37 C = 107 N = color I = 4;
	SU  T = 38 C = 107 N = color I = 4;
	SU  T = 39 C = 107 N = color I = 4;
	SU  T = 40 C = 107 N = color I = 4;
	SU  T = 41 C = 107 N = color I = 4;
	SU  T = 42 C = 107 N = color I = 4;
	SU  T = 43 C = 107 N = color I = 4;
	SU  T = 44 C = 107 N = color I = 4;
	SU  T = 45 C = 107 N = color I = 4;
	SU  T = 46 C = 107 N = color I = 4;
	SU  T = 47 C = 107 N = color I = 4;

	SU  C = 108 N = color I = 6;
	SU  T = 1 C = 108 N = color I = 4;
	SU  T = 2 C = 108 N = color I = 4;
	SU  T = 3 C = 108 N = color I = 4;
	SU  T = 4 C = 108 N = color I = 4;
	SU  T = 5 C = 108 N = color I = 4;
	SU  T = 6 C = 108 N = color I = 4;
	SU  T = 7 C = 108 N = color I = 4;
	SU  T = 8 C = 108 N = color I = 4;
	SU  T = 9 C = 108 N = color I = 4;
	SU  T = 10 C = 108 N = color I = 4;
	SU  T = 11 C = 108 N = color I = 4;
	SU  T = 12 C = 108 N = color I = 4;
	SU  T = 13 C = 108 N = color I = 4;
	SU  T = 14 C = 108 N = color I = 4;
	SU  T = 15 C = 108 N = color I = 4;
	SU  T = 16 C = 108 N = color I = 4;
	SU  T = 17 C = 108 N = color I = 4;
	SU  T = 18 C = 108 N = color I = 4;
	SU  T = 19 C = 108 N = color I = 4;
	SU  T = 20 C = 108 N = color I = 4;
	SU  T = 21 C = 108 N = color I = 4;
	SU  T = 22 C = 108 N = color I = 4;
	SU  T = 23 C = 108 N = color I = 4;
	SU  T = 24 C = 108 N = color I = 4;
	SU  T = 25 C = 108 N = color I = 4;
	SU  T = 26 C = 108 N = color I = 4;
	SU  T = 27 C = 108 N = color I = 4;
	SU  T = 28 C = 108 N = color I = 4;
	SU  T = 29 C = 108 N = color I = 4;
	SU  T = 30 C = 108 N = color I = 4;
	SU  T = 31 C = 108 N = color I = 4;
	SU  T = 32 C = 108 N = color I = 4;
	SU  T = 33 C = 108 N = color I = 4;
	SU  T = 34 C = 108 N = color I = 4;
	SU  T = 35 C = 108 N = color I = 4;
	SU  T = 36 C = 108 N = color I = 4;
	SU  T = 37 C = 108 N = color I = 4;
	SU  T = 38 C = 108 N = color I = 4;
	SU  T = 39 C = 108 N = color I = 4;
	SU  T = 40 C = 108 N = color I = 4;
	SU  T = 41 C = 108 N = color I = 4;
	SU  T = 42 C = 108 N = color I = 4;
	SU  T = 43 C = 108 N = color I = 4;
	SU  T = 44 C = 108 N = color I = 4;
	SU  T = 45 C = 108 N = color I = 4;
	SU  T = 46 C = 108 N = color I = 4;
	SU  T = 47 C = 108 N = color I = 4;

	SU  C = 109 N = color I = 6;
	SU  T = 1 C = 109 N = color I = 4;
	SU  T = 2 C = 109 N = color I = 4;
	SU  T = 3 C = 109 N = color I = 4;
	SU  T = 4 C = 109 N = color I = 4;
	SU  T = 5 C = 109 N = color I = 4;
	SU  T = 6 C = 109 N = color I = 4;
	SU  T = 7 C = 109 N = color I = 4;
	SU  T = 8 C = 109 N = color I = 4;
	SU  T = 9 C = 109 N = color I = 4;
	SU  T = 10 C = 109 N = color I = 4;
	SU  T = 11 C = 109 N = color I = 4;
	SU  T = 12 C = 109 N = color I = 4;
	SU  T = 13 C = 109 N = color I = 4;
	SU  T = 14 C = 109 N = color I = 4;
	SU  T = 15 C = 109 N = color I = 4;
	SU  T = 16 C = 109 N = color I = 4;
	SU  T = 17 C = 109 N = color I = 4;
	SU  T = 18 C = 109 N = color I = 4;
	SU  T = 19 C = 109 N = color I = 4;
	SU  T = 20 C = 109 N = color I = 4;
	SU  T = 21 C = 109 N = color I = 4;
	SU  T = 22 C = 109 N = color I = 4;
	SU  T = 23 C = 109 N = color I = 4;
	SU  T = 24 C = 109 N = color I = 4;
	SU  T = 25 C = 109 N = color I = 4;
	SU  T = 26 C = 109 N = color I = 4;
	SU  T = 27 C = 109 N = color I = 4;
	SU  T = 28 C = 109 N = color I = 4;
	SU  T = 29 C = 109 N = color I = 4;
	SU  T = 30 C = 109 N = color I = 4;
	SU  T = 31 C = 109 N = color I = 4;
	SU  T = 32 C = 109 N = color I = 4;
	SU  T = 33 C = 109 N = color I = 4;
	SU  T = 34 C = 109 N = color I = 4;
	SU  T = 35 C = 109 N = color I = 4;
	SU  T = 36 C = 109 N = color I = 4;
	SU  T = 37 C = 109 N = color I = 4;
	SU  T = 38 C = 109 N = color I = 4;
	SU  T = 39 C = 109 N = color I = 4;
	SU  T = 40 C = 109 N = color I = 4;
	SU  T = 41 C = 109 N = color I = 4;
	SU  T = 42 C = 109 N = color I = 4;
	SU  T = 43 C = 109 N = color I = 4;
	SU  T = 44 C = 109 N = color I = 4;
	SU  T = 45 C = 109 N = color I = 4;
	SU  T = 46 C = 109 N = color I = 4;
	SU  T = 47 C = 109 N = color I = 4;

	SU  C = 110 N = color I = 6;
	SU  T = 1 C = 110 N = color I = 4;
	SU  T = 2 C = 110 N = color I = 4;
	SU  T = 3 C = 110 N = color I = 4;
	SU  T = 4 C = 110 N = color I = 4;
	SU  T = 5 C = 110 N = color I = 4;
	SU  T = 6 C = 110 N = color I = 4;
	SU  T = 7 C = 110 N = color I = 4;
	SU  T = 8 C = 110 N = color I = 4;
	SU  T = 9 C = 110 N = color I = 4;
	SU  T = 10 C = 110 N = color I = 4;
	SU  T = 11 C = 110 N = color I = 4;
	SU  T = 12 C = 110 N = color I = 4;
	SU  T = 13 C = 110 N = color I = 4;
	SU  T = 14 C = 110 N = color I = 4;
	SU  T = 15 C = 110 N = color I = 4;
	SU  T = 16 C = 110 N = color I = 4;
	SU  T = 17 C = 110 N = color I = 4;
	SU  T = 18 C = 110 N = color I = 4;
	SU  T = 19 C = 110 N = color I = 4;
	SU  T = 20 C = 110 N = color I = 4;
	SU  T = 21 C = 110 N = color I = 4;
	SU  T = 22 C = 110 N = color I = 4;
	SU  T = 23 C = 110 N = color I = 4;
	SU  T = 24 C = 110 N = color I = 4;
	SU  T = 25 C = 110 N = color I = 4;
	SU  T = 26 C = 110 N = color I = 4;
	SU  T = 27 C = 110 N = color I = 4;
	SU  T = 28 C = 110 N = color I = 4;
	SU  T = 29 C = 110 N = color I = 4;
	SU  T = 30 C = 110 N = color I = 4;
	SU  T = 31 C = 110 N = color I = 4;
	SU  T = 32 C = 110 N = color I = 4;
	SU  T = 33 C = 110 N = color I = 4;
	SU  T = 34 C = 110 N = color I = 4;
	SU  T = 35 C = 110 N = color I = 4;
	SU  T = 36 C = 110 N = color I = 4;
	SU  T = 37 C = 110 N = color I = 4;
	SU  T = 38 C = 110 N = color I = 4;
	SU  T = 39 C = 110 N = color I = 4;
	SU  T = 40 C = 110 N = color I = 4;
	SU  T = 41 C = 110 N = color I = 4;
	SU  T = 42 C = 110 N = color I = 4;
	SU  T = 43 C = 110 N = color I = 4;
	SU  T = 44 C = 110 N = color I = 4;
	SU  T = 45 C = 110 N = color I = 4;
	SU  T = 46 C = 110 N = color I = 4;
	SU  T = 47 C = 110 N = color I = 4;

	SU  T = 1 C = 111 N = color I = 4;
	SU  T = 2 C = 111 N = color I = 4;
	SU  T = 3 C = 111 N = color I = 4;
	SU  T = 4 C = 111 N = color I = 4;
	SU  T = 5 C = 111 N = color I = 4;
	SU  T = 6 C = 111 N = color I = 4;
	SU  T = 7 C = 111 N = color I = 4;
	SU  T = 8 C = 111 N = color I = 4;
	SU  T = 9 C = 111 N = color I = 4;
	SU  T = 10 C = 111 N = color I = 4;
	SU  T = 11 C = 111 N = color I = 4;
	SU  T = 12 C = 111 N = color I = 4;
	SU  T = 13 C = 111 N = color I = 4;
	SU  T = 14 C = 111 N = color I = 4;
	SU  T = 15 C = 111 N = color I = 4;
	SU  T = 16 C = 111 N = color I = 4;
	SU  T = 17 C = 111 N = color I = 4;
	SU  T = 18 C = 111 N = color I = 4;
	SU  T = 19 C = 111 N = color I = 4;
	SU  T = 20 C = 111 N = color I = 4;
	SU  T = 21 C = 111 N = color I = 4;
	SU  T = 22 C = 111 N = color I = 4;
	SU  T = 23 C = 111 N = color I = 4;
	SU  T = 24 C = 111 N = color I = 4;
	SU  T = 25 C = 111 N = color I = 4;
	SU  T = 26 C = 111 N = color I = 4;
	SU  T = 27 C = 111 N = color I = 4;
	SU  T = 28 C = 111 N = color I = 4;
	SU  T = 29 C = 111 N = color I = 4;
	SU  T = 30 C = 111 N = color I = 4;
	SU  T = 31 C = 111 N = color I = 4;
	SU  T = 32 C = 111 N = color I = 4;
	SU  T = 33 C = 111 N = color I = 4;
	SU  T = 34 C = 111 N = color I = 4;
	SU  T = 35 C = 111 N = color I = 4;
	SU  T = 36 C = 111 N = color I = 4;
	SU  T = 37 C = 111 N = color I = 4;
	SU  T = 38 C = 111 N = color I = 4;
	SU  T = 39 C = 111 N = color I = 4;
	SU  T = 40 C = 111 N = color I = 4;
	SU  T = 41 C = 111 N = color I = 4;
	SU  T = 42 C = 111 N = color I = 4;
	SU  T = 43 C = 111 N = color I = 4;
	SU  T = 44 C = 111 N = color I = 4;
	SU  T = 45 C = 111 N = color I = 4;
	SU  T = 46 C = 111 N = color I = 4;
	SU  T = 47 C = 111 N = color I = 4;

	SU  T = 1 C = 112 N = color I = 4;
	SU  T = 2 C = 112 N = color I = 4;
	SU  T = 3 C = 112 N = color I = 4;
	SU  T = 4 C = 112 N = color I = 4;
	SU  T = 5 C = 112 N = color I = 4;
	SU  T = 6 C = 112 N = color I = 4;
	SU  T = 7 C = 112 N = color I = 4;
	SU  T = 8 C = 112 N = color I = 4;
	SU  T = 9 C = 112 N = color I = 4;
	SU  T = 10 C = 112 N = color I = 4;
	SU  T = 11 C = 112 N = color I = 4;
	SU  T = 12 C = 112 N = color I = 4;
	SU  T = 13 C = 112 N = color I = 4;
	SU  T = 14 C = 112 N = color I = 4;
	SU  T = 15 C = 112 N = color I = 4;
	SU  T = 16 C = 112 N = color I = 4;
	SU  T = 17 C = 112 N = color I = 4;
	SU  T = 18 C = 112 N = color I = 4;
	SU  T = 19 C = 112 N = color I = 4;
	SU  T = 20 C = 112 N = color I = 4;
	SU  T = 21 C = 112 N = color I = 4;
	SU  T = 22 C = 112 N = color I = 4;
	SU  T = 23 C = 112 N = color I = 4;
	SU  T = 24 C = 112 N = color I = 4;
	SU  T = 25 C = 112 N = color I = 4;
	SU  T = 26 C = 112 N = color I = 4;
	SU  T = 27 C = 112 N = color I = 4;
	SU  T = 28 C = 112 N = color I = 4;
	SU  T = 29 C = 112 N = color I = 4;
	SU  T = 30 C = 112 N = color I = 4;
	SU  T = 31 C = 112 N = color I = 4;
	SU  T = 32 C = 112 N = color I = 4;
	SU  T = 33 C = 112 N = color I = 4;
	SU  T = 34 C = 112 N = color I = 4;
	SU  T = 35 C = 112 N = color I = 4;
	SU  T = 36 C = 112 N = color I = 4;
	SU  T = 37 C = 112 N = color I = 4;
	SU  T = 38 C = 112 N = color I = 4;
	SU  T = 39 C = 112 N = color I = 4;
	SU  T = 40 C = 112 N = color I = 4;
	SU  T = 41 C = 112 N = color I = 4;
	SU  T = 42 C = 112 N = color I = 4;
	SU  T = 43 C = 112 N = color I = 4;
	SU  T = 44 C = 112 N = color I = 4;
	SU  T = 45 C = 112 N = color I = 4;
	SU  T = 46 C = 112 N = color I = 4;
	SU  T = 47 C = 112 N = color I = 4;

	SU  T = 1 C = 113 N = color I = 4;
	SU  T = 2 C = 113 N = color I = 4;
	SU  T = 3 C = 113 N = color I = 4;
	SU  T = 4 C = 113 N = color I = 4;
	SU  T = 5 C = 113 N = color I = 4;
	SU  T = 6 C = 113 N = color I = 4;
	SU  T = 7 C = 113 N = color I = 4;
	SU  T = 8 C = 113 N = color I = 4;
	SU  T = 9 C = 113 N = color I = 4;
	SU  T = 10 C = 113 N = color I = 4;
	SU  T = 11 C = 113 N = color I = 4;
	SU  T = 12 C = 113 N = color I = 4;
	SU  T = 13 C = 113 N = color I = 4;
	SU  T = 14 C = 113 N = color I = 4;
	SU  T = 15 C = 113 N = color I = 4;
	SU  T = 16 C = 113 N = color I = 4;
	SU  T = 17 C = 113 N = color I = 4;
	SU  T = 18 C = 113 N = color I = 4;
	SU  T = 19 C = 113 N = color I = 4;
	SU  T = 20 C = 113 N = color I = 4;
	SU  T = 21 C = 113 N = color I = 4;
	SU  T = 22 C = 113 N = color I = 4;
	SU  T = 23 C = 113 N = color I = 4;
	SU  T = 24 C = 113 N = color I = 4;
	SU  T = 25 C = 113 N = color I = 4;
	SU  T = 26 C = 113 N = color I = 4;
	SU  T = 27 C = 113 N = color I = 4;
	SU  T = 28 C = 113 N = color I = 4;
	SU  T = 29 C = 113 N = color I = 4;
	SU  T = 30 C = 113 N = color I = 4;
	SU  T = 31 C = 113 N = color I = 4;
	SU  T = 32 C = 113 N = color I = 4;
	SU  T = 33 C = 113 N = color I = 4;
	SU  T = 34 C = 113 N = color I = 4;
	SU  T = 35 C = 113 N = color I = 4;
	SU  T = 36 C = 113 N = color I = 4;
	SU  T = 37 C = 113 N = color I = 4;
	SU  T = 38 C = 113 N = color I = 4;
	SU  T = 39 C = 113 N = color I = 4;
	SU  T = 40 C = 113 N = color I = 4;
	SU  T = 41 C = 113 N = color I = 4;
	SU  T = 42 C = 113 N = color I = 4;
	SU  T = 43 C = 113 N = color I = 4;
	SU  T = 44 C = 113 N = color I = 4;
	SU  T = 45 C = 113 N = color I = 4;
	SU  T = 46 C = 113 N = color I = 4;
	SU  T = 47 C = 113 N = color I = 4;

	SU  T = 1 C = 114 N = color I = 4;
	SU  T = 2 C = 114 N = color I = 4;
	SU  T = 3 C = 114 N = color I = 4;
	SU  T = 4 C = 114 N = color I = 4;
	SU  T = 5 C = 114 N = color I = 4;
	SU  T = 6 C = 114 N = color I = 4;
	SU  T = 7 C = 114 N = color I = 4;
	SU  T = 8 C = 114 N = color I = 4;
	SU  T = 9 C = 114 N = color I = 4;
	SU  T = 10 C = 114 N = color I = 4;
	SU  T = 11 C = 114 N = color I = 4;
	SU  T = 12 C = 114 N = color I = 4;
	SU  T = 13 C = 114 N = color I = 4;
	SU  T = 14 C = 114 N = color I = 4;
	SU  T = 15 C = 114 N = color I = 4;
	SU  T = 16 C = 114 N = color I = 4;
	SU  T = 17 C = 114 N = color I = 4;
	SU  T = 18 C = 114 N = color I = 4;
	SU  T = 19 C = 114 N = color I = 4;
	SU  T = 20 C = 114 N = color I = 4;
	SU  T = 21 C = 114 N = color I = 4;
	SU  T = 22 C = 114 N = color I = 4;
	SU  T = 23 C = 114 N = color I = 4;
	SU  T = 24 C = 114 N = color I = 4;
	SU  T = 25 C = 114 N = color I = 4;
	SU  T = 26 C = 114 N = color I = 4;
	SU  T = 27 C = 114 N = color I = 4;
	SU  T = 28 C = 114 N = color I = 4;
	SU  T = 29 C = 114 N = color I = 4;
	SU  T = 30 C = 114 N = color I = 4;
	SU  T = 31 C = 114 N = color I = 4;
	SU  T = 32 C = 114 N = color I = 4;
	SU  T = 33 C = 114 N = color I = 4;
	SU  T = 34 C = 114 N = color I = 4;
	SU  T = 35 C = 114 N = color I = 4;
	SU  T = 36 C = 114 N = color I = 4;
	SU  T = 37 C = 114 N = color I = 4;
	SU  T = 38 C = 114 N = color I = 4;
	SU  T = 39 C = 114 N = color I = 4;
	SU  T = 40 C = 114 N = color I = 4;
	SU  T = 41 C = 114 N = color I = 4;
	SU  T = 42 C = 114 N = color I = 4;
	SU  T = 43 C = 114 N = color I = 4;
	SU  T = 44 C = 114 N = color I = 4;
	SU  T = 45 C = 114 N = color I = 4;
	SU  T = 46 C = 114 N = color I = 4;
	SU  T = 47 C = 114 N = color I = 4;

	SU  T = 1 C = 115 N = color I = 4;
	SU  T = 2 C = 115 N = color I = 4;
	SU  T = 3 C = 115 N = color I = 4;
	SU  T = 4 C = 115 N = color I = 4;
	SU  T = 5 C = 115 N = color I = 4;
	SU  T = 6 C = 115 N = color I = 4;
	SU  T = 7 C = 115 N = color I = 4;
	SU  T = 8 C = 115 N = color I = 4;
	SU  T = 9 C = 115 N = color I = 4;
	SU  T = 10 C = 115 N = color I = 4;
	SU  T = 11 C = 115 N = color I = 4;
	SU  T = 12 C = 115 N = color I = 4;
	SU  T = 13 C = 115 N = color I = 4;
	SU  T = 14 C = 115 N = color I = 4;
	SU  T = 15 C = 115 N = color I = 4;
	SU  T = 16 C = 115 N = color I = 4;
	SU  T = 17 C = 115 N = color I = 4;
	SU  T = 18 C = 115 N = color I = 4;
	SU  T = 19 C = 115 N = color I = 4;
	SU  T = 20 C = 115 N = color I = 4;
	SU  T = 21 C = 115 N = color I = 4;
	SU  T = 22 C = 115 N = color I = 4;
	SU  T = 23 C = 115 N = color I = 4;
	SU  T = 24 C = 115 N = color I = 4;
	SU  T = 25 C = 115 N = color I = 4;
	SU  T = 26 C = 115 N = color I = 4;
	SU  T = 27 C = 115 N = color I = 4;
	SU  T = 28 C = 115 N = color I = 4;
	SU  T = 29 C = 115 N = color I = 4;
	SU  T = 30 C = 115 N = color I = 4;
	SU  T = 31 C = 115 N = color I = 4;
	SU  T = 32 C = 115 N = color I = 4;
	SU  T = 33 C = 115 N = color I = 4;
	SU  T = 34 C = 115 N = color I = 4;
	SU  T = 35 C = 115 N = color I = 4;
	SU  T = 36 C = 115 N = color I = 4;
	SU  T = 37 C = 115 N = color I = 4;
	SU  T = 38 C = 115 N = color I = 4;
	SU  T = 39 C = 115 N = color I = 4;
	SU  T = 40 C = 115 N = color I = 4;
	SU  T = 41 C = 115 N = color I = 4;
	SU  T = 42 C = 115 N = color I = 4;
	SU  T = 43 C = 115 N = color I = 4;
	SU  T = 44 C = 115 N = color I = 4;
	SU  T = 45 C = 115 N = color I = 4;
	SU  T = 46 C = 115 N = color I = 4;
	SU  T = 47 C = 115 N = color I = 4;

	SU  T = 1 C = 116 N = color I = 4;
	SU  T = 2 C = 116 N = color I = 4;
	SU  T = 3 C = 116 N = color I = 4;
	SU  T = 4 C = 116 N = color I = 4;
	SU  T = 5 C = 116 N = color I = 4;
	SU  T = 6 C = 116 N = color I = 4;
	SU  T = 7 C = 116 N = color I = 4;
	SU  T = 8 C = 116 N = color I = 4;
	SU  T = 9 C = 116 N = color I = 4;
	SU  T = 10 C = 116 N = color I = 4;
	SU  T = 11 C = 116 N = color I = 4;
	SU  T = 12 C = 116 N = color I = 4;
	SU  T = 13 C = 116 N = color I = 4;
	SU  T = 14 C = 116 N = color I = 4;
	SU  T = 15 C = 116 N = color I = 4;
	SU  T = 16 C = 116 N = color I = 4;
	SU  T = 17 C = 116 N = color I = 4;
	SU  T = 18 C = 116 N = color I = 4;
	SU  T = 19 C = 116 N = color I = 4;
	SU  T = 20 C = 116 N = color I = 4;
	SU  T = 21 C = 116 N = color I = 4;
	SU  T = 22 C = 116 N = color I = 4;
	SU  T = 23 C = 116 N = color I = 4;
	SU  T = 24 C = 116 N = color I = 4;
	SU  T = 25 C = 116 N = color I = 4;
	SU  T = 26 C = 116 N = color I = 4;
	SU  T = 27 C = 116 N = color I = 4;
	SU  T = 28 C = 116 N = color I = 4;
	SU  T = 29 C = 116 N = color I = 4;
	SU  T = 30 C = 116 N = color I = 4;
	SU  T = 31 C = 116 N = color I = 4;
	SU  T = 32 C = 116 N = color I = 4;
	SU  T = 33 C = 116 N = color I = 4;
	SU  T = 34 C = 116 N = color I = 4;
	SU  T = 35 C = 116 N = color I = 4;
	SU  T = 36 C = 116 N = color I = 4;
	SU  T = 37 C = 116 N = color I = 4;
	SU  T = 38 C = 116 N = color I = 4;
	SU  T = 39 C = 116 N = color I = 4;
	SU  T = 40 C = 116 N = color I = 4;
	SU  T = 41 C = 116 N = color I = 4;
	SU  T = 42 C = 116 N = color I = 4;
	SU  T = 43 C = 116 N = color I = 4;
	SU  T = 44 C = 116 N = color I = 4;
	SU  T = 45 C = 116 N = color I = 4;
	SU  T = 46 C = 116 N = color I = 4;
	SU  T = 47 C = 116 N = color I = 4;

	SU  T = 1 C = 117 N = color I = 4;
	SU  T = 2 C = 117 N = color I = 4;
	SU  T = 3 C = 117 N = color I = 4;
	SU  T = 4 C = 117 N = color I = 4;
	SU  T = 5 C = 117 N = color I = 4;
	SU  T = 6 C = 117 N = color I = 4;
	SU  T = 7 C = 117 N = color I = 4;
	SU  T = 8 C = 117 N = color I = 4;
	SU  T = 9 C = 117 N = color I = 4;
	SU  T = 10 C = 117 N = color I = 4;
	SU  T = 11 C = 117 N = color I = 4;
	SU  T = 12 C = 117 N = color I = 4;
	SU  T = 13 C = 117 N = color I = 4;
	SU  T = 14 C = 117 N = color I = 4;
	SU  T = 15 C = 117 N = color I = 4;
	SU  T = 16 C = 117 N = color I = 4;
	SU  T = 17 C = 117 N = color I = 4;
	SU  T = 18 C = 117 N = color I = 4;
	SU  T = 19 C = 117 N = color I = 4;
	SU  T = 20 C = 117 N = color I = 4;
	SU  T = 21 C = 117 N = color I = 4;
	SU  T = 22 C = 117 N = color I = 4;
	SU  T = 23 C = 117 N = color I = 4;
	SU  T = 24 C = 117 N = color I = 4;
	SU  T = 25 C = 117 N = color I = 4;
	SU  T = 26 C = 117 N = color I = 4;
	SU  T = 27 C = 117 N = color I = 4;
	SU  T = 28 C = 117 N = color I = 4;
	SU  T = 29 C = 117 N = color I = 4;
	SU  T = 30 C = 117 N = color I = 4;
	SU  T = 31 C = 117 N = color I = 4;
	SU  T = 32 C = 117 N = color I = 4;
	SU  T = 33 C = 117 N = color I = 4;
	SU  T = 34 C = 117 N = color I = 4;
	SU  T = 35 C = 117 N = color I = 4;
	SU  T = 36 C = 117 N = color I = 4;
	SU  T = 37 C = 117 N = color I = 4;
	SU  T = 38 C = 117 N = color I = 4;
	SU  T = 39 C = 117 N = color I = 4;
	SU  T = 40 C = 117 N = color I = 4;
	SU  T = 41 C = 117 N = color I = 4;
	SU  T = 42 C = 117 N = color I = 4;
	SU  T = 43 C = 117 N = color I = 4;
	SU  T = 44 C = 117 N = color I = 4;
	SU  T = 45 C = 117 N = color I = 4;
	SU  T = 46 C = 117 N = color I = 4;
	SU  T = 47 C = 117 N = color I = 4;

	SU  C = 118 N = color I = 6;
	SU  T = 1 C = 118 N = color I = 4;
	SU  T = 2 C = 118 N = color I = 4;
	SU  T = 3 C = 118 N = color I = 4;
	SU  T = 4 C = 118 N = color I = 4;
	SU  T = 5 C = 118 N = color I = 4;
	SU  T = 6 C = 118 N = color I = 4;
	SU  T = 7 C = 118 N = color I = 4;
	SU  T = 8 C = 118 N = color I = 4;
	SU  T = 9 C = 118 N = color I = 4;
	SU  T = 10 C = 118 N = color I = 4;
	SU  T = 11 C = 118 N = color I = 4;
	SU  T = 12 C = 118 N = color I = 4;
	SU  T = 13 C = 118 N = color I = 4;
	SU  T = 14 C = 118 N = color I = 4;
	SU  T = 15 C = 118 N = color I = 4;
	SU  T = 16 C = 118 N = color I = 4;
	SU  T = 17 C = 118 N = color I = 4;
	SU  T = 18 C = 118 N = color I = 4;
	SU  T = 19 C = 118 N = color I = 4;
	SU  T = 20 C = 118 N = color I = 4;
	SU  T = 21 C = 118 N = color I = 4;
	SU  T = 22 C = 118 N = color I = 4;
	SU  T = 23 C = 118 N = color I = 4;
	SU  T = 24 C = 118 N = color I = 4;
	SU  T = 25 C = 118 N = color I = 4;
	SU  T = 26 C = 118 N = color I = 4;
	SU  T = 27 C = 118 N = color I = 4;
	SU  T = 28 C = 118 N = color I = 4;
	SU  T = 29 C = 118 N = color I = 4;
	SU  T = 30 C = 118 N = color I = 4;
	SU  T = 31 C = 118 N = color I = 4;
	SU  T = 32 C = 118 N = color I = 4;
	SU  T = 33 C = 118 N = color I = 4;
	SU  T = 34 C = 118 N = color I = 4;
	SU  T = 35 C = 118 N = color I = 4;
	SU  T = 36 C = 118 N = color I = 4;
	SU  T = 37 C = 118 N = color I = 4;
	SU  T = 38 C = 118 N = color I = 4;
	SU  T = 39 C = 118 N = color I = 4;
	SU  T = 40 C = 118 N = color I = 4;
	SU  T = 41 C = 118 N = color I = 4;
	SU  T = 42 C = 118 N = color I = 4;
	SU  T = 43 C = 118 N = color I = 4;
	SU  T = 44 C = 118 N = color I = 4;
	SU  T = 45 C = 118 N = color I = 4;
	SU  T = 46 C = 118 N = color I = 4;
	SU  T = 47 C = 118 N = color I = 4;

	SU  C = 119 N = color I = 6;
	SU  T = 1 C = 119 N = color I = 4;
	SU  T = 2 C = 119 N = color I = 4;
	SU  T = 3 C = 119 N = color I = 4;
	SU  T = 4 C = 119 N = color I = 4;
	SU  T = 5 C = 119 N = color I = 4;
	SU  T = 6 C = 119 N = color I = 4;
	SU  T = 7 C = 119 N = color I = 4;
	SU  T = 8 C = 119 N = color I = 4;
	SU  T = 9 C = 119 N = color I = 4;
	SU  T = 10 C = 119 N = color I = 4;
	SU  T = 11 C = 119 N = color I = 4;
	SU  T = 12 C = 119 N = color I = 4;
	SU  T = 13 C = 119 N = color I = 4;
	SU  T = 14 C = 119 N = color I = 4;
	SU  T = 15 C = 119 N = color I = 4;
	SU  T = 16 C = 119 N = color I = 4;
	SU  T = 17 C = 119 N = color I = 4;
	SU  T = 18 C = 119 N = color I = 4;
	SU  T = 19 C = 119 N = color I = 4;
	SU  T = 20 C = 119 N = color I = 4;
	SU  T = 21 C = 119 N = color I = 4;
	SU  T = 22 C = 119 N = color I = 4;
	SU  T = 23 C = 119 N = color I = 4;
	SU  T = 24 C = 119 N = color I = 4;
	SU  T = 25 C = 119 N = color I = 4;
	SU  T = 26 C = 119 N = color I = 4;
	SU  T = 27 C = 119 N = color I = 4;
	SU  T = 28 C = 119 N = color I = 4;
	SU  T = 29 C = 119 N = color I = 4;
	SU  T = 30 C = 119 N = color I = 4;
	SU  T = 31 C = 119 N = color I = 4;
	SU  T = 32 C = 119 N = color I = 4;
	SU  T = 33 C = 119 N = color I = 4;
	SU  T = 34 C = 119 N = color I = 4;
	SU  T = 35 C = 119 N = color I = 4;
	SU  T = 36 C = 119 N = color I = 4;
	SU  T = 37 C = 119 N = color I = 4;
	SU  T = 38 C = 119 N = color I = 4;
	SU  T = 39 C = 119 N = color I = 4;
	SU  T = 40 C = 119 N = color I = 4;
	SU  T = 41 C = 119 N = color I = 4;
	SU  T = 42 C = 119 N = color I = 4;
	SU  T = 43 C = 119 N = color I = 4;
	SU  T = 44 C = 119 N = color I = 4;
	SU  T = 45 C = 119 N = color I = 4;
	SU  T = 46 C = 119 N = color I = 4;
	SU  T = 47 C = 119 N = color I = 4;

	SU  C = 120 N = color I = 6;
	SU  T = 1 C = 120 N = color I = 4;
	SU  T = 2 C = 120 N = color I = 4;
	SU  T = 3 C = 120 N = color I = 4;
	SU  T = 4 C = 120 N = color I = 4;
	SU  T = 5 C = 120 N = color I = 4;
	SU  T = 6 C = 120 N = color I = 4;
	SU  T = 7 C = 120 N = color I = 4;
	SU  T = 8 C = 120 N = color I = 4;
	SU  T = 9 C = 120 N = color I = 4;
	SU  T = 10 C = 120 N = color I = 4;
	SU  T = 11 C = 120 N = color I = 4;
	SU  T = 12 C = 120 N = color I = 4;
	SU  T = 13 C = 120 N = color I = 4;
	SU  T = 14 C = 120 N = color I = 4;
	SU  T = 15 C = 120 N = color I = 4;
	SU  T = 16 C = 120 N = color I = 4;
	SU  T = 17 C = 120 N = color I = 4;
	SU  T = 18 C = 120 N = color I = 4;
	SU  T = 19 C = 120 N = color I = 4;
	SU  T = 20 C = 120 N = color I = 4;
	SU  T = 21 C = 120 N = color I = 4;
	SU  T = 22 C = 120 N = color I = 4;
	SU  T = 23 C = 120 N = color I = 4;
	SU  T = 24 C = 120 N = color I = 4;
	SU  T = 25 C = 120 N = color I = 4;
	SU  T = 26 C = 120 N = color I = 4;
	SU  T = 27 C = 120 N = color I = 4;
	SU  T = 28 C = 120 N = color I = 4;
	SU  T = 29 C = 120 N = color I = 4;
	SU  T = 30 C = 120 N = color I = 4;
	SU  T = 31 C = 120 N = color I = 4;
	SU  T = 32 C = 120 N = color I = 4;
	SU  T = 33 C = 120 N = color I = 4;
	SU  T = 34 C = 120 N = color I = 4;
	SU  T = 35 C = 120 N = color I = 4;
	SU  T = 36 C = 120 N = color I = 4;
	SU  T = 37 C = 120 N = color I = 4;
	SU  T = 38 C = 120 N = color I = 4;
	SU  T = 39 C = 120 N = color I = 4;
	SU  T = 40 C = 120 N = color I = 4;
	SU  T = 41 C = 120 N = color I = 4;
	SU  T = 42 C = 120 N = color I = 4;
	SU  T = 43 C = 120 N = color I = 4;
	SU  T = 44 C = 120 N = color I = 4;
	SU  T = 45 C = 120 N = color I = 4;
	SU  T = 46 C = 120 N = color I = 4;
	SU  T = 47 C = 120 N = color I = 4;

	SU  C = 121 N = color I = 6;
	SU  T = 1 C = 121 N = color I = 4;
	SU  T = 2 C = 121 N = color I = 4;
	SU  T = 3 C = 121 N = color I = 4;
	SU  T = 4 C = 121 N = color I = 4;
	SU  T = 5 C = 121 N = color I = 4;
	SU  T = 6 C = 121 N = color I = 4;
	SU  T = 7 C = 121 N = color I = 4;
	SU  T = 8 C = 121 N = color I = 4;
	SU  T = 9 C = 121 N = color I = 4;
	SU  T = 10 C = 121 N = color I = 4;
	SU  T = 11 C = 121 N = color I = 4;
	SU  T = 12 C = 121 N = color I = 4;
	SU  T = 13 C = 121 N = color I = 4;
	SU  T = 14 C = 121 N = color I = 4;
	SU  T = 15 C = 121 N = color I = 4;
	SU  T = 16 C = 121 N = color I = 4;
	SU  T = 17 C = 121 N = color I = 4;
	SU  T = 18 C = 121 N = color I = 4;
	SU  T = 19 C = 121 N = color I = 4;
	SU  T = 20 C = 121 N = color I = 4;
	SU  T = 21 C = 121 N = color I = 4;
	SU  T = 22 C = 121 N = color I = 4;
	SU  T = 23 C = 121 N = color I = 4;
	SU  T = 24 C = 121 N = color I = 4;
	SU  T = 25 C = 121 N = color I = 4;
	SU  T = 26 C = 121 N = color I = 4;
	SU  T = 27 C = 121 N = color I = 4;
	SU  T = 28 C = 121 N = color I = 4;
	SU  T = 29 C = 121 N = color I = 4;
	SU  T = 30 C = 121 N = color I = 4;
	SU  T = 31 C = 121 N = color I = 4;
	SU  T = 32 C = 121 N = color I = 4;
	SU  T = 33 C = 121 N = color I = 4;
	SU  T = 34 C = 121 N = color I = 4;
	SU  T = 35 C = 121 N = color I = 4;
	SU  T = 36 C = 121 N = color I = 4;
	SU  T = 37 C = 121 N = color I = 4;
	SU  T = 38 C = 121 N = color I = 4;
	SU  T = 39 C = 121 N = color I = 4;
	SU  T = 40 C = 121 N = color I = 4;
	SU  T = 41 C = 121 N = color I = 4;
	SU  T = 42 C = 121 N = color I = 4;
	SU  T = 43 C = 121 N = color I = 4;
	SU  T = 44 C = 121 N = color I = 4;
	SU  T = 45 C = 121 N = color I = 4;
	SU  T = 46 C = 121 N = color I = 4;
	SU  T = 47 C = 121 N = color I = 4;

	SU  T = 1 C = 122 N = color I = 4;
	SU  T = 2 C = 122 N = color I = 4;
	SU  T = 3 C = 122 N = color I = 4;
	SU  T = 4 C = 122 N = color I = 4;
	SU  T = 5 C = 122 N = color I = 4;
	SU  T = 6 C = 122 N = color I = 4;
	SU  T = 7 C = 122 N = color I = 4;
	SU  T = 8 C = 122 N = color I = 4;
	SU  T = 9 C = 122 N = color I = 4;
	SU  T = 10 C = 122 N = color I = 4;
	SU  T = 11 C = 122 N = color I = 4;
	SU  T = 12 C = 122 N = color I = 4;
	SU  T = 13 C = 122 N = color I = 4;
	SU  T = 14 C = 122 N = color I = 4;
	SU  T = 15 C = 122 N = color I = 4;
	SU  T = 16 C = 122 N = color I = 4;
	SU  T = 17 C = 122 N = color I = 4;
	SU  T = 18 C = 122 N = color I = 4;
	SU  T = 19 C = 122 N = color I = 4;
	SU  T = 20 C = 122 N = color I = 4;
	SU  T = 21 C = 122 N = color I = 4;
	SU  T = 22 C = 122 N = color I = 4;
	SU  T = 23 C = 122 N = color I = 4;
	SU  T = 24 C = 122 N = color I = 4;
	SU  T = 25 C = 122 N = color I = 4;
	SU  T = 26 C = 122 N = color I = 4;
	SU  T = 27 C = 122 N = color I = 4;
	SU  T = 28 C = 122 N = color I = 4;
	SU  T = 29 C = 122 N = color I = 4;
	SU  T = 30 C = 122 N = color I = 4;
	SU  T = 31 C = 122 N = color I = 4;
	SU  T = 32 C = 122 N = color I = 4;
	SU  T = 33 C = 122 N = color I = 4;
	SU  T = 34 C = 122 N = color I = 4;
	SU  T = 35 C = 122 N = color I = 4;
	SU  T = 36 C = 122 N = color I = 4;
	SU  T = 37 C = 122 N = color I = 4;
	SU  T = 38 C = 122 N = color I = 4;
	SU  T = 39 C = 122 N = color I = 4;
	SU  T = 40 C = 122 N = color I = 4;
	SU  T = 41 C = 122 N = color I = 4;
	SU  T = 42 C = 122 N = color I = 4;
	SU  T = 43 C = 122 N = color I = 4;
	SU  T = 44 C = 122 N = color I = 4;
	SU  T = 45 C = 122 N = color I = 4;
	SU  T = 46 C = 122 N = color I = 4;
	SU  T = 47 C = 122 N = color I = 4;

	SU  T = 1 C = 123 N = color I = 4;
	SU  T = 2 C = 123 N = color I = 4;
	SU  T = 3 C = 123 N = color I = 4;
	SU  T = 4 C = 123 N = color I = 4;
	SU  T = 5 C = 123 N = color I = 4;
	SU  T = 6 C = 123 N = color I = 4;
	SU  T = 7 C = 123 N = color I = 4;
	SU  T = 8 C = 123 N = color I = 4;
	SU  T = 9 C = 123 N = color I = 4;
	SU  T = 10 C = 123 N = color I = 4;
	SU  T = 11 C = 123 N = color I = 4;
	SU  T = 12 C = 123 N = color I = 4;
	SU  T = 13 C = 123 N = color I = 4;
	SU  T = 14 C = 123 N = color I = 4;
	SU  T = 15 C = 123 N = color I = 4;
	SU  T = 16 C = 123 N = color I = 4;
	SU  T = 17 C = 123 N = color I = 4;
	SU  T = 18 C = 123 N = color I = 4;
	SU  T = 19 C = 123 N = color I = 4;
	SU  T = 20 C = 123 N = color I = 4;
	SU  T = 21 C = 123 N = color I = 4;
	SU  T = 22 C = 123 N = color I = 4;
	SU  T = 23 C = 123 N = color I = 4;
	SU  T = 24 C = 123 N = color I = 4;
	SU  T = 25 C = 123 N = color I = 4;
	SU  T = 26 C = 123 N = color I = 4;
	SU  T = 27 C = 123 N = color I = 4;
	SU  T = 28 C = 123 N = color I = 4;
	SU  T = 29 C = 123 N = color I = 4;
	SU  T = 30 C = 123 N = color I = 4;
	SU  T = 31 C = 123 N = color I = 4;
	SU  T = 32 C = 123 N = color I = 4;
	SU  T = 33 C = 123 N = color I = 4;
	SU  T = 34 C = 123 N = color I = 4;
	SU  T = 35 C = 123 N = color I = 4;
	SU  T = 36 C = 123 N = color I = 4;
	SU  T = 37 C = 123 N = color I = 4;
	SU  T = 38 C = 123 N = color I = 4;
	SU  T = 39 C = 123 N = color I = 4;
	SU  T = 40 C = 123 N = color I = 4;
	SU  T = 41 C = 123 N = color I = 4;
	SU  T = 42 C = 123 N = color I = 4;
	SU  T = 43 C = 123 N = color I = 4;
	SU  T = 44 C = 123 N = color I = 4;
	SU  T = 45 C = 123 N = color I = 4;
	SU  T = 46 C = 123 N = color I = 4;
	SU  T = 47 C = 123 N = color I = 4;

	SU  T = 1 C = 124 N = color I = 4;
	SU  T = 2 C = 124 N = color I = 4;
	SU  T = 3 C = 124 N = color I = 4;
	SU  T = 4 C = 124 N = color I = 4;
	SU  T = 5 C = 124 N = color I = 4;
	SU  T = 6 C = 124 N = color I = 4;
	SU  T = 7 C = 124 N = color I = 4;
	SU  T = 8 C = 124 N = color I = 4;
	SU  T = 9 C = 124 N = color I = 4;
	SU  T = 10 C = 124 N = color I = 4;
	SU  T = 11 C = 124 N = color I = 4;
	SU  T = 12 C = 124 N = color I = 4;
	SU  T = 13 C = 124 N = color I = 4;
	SU  T = 14 C = 124 N = color I = 4;
	SU  T = 15 C = 124 N = color I = 4;
	SU  T = 16 C = 124 N = color I = 4;
	SU  T = 17 C = 124 N = color I = 4;
	SU  T = 18 C = 124 N = color I = 4;
	SU  T = 19 C = 124 N = color I = 4;
	SU  T = 20 C = 124 N = color I = 4;
	SU  T = 21 C = 124 N = color I = 4;
	SU  T = 22 C = 124 N = color I = 4;
	SU  T = 23 C = 124 N = color I = 4;
	SU  T = 24 C = 124 N = color I = 4;
	SU  T = 25 C = 124 N = color I = 4;
	SU  T = 26 C = 124 N = color I = 4;
	SU  T = 27 C = 124 N = color I = 4;
	SU  T = 28 C = 124 N = color I = 4;
	SU  T = 29 C = 124 N = color I = 4;
	SU  T = 30 C = 124 N = color I = 4;
	SU  T = 31 C = 124 N = color I = 4;
	SU  T = 32 C = 124 N = color I = 4;
	SU  T = 33 C = 124 N = color I = 4;
	SU  T = 34 C = 124 N = color I = 4;
	SU  T = 35 C = 124 N = color I = 4;
	SU  T = 36 C = 124 N = color I = 4;
	SU  T = 37 C = 124 N = color I = 4;
	SU  T = 38 C = 124 N = color I = 4;
	SU  T = 39 C = 124 N = color I = 4;
	SU  T = 40 C = 124 N = color I = 4;
	SU  T = 41 C = 124 N = color I = 4;
	SU  T = 42 C = 124 N = color I = 4;
	SU  T = 43 C = 124 N = color I = 4;
	SU  T = 44 C = 124 N = color I = 4;
	SU  T = 45 C = 124 N = color I = 4;
	SU  T = 46 C = 124 N = color I = 4;
	SU  T = 47 C = 124 N = color I = 4;

	SU  T = 1 C = 125 N = color I = 4;
	SU  T = 2 C = 125 N = color I = 4;
	SU  T = 3 C = 125 N = color I = 4;
	SU  T = 4 C = 125 N = color I = 4;
	SU  T = 5 C = 125 N = color I = 4;
	SU  T = 6 C = 125 N = color I = 4;
	SU  T = 7 C = 125 N = color I = 4;
	SU  T = 8 C = 125 N = color I = 4;
	SU  T = 9 C = 125 N = color I = 4;
	SU  T = 10 C = 125 N = color I = 4;
	SU  T = 11 C = 125 N = color I = 4;
	SU  T = 12 C = 125 N = color I = 4;
	SU  T = 13 C = 125 N = color I = 4;
	SU  T = 14 C = 125 N = color I = 4;
	SU  T = 15 C = 125 N = color I = 4;
	SU  T = 16 C = 125 N = color I = 4;
	SU  T = 17 C = 125 N = color I = 4;
	SU  T = 18 C = 125 N = color I = 4;
	SU  T = 19 C = 125 N = color I = 4;
	SU  T = 20 C = 125 N = color I = 4;
	SU  T = 21 C = 125 N = color I = 4;
	SU  T = 22 C = 125 N = color I = 4;
	SU  T = 23 C = 125 N = color I = 4;
	SU  T = 24 C = 125 N = color I = 4;
	SU  T = 25 C = 125 N = color I = 4;
	SU  T = 26 C = 125 N = color I = 4;
	SU  T = 27 C = 125 N = color I = 4;
	SU  T = 28 C = 125 N = color I = 4;
	SU  T = 29 C = 125 N = color I = 4;
	SU  T = 30 C = 125 N = color I = 4;
	SU  T = 31 C = 125 N = color I = 4;
	SU  T = 32 C = 125 N = color I = 4;
	SU  T = 33 C = 125 N = color I = 4;
	SU  T = 34 C = 125 N = color I = 4;
	SU  T = 35 C = 125 N = color I = 4;
	SU  T = 36 C = 125 N = color I = 4;
	SU  T = 37 C = 125 N = color I = 4;
	SU  T = 38 C = 125 N = color I = 4;
	SU  T = 39 C = 125 N = color I = 4;
	SU  T = 40 C = 125 N = color I = 4;
	SU  T = 41 C = 125 N = color I = 4;
	SU  T = 42 C = 125 N = color I = 4;
	SU  T = 43 C = 125 N = color I = 4;
	SU  T = 44 C = 125 N = color I = 4;
	SU  T = 45 C = 125 N = color I = 4;
	SU  T = 46 C = 125 N = color I = 4;
	SU  T = 47 C = 125 N = color I = 4;

	SU  T = 1 C = 126 N = color I = 4;
	SU  T = 2 C = 126 N = color I = 4;
	SU  T = 3 C = 126 N = color I = 4;
	SU  T = 4 C = 126 N = color I = 4;
	SU  T = 5 C = 126 N = color I = 4;
	SU  T = 6 C = 126 N = color I = 4;
	SU  T = 7 C = 126 N = color I = 4;
	SU  T = 8 C = 126 N = color I = 4;
	SU  T = 9 C = 126 N = color I = 4;
	SU  T = 10 C = 126 N = color I = 4;
	SU  T = 11 C = 126 N = color I = 4;
	SU  T = 12 C = 126 N = color I = 4;
	SU  T = 13 C = 126 N = color I = 4;
	SU  T = 14 C = 126 N = color I = 4;
	SU  T = 15 C = 126 N = color I = 4;
	SU  T = 16 C = 126 N = color I = 4;
	SU  T = 17 C = 126 N = color I = 4;
	SU  T = 18 C = 126 N = color I = 4;
	SU  T = 19 C = 126 N = color I = 4;
	SU  T = 20 C = 126 N = color I = 4;
	SU  T = 21 C = 126 N = color I = 4;
	SU  T = 22 C = 126 N = color I = 4;
	SU  T = 23 C = 126 N = color I = 4;
	SU  T = 24 C = 126 N = color I = 4;
	SU  T = 25 C = 126 N = color I = 4;
	SU  T = 26 C = 126 N = color I = 4;
	SU  T = 27 C = 126 N = color I = 4;
	SU  T = 28 C = 126 N = color I = 4;
	SU  T = 29 C = 126 N = color I = 4;
	SU  T = 30 C = 126 N = color I = 4;
	SU  T = 31 C = 126 N = color I = 4;
	SU  T = 32 C = 126 N = color I = 4;
	SU  T = 33 C = 126 N = color I = 4;
	SU  T = 34 C = 126 N = color I = 4;
	SU  T = 35 C = 126 N = color I = 4;
	SU  T = 36 C = 126 N = color I = 4;
	SU  T = 37 C = 126 N = color I = 4;
	SU  T = 38 C = 126 N = color I = 4;
	SU  T = 39 C = 126 N = color I = 4;
	SU  T = 40 C = 126 N = color I = 4;
	SU  T = 41 C = 126 N = color I = 4;
	SU  T = 42 C = 126 N = color I = 4;
	SU  T = 43 C = 126 N = color I = 4;
	SU  T = 44 C = 126 N = color I = 4;
	SU  T = 45 C = 126 N = color I = 4;
	SU  T = 46 C = 126 N = color I = 4;
	SU  T = 47 C = 126 N = color I = 4;

	SU  T = 1 C = 127 N = color I = 4;
	SU  T = 2 C = 127 N = color I = 4;
	SU  T = 3 C = 127 N = color I = 4;
	SU  T = 4 C = 127 N = color I = 4;
	SU  T = 5 C = 127 N = color I = 4;
	SU  T = 6 C = 127 N = color I = 4;
	SU  T = 7 C = 127 N = color I = 4;
	SU  T = 8 C = 127 N = color I = 4;
	SU  T = 9 C = 127 N = color I = 4;
	SU  T = 10 C = 127 N = color I = 4;
	SU  T = 11 C = 127 N = color I = 4;
	SU  T = 12 C = 127 N = color I = 4;
	SU  T = 13 C = 127 N = color I = 4;
	SU  T = 14 C = 127 N = color I = 4;
	SU  T = 15 C = 127 N = color I = 4;
	SU  T = 16 C = 127 N = color I = 4;
	SU  T = 17 C = 127 N = color I = 4;
	SU  T = 18 C = 127 N = color I = 4;
	SU  T = 19 C = 127 N = color I = 4;
	SU  T = 20 C = 127 N = color I = 4;
	SU  T = 21 C = 127 N = color I = 4;
	SU  T = 22 C = 127 N = color I = 4;
	SU  T = 23 C = 127 N = color I = 4;
	SU  T = 24 C = 127 N = color I = 4;
	SU  T = 25 C = 127 N = color I = 4;
	SU  T = 26 C = 127 N = color I = 4;
	SU  T = 27 C = 127 N = color I = 4;
	SU  T = 28 C = 127 N = color I = 4;
	SU  T = 29 C = 127 N = color I = 4;
	SU  T = 30 C = 127 N = color I = 4;
	SU  T = 31 C = 127 N = color I = 4;
	SU  T = 32 C = 127 N = color I = 4;
	SU  T = 33 C = 127 N = color I = 4;
	SU  T = 34 C = 127 N = color I = 4;
	SU  T = 35 C = 127 N = color I = 4;
	SU  T = 36 C = 127 N = color I = 4;
	SU  T = 37 C = 127 N = color I = 4;
	SU  T = 38 C = 127 N = color I = 4;
	SU  T = 39 C = 127 N = color I = 4;
	SU  T = 40 C = 127 N = color I = 4;
	SU  T = 41 C = 127 N = color I = 4;
	SU  T = 42 C = 127 N = color I = 4;
	SU  T = 43 C = 127 N = color I = 4;
	SU  T = 44 C = 127 N = color I = 4;
	SU  T = 45 C = 127 N = color I = 4;
	SU  T = 46 C = 127 N = color I = 4;
	SU  T = 47 C = 127 N = color I = 4;

	SU  T = 1 C = 128 N = color I = 4;
	SU  T = 2 C = 128 N = color I = 4;
	SU  T = 3 C = 128 N = color I = 4;
	SU  T = 4 C = 128 N = color I = 4;
	SU  T = 5 C = 128 N = color I = 4;
	SU  T = 6 C = 128 N = color I = 4;
	SU  T = 7 C = 128 N = color I = 4;
	SU  T = 8 C = 128 N = color I = 4;
	SU  T = 9 C = 128 N = color I = 4;
	SU  T = 10 C = 128 N = color I = 4;
	SU  T = 11 C = 128 N = color I = 4;
	SU  T = 12 C = 128 N = color I = 4;
	SU  T = 13 C = 128 N = color I = 4;
	SU  T = 14 C = 128 N = color I = 4;
	SU  T = 15 C = 128 N = color I = 4;
	SU  T = 16 C = 128 N = color I = 4;
	SU  T = 17 C = 128 N = color I = 4;
	SU  T = 18 C = 128 N = color I = 4;
	SU  T = 19 C = 128 N = color I = 4;
	SU  T = 20 C = 128 N = color I = 4;
	SU  T = 21 C = 128 N = color I = 4;
	SU  T = 22 C = 128 N = color I = 4;
	SU  T = 23 C = 128 N = color I = 4;
	SU  T = 24 C = 128 N = color I = 4;
	SU  T = 25 C = 128 N = color I = 4;
	SU  T = 26 C = 128 N = color I = 4;
	SU  T = 27 C = 128 N = color I = 4;
	SU  T = 28 C = 128 N = color I = 4;
	SU  T = 29 C = 128 N = color I = 4;
	SU  T = 30 C = 128 N = color I = 4;
	SU  T = 31 C = 128 N = color I = 4;
	SU  T = 32 C = 128 N = color I = 4;
	SU  T = 33 C = 128 N = color I = 4;
	SU  T = 34 C = 128 N = color I = 4;
	SU  T = 35 C = 128 N = color I = 4;
	SU  T = 36 C = 128 N = color I = 4;
	SU  T = 37 C = 128 N = color I = 4;
	SU  T = 38 C = 128 N = color I = 4;
	SU  T = 39 C = 128 N = color I = 4;
	SU  T = 40 C = 128 N = color I = 4;
	SU  T = 41 C = 128 N = color I = 4;
	SU  T = 42 C = 128 N = color I = 4;
	SU  T = 43 C = 128 N = color I = 4;
	SU  T = 44 C = 128 N = color I = 4;
	SU  T = 45 C = 128 N = color I = 4;
	SU  T = 46 C = 128 N = color I = 4;
	SU  T = 47 C = 128 N = color I = 4;

	SU  T = 1 C = 129 N = color I = 4;
	SU  T = 2 C = 129 N = color I = 4;
	SU  T = 3 C = 129 N = color I = 4;
	SU  T = 4 C = 129 N = color I = 4;
	SU  T = 5 C = 129 N = color I = 4;
	SU  T = 6 C = 129 N = color I = 4;
	SU  T = 7 C = 129 N = color I = 4;
	SU  T = 8 C = 129 N = color I = 4;
	SU  T = 9 C = 129 N = color I = 4;
	SU  T = 10 C = 129 N = color I = 4;
	SU  T = 11 C = 129 N = color I = 4;
	SU  T = 12 C = 129 N = color I = 4;
	SU  T = 13 C = 129 N = color I = 4;
	SU  T = 14 C = 129 N = color I = 4;
	SU  T = 15 C = 129 N = color I = 4;
	SU  T = 16 C = 129 N = color I = 4;
	SU  T = 17 C = 129 N = color I = 4;
	SU  T = 18 C = 129 N = color I = 4;
	SU  T = 19 C = 129 N = color I = 4;
	SU  T = 20 C = 129 N = color I = 4;
	SU  T = 21 C = 129 N = color I = 4;
	SU  T = 22 C = 129 N = color I = 4;
	SU  T = 23 C = 129 N = color I = 4;
	SU  T = 24 C = 129 N = color I = 4;
	SU  T = 25 C = 129 N = color I = 4;
	SU  T = 26 C = 129 N = color I = 4;
	SU  T = 27 C = 129 N = color I = 4;
	SU  T = 28 C = 129 N = color I = 4;
	SU  T = 29 C = 129 N = color I = 4;
	SU  T = 30 C = 129 N = color I = 4;
	SU  T = 31 C = 129 N = color I = 4;
	SU  T = 32 C = 129 N = color I = 4;
	SU  T = 33 C = 129 N = color I = 4;
	SU  T = 34 C = 129 N = color I = 4;
	SU  T = 35 C = 129 N = color I = 4;
	SU  T = 36 C = 129 N = color I = 4;
	SU  T = 37 C = 129 N = color I = 4;
	SU  T = 38 C = 129 N = color I = 4;
	SU  T = 39 C = 129 N = color I = 4;
	SU  T = 40 C = 129 N = color I = 4;
	SU  T = 41 C = 129 N = color I = 4;
	SU  T = 42 C = 129 N = color I = 4;
	SU  T = 43 C = 129 N = color I = 4;
	SU  T = 44 C = 129 N = color I = 4;
	SU  T = 45 C = 129 N = color I = 4;
	SU  T = 46 C = 129 N = color I = 4;
	SU  T = 47 C = 129 N = color I = 4;

	SU  T = 1 C = 130 N = color I = 4;
	SU  T = 2 C = 130 N = color I = 4;
	SU  T = 3 C = 130 N = color I = 4;
	SU  T = 4 C = 130 N = color I = 4;
	SU  T = 5 C = 130 N = color I = 4;
	SU  T = 6 C = 130 N = color I = 4;
	SU  T = 7 C = 130 N = color I = 4;
	SU  T = 8 C = 130 N = color I = 4;
	SU  T = 9 C = 130 N = color I = 4;
	SU  T = 10 C = 130 N = color I = 4;
	SU  T = 11 C = 130 N = color I = 4;
	SU  T = 12 C = 130 N = color I = 4;
	SU  T = 13 C = 130 N = color I = 4;
	SU  T = 14 C = 130 N = color I = 4;
	SU  T = 15 C = 130 N = color I = 4;
	SU  T = 16 C = 130 N = color I = 4;
	SU  T = 17 C = 130 N = color I = 4;
	SU  T = 18 C = 130 N = color I = 4;
	SU  T = 19 C = 130 N = color I = 4;
	SU  T = 20 C = 130 N = color I = 4;
	SU  T = 21 C = 130 N = color I = 4;
	SU  T = 22 C = 130 N = color I = 4;
	SU  T = 23 C = 130 N = color I = 4;
	SU  T = 24 C = 130 N = color I = 4;
	SU  T = 25 C = 130 N = color I = 4;
	SU  T = 26 C = 130 N = color I = 4;
	SU  T = 27 C = 130 N = color I = 4;
	SU  T = 28 C = 130 N = color I = 4;
	SU  T = 29 C = 130 N = color I = 4;
	SU  T = 30 C = 130 N = color I = 4;
	SU  T = 31 C = 130 N = color I = 4;
	SU  T = 32 C = 130 N = color I = 4;
	SU  T = 33 C = 130 N = color I = 4;
	SU  T = 34 C = 130 N = color I = 4;
	SU  T = 35 C = 130 N = color I = 4;
	SU  T = 36 C = 130 N = color I = 4;
	SU  T = 37 C = 130 N = color I = 4;
	SU  T = 38 C = 130 N = color I = 4;
	SU  T = 39 C = 130 N = color I = 4;
	SU  T = 40 C = 130 N = color I = 4;
	SU  T = 41 C = 130 N = color I = 4;
	SU  T = 42 C = 130 N = color I = 4;
	SU  T = 43 C = 130 N = color I = 4;
	SU  T = 44 C = 130 N = color I = 4;
	SU  T = 45 C = 130 N = color I = 4;
	SU  T = 46 C = 130 N = color I = 4;
	SU  T = 47 C = 130 N = color I = 4;

	SU  T = 1 C = 131 N = color I = 4;
	SU  T = 2 C = 131 N = color I = 4;
	SU  T = 3 C = 131 N = color I = 4;
	SU  T = 4 C = 131 N = color I = 4;
	SU  T = 5 C = 131 N = color I = 4;
	SU  T = 6 C = 131 N = color I = 4;
	SU  T = 7 C = 131 N = color I = 4;
	SU  T = 8 C = 131 N = color I = 4;
	SU  T = 9 C = 131 N = color I = 4;
	SU  T = 10 C = 131 N = color I = 4;
	SU  T = 11 C = 131 N = color I = 4;
	SU  T = 12 C = 131 N = color I = 4;
	SU  T = 13 C = 131 N = color I = 4;
	SU  T = 14 C = 131 N = color I = 4;
	SU  T = 15 C = 131 N = color I = 4;
	SU  T = 16 C = 131 N = color I = 4;
	SU  T = 17 C = 131 N = color I = 4;
	SU  T = 18 C = 131 N = color I = 4;
	SU  T = 19 C = 131 N = color I = 4;
	SU  T = 20 C = 131 N = color I = 4;
	SU  T = 21 C = 131 N = color I = 4;
	SU  T = 22 C = 131 N = color I = 4;
	SU  T = 23 C = 131 N = color I = 4;
	SU  T = 24 C = 131 N = color I = 4;
	SU  T = 25 C = 131 N = color I = 4;
	SU  T = 26 C = 131 N = color I = 4;
	SU  T = 27 C = 131 N = color I = 4;
	SU  T = 28 C = 131 N = color I = 4;
	SU  T = 29 C = 131 N = color I = 4;
	SU  T = 30 C = 131 N = color I = 4;
	SU  T = 31 C = 131 N = color I = 4;
	SU  T = 32 C = 131 N = color I = 4;
	SU  T = 33 C = 131 N = color I = 4;
	SU  T = 34 C = 131 N = color I = 4;
	SU  T = 35 C = 131 N = color I = 4;
	SU  T = 36 C = 131 N = color I = 4;
	SU  T = 37 C = 131 N = color I = 4;
	SU  T = 38 C = 131 N = color I = 4;
	SU  T = 39 C = 131 N = color I = 4;
	SU  T = 40 C = 131 N = color I = 4;
	SU  T = 41 C = 131 N = color I = 4;
	SU  T = 42 C = 131 N = color I = 4;
	SU  T = 43 C = 131 N = color I = 4;
	SU  T = 44 C = 131 N = color I = 4;
	SU  T = 45 C = 131 N = color I = 4;
	SU  T = 46 C = 131 N = color I = 4;
	SU  T = 47 C = 131 N = color I = 4;

	SU  T = 1 C = 132 N = color I = 4;
	SU  T = 2 C = 132 N = color I = 4;
	SU  T = 3 C = 132 N = color I = 4;
	SU  T = 4 C = 132 N = color I = 4;
	SU  T = 5 C = 132 N = color I = 4;
	SU  T = 6 C = 132 N = color I = 4;
	SU  T = 7 C = 132 N = color I = 4;
	SU  T = 8 C = 132 N = color I = 4;
	SU  T = 9 C = 132 N = color I = 4;
	SU  T = 10 C = 132 N = color I = 4;
	SU  T = 11 C = 132 N = color I = 4;
	SU  T = 12 C = 132 N = color I = 4;
	SU  T = 13 C = 132 N = color I = 4;
	SU  T = 14 C = 132 N = color I = 4;
	SU  T = 15 C = 132 N = color I = 4;
	SU  T = 16 C = 132 N = color I = 4;
	SU  T = 17 C = 132 N = color I = 4;
	SU  T = 18 C = 132 N = color I = 4;
	SU  T = 19 C = 132 N = color I = 4;
	SU  T = 20 C = 132 N = color I = 4;
	SU  T = 21 C = 132 N = color I = 4;
	SU  T = 22 C = 132 N = color I = 4;
	SU  T = 23 C = 132 N = color I = 4;
	SU  T = 24 C = 132 N = color I = 4;
	SU  T = 25 C = 132 N = color I = 4;
	SU  T = 26 C = 132 N = color I = 4;
	SU  T = 27 C = 132 N = color I = 4;
	SU  T = 28 C = 132 N = color I = 4;
	SU  T = 29 C = 132 N = color I = 4;
	SU  T = 30 C = 132 N = color I = 4;
	SU  T = 31 C = 132 N = color I = 4;
	SU  T = 32 C = 132 N = color I = 4;
	SU  T = 33 C = 132 N = color I = 4;
	SU  T = 34 C = 132 N = color I = 4;
	SU  T = 35 C = 132 N = color I = 4;
	SU  T = 36 C = 132 N = color I = 4;
	SU  T = 37 C = 132 N = color I = 4;
	SU  T = 38 C = 132 N = color I = 4;
	SU  T = 39 C = 132 N = color I = 4;
	SU  T = 40 C = 132 N = color I = 4;
	SU  T = 41 C = 132 N = color I = 4;
	SU  T = 42 C = 132 N = color I = 4;
	SU  T = 43 C = 132 N = color I = 4;
	SU  T = 44 C = 132 N = color I = 4;
	SU  T = 45 C = 132 N = color I = 4;
	SU  T = 46 C = 132 N = color I = 4;
	SU  T = 47 C = 132 N = color I = 4;

	SU  T = 1 C = 133 N = color I = 4;
	SU  T = 2 C = 133 N = color I = 4;
	SU  T = 3 C = 133 N = color I = 4;
	SU  T = 4 C = 133 N = color I = 4;
	SU  T = 5 C = 133 N = color I = 4;
	SU  T = 6 C = 133 N = color I = 4;
	SU  T = 7 C = 133 N = color I = 4;
	SU  T = 8 C = 133 N = color I = 4;
	SU  T = 9 C = 133 N = color I = 4;
	SU  T = 10 C = 133 N = color I = 4;
	SU  T = 11 C = 133 N = color I = 4;
	SU  T = 12 C = 133 N = color I = 4;
	SU  T = 13 C = 133 N = color I = 4;
	SU  T = 14 C = 133 N = color I = 4;
	SU  T = 15 C = 133 N = color I = 4;
	SU  T = 16 C = 133 N = color I = 4;
	SU  T = 17 C = 133 N = color I = 4;
	SU  T = 18 C = 133 N = color I = 4;
	SU  T = 19 C = 133 N = color I = 4;
	SU  T = 20 C = 133 N = color I = 4;
	SU  T = 21 C = 133 N = color I = 4;
	SU  T = 22 C = 133 N = color I = 4;
	SU  T = 23 C = 133 N = color I = 4;
	SU  T = 24 C = 133 N = color I = 4;
	SU  T = 25 C = 133 N = color I = 4;
	SU  T = 26 C = 133 N = color I = 4;
	SU  T = 27 C = 133 N = color I = 4;
	SU  T = 28 C = 133 N = color I = 4;
	SU  T = 29 C = 133 N = color I = 4;
	SU  T = 30 C = 133 N = color I = 4;
	SU  T = 31 C = 133 N = color I = 4;
	SU  T = 32 C = 133 N = color I = 4;
	SU  T = 33 C = 133 N = color I = 4;
	SU  T = 34 C = 133 N = color I = 4;
	SU  T = 35 C = 133 N = color I = 4;
	SU  T = 36 C = 133 N = color I = 4;
	SU  T = 37 C = 133 N = color I = 4;
	SU  T = 38 C = 133 N = color I = 4;
	SU  T = 39 C = 133 N = color I = 4;
	SU  T = 40 C = 133 N = color I = 4;
	SU  T = 41 C = 133 N = color I = 4;
	SU  T = 42 C = 133 N = color I = 4;
	SU  T = 43 C = 133 N = color I = 4;
	SU  T = 44 C = 133 N = color I = 4;
	SU  T = 45 C = 133 N = color I = 4;
	SU  T = 46 C = 133 N = color I = 4;
	SU  T = 47 C = 133 N = color I = 4;

	SU  T = 1 C = 134 N = color I = 4;
	SU  T = 2 C = 134 N = color I = 4;
	SU  T = 3 C = 134 N = color I = 4;
	SU  T = 4 C = 134 N = color I = 4;
	SU  T = 5 C = 134 N = color I = 4;
	SU  T = 6 C = 134 N = color I = 4;
	SU  T = 7 C = 134 N = color I = 4;
	SU  T = 8 C = 134 N = color I = 4;
	SU  T = 9 C = 134 N = color I = 4;
	SU  T = 10 C = 134 N = color I = 4;
	SU  T = 11 C = 134 N = color I = 4;
	SU  T = 12 C = 134 N = color I = 4;
	SU  T = 13 C = 134 N = color I = 4;
	SU  T = 14 C = 134 N = color I = 4;
	SU  T = 15 C = 134 N = color I = 4;
	SU  T = 16 C = 134 N = color I = 4;
	SU  T = 17 C = 134 N = color I = 4;
	SU  T = 18 C = 134 N = color I = 4;
	SU  T = 19 C = 134 N = color I = 4;
	SU  T = 20 C = 134 N = color I = 4;
	SU  T = 21 C = 134 N = color I = 4;
	SU  T = 22 C = 134 N = color I = 4;
	SU  T = 23 C = 134 N = color I = 4;
	SU  T = 24 C = 134 N = color I = 4;
	SU  T = 25 C = 134 N = color I = 4;
	SU  T = 26 C = 134 N = color I = 4;
	SU  T = 27 C = 134 N = color I = 4;
	SU  T = 28 C = 134 N = color I = 4;
	SU  T = 29 C = 134 N = color I = 4;
	SU  T = 30 C = 134 N = color I = 4;
	SU  T = 31 C = 134 N = color I = 4;
	SU  T = 32 C = 134 N = color I = 4;
	SU  T = 33 C = 134 N = color I = 4;
	SU  T = 34 C = 134 N = color I = 4;
	SU  T = 35 C = 134 N = color I = 4;
	SU  T = 36 C = 134 N = color I = 4;
	SU  T = 37 C = 134 N = color I = 4;
	SU  T = 38 C = 134 N = color I = 4;
	SU  T = 39 C = 134 N = color I = 4;
	SU  T = 40 C = 134 N = color I = 4;
	SU  T = 41 C = 134 N = color I = 4;
	SU  T = 42 C = 134 N = color I = 4;
	SU  T = 43 C = 134 N = color I = 4;
	SU  T = 44 C = 134 N = color I = 4;
	SU  T = 45 C = 134 N = color I = 4;
	SU  T = 46 C = 134 N = color I = 4;
	SU  T = 47 C = 134 N = color I = 4;

	SU  T = 1 C = 135 N = color I = 4;
	SU  T = 2 C = 135 N = color I = 4;
	SU  T = 3 C = 135 N = color I = 4;
	SU  T = 4 C = 135 N = color I = 4;
	SU  T = 5 C = 135 N = color I = 4;
	SU  T = 6 C = 135 N = color I = 4;
	SU  T = 7 C = 135 N = color I = 4;
	SU  T = 8 C = 135 N = color I = 4;
	SU  T = 9 C = 135 N = color I = 4;
	SU  T = 10 C = 135 N = color I = 4;
	SU  T = 11 C = 135 N = color I = 4;
	SU  T = 12 C = 135 N = color I = 4;
	SU  T = 13 C = 135 N = color I = 4;
	SU  T = 14 C = 135 N = color I = 4;
	SU  T = 15 C = 135 N = color I = 4;
	SU  T = 16 C = 135 N = color I = 4;
	SU  T = 17 C = 135 N = color I = 4;
	SU  T = 18 C = 135 N = color I = 4;
	SU  T = 19 C = 135 N = color I = 4;
	SU  T = 20 C = 135 N = color I = 4;
	SU  T = 21 C = 135 N = color I = 4;
	SU  T = 22 C = 135 N = color I = 4;
	SU  T = 23 C = 135 N = color I = 4;
	SU  T = 24 C = 135 N = color I = 4;
	SU  T = 25 C = 135 N = color I = 4;
	SU  T = 26 C = 135 N = color I = 4;
	SU  T = 27 C = 135 N = color I = 4;
	SU  T = 28 C = 135 N = color I = 4;
	SU  T = 29 C = 135 N = color I = 4;
	SU  T = 30 C = 135 N = color I = 4;
	SU  T = 31 C = 135 N = color I = 4;
	SU  T = 32 C = 135 N = color I = 4;
	SU  T = 33 C = 135 N = color I = 4;
	SU  T = 34 C = 135 N = color I = 4;
	SU  T = 35 C = 135 N = color I = 4;
	SU  T = 36 C = 135 N = color I = 4;
	SU  T = 37 C = 135 N = color I = 4;
	SU  T = 38 C = 135 N = color I = 4;
	SU  T = 39 C = 135 N = color I = 4;
	SU  T = 40 C = 135 N = color I = 4;
	SU  T = 41 C = 135 N = color I = 4;
	SU  T = 42 C = 135 N = color I = 4;
	SU  T = 43 C = 135 N = color I = 4;
	SU  T = 44 C = 135 N = color I = 4;
	SU  T = 45 C = 135 N = color I = 4;
	SU  T = 46 C = 135 N = color I = 4;
	SU  T = 47 C = 135 N = color I = 4;

	SU  T = 1 C = 136 N = color I = 4;
	SU  T = 2 C = 136 N = color I = 4;
	SU  T = 3 C = 136 N = color I = 4;
	SU  T = 4 C = 136 N = color I = 4;
	SU  T = 5 C = 136 N = color I = 4;
	SU  T = 6 C = 136 N = color I = 4;
	SU  T = 7 C = 136 N = color I = 4;
	SU  T = 8 C = 136 N = color I = 4;
	SU  T = 9 C = 136 N = color I = 4;
	SU  T = 10 C = 136 N = color I = 4;
	SU  T = 11 C = 136 N = color I = 4;
	SU  T = 12 C = 136 N = color I = 4;
	SU  T = 13 C = 136 N = color I = 4;
	SU  T = 14 C = 136 N = color I = 4;
	SU  T = 15 C = 136 N = color I = 4;
	SU  T = 16 C = 136 N = color I = 4;
	SU  T = 17 C = 136 N = color I = 4;
	SU  T = 18 C = 136 N = color I = 4;
	SU  T = 19 C = 136 N = color I = 4;
	SU  T = 20 C = 136 N = color I = 4;
	SU  T = 21 C = 136 N = color I = 4;
	SU  T = 22 C = 136 N = color I = 4;
	SU  T = 23 C = 136 N = color I = 4;
	SU  T = 24 C = 136 N = color I = 4;
	SU  T = 25 C = 136 N = color I = 4;
	SU  T = 26 C = 136 N = color I = 4;
	SU  T = 27 C = 136 N = color I = 4;
	SU  T = 28 C = 136 N = color I = 4;
	SU  T = 29 C = 136 N = color I = 4;
	SU  T = 30 C = 136 N = color I = 4;
	SU  T = 31 C = 136 N = color I = 4;
	SU  T = 32 C = 136 N = color I = 4;
	SU  T = 33 C = 136 N = color I = 4;
	SU  T = 34 C = 136 N = color I = 4;
	SU  T = 35 C = 136 N = color I = 4;
	SU  T = 36 C = 136 N = color I = 4;
	SU  T = 37 C = 136 N = color I = 4;
	SU  T = 38 C = 136 N = color I = 4;
	SU  T = 39 C = 136 N = color I = 4;
	SU  T = 40 C = 136 N = color I = 4;
	SU  T = 41 C = 136 N = color I = 4;
	SU  T = 42 C = 136 N = color I = 4;
	SU  T = 43 C = 136 N = color I = 4;
	SU  T = 44 C = 136 N = color I = 4;
	SU  T = 45 C = 136 N = color I = 4;
	SU  T = 46 C = 136 N = color I = 4;
	SU  T = 47 C = 136 N = color I = 4;

	SU  C = 137 N = color I = 6;
	SU  T = 1 C = 137 N = color I = 4;
	SU  T = 2 C = 137 N = color I = 4;
	SU  T = 3 C = 137 N = color I = 4;
	SU  T = 4 C = 137 N = color I = 4;
	SU  T = 5 C = 137 N = color I = 4;
	SU  T = 6 C = 137 N = color I = 4;
	SU  T = 7 C = 137 N = color I = 4;
	SU  T = 8 C = 137 N = color I = 4;
	SU  T = 9 C = 137 N = color I = 4;
	SU  T = 10 C = 137 N = color I = 4;
	SU  T = 11 C = 137 N = color I = 4;
	SU  T = 12 C = 137 N = color I = 4;
	SU  T = 13 C = 137 N = color I = 4;
	SU  T = 14 C = 137 N = color I = 4;
	SU  T = 15 C = 137 N = color I = 4;
	SU  T = 16 C = 137 N = color I = 4;
	SU  T = 17 C = 137 N = color I = 4;
	SU  T = 18 C = 137 N = color I = 4;
	SU  T = 19 C = 137 N = color I = 4;
	SU  T = 20 C = 137 N = color I = 4;
	SU  T = 21 C = 137 N = color I = 4;
	SU  T = 22 C = 137 N = color I = 4;
	SU  T = 23 C = 137 N = color I = 4;
	SU  T = 24 C = 137 N = color I = 4;
	SU  T = 25 C = 137 N = color I = 4;
	SU  T = 26 C = 137 N = color I = 4;
	SU  T = 27 C = 137 N = color I = 4;
	SU  T = 28 C = 137 N = color I = 4;
	SU  T = 29 C = 137 N = color I = 4;
	SU  T = 30 C = 137 N = color I = 4;
	SU  T = 31 C = 137 N = color I = 4;
	SU  T = 32 C = 137 N = color I = 4;
	SU  T = 33 C = 137 N = color I = 4;
	SU  T = 34 C = 137 N = color I = 4;
	SU  T = 35 C = 137 N = color I = 4;
	SU  T = 36 C = 137 N = color I = 4;
	SU  T = 37 C = 137 N = color I = 4;
	SU  T = 38 C = 137 N = color I = 4;
	SU  T = 39 C = 137 N = color I = 4;
	SU  T = 40 C = 137 N = color I = 4;
	SU  T = 41 C = 137 N = color I = 4;
	SU  T = 42 C = 137 N = color I = 4;
	SU  T = 43 C = 137 N = color I = 4;
	SU  T = 44 C = 137 N = color I = 4;
	SU  T = 45 C = 137 N = color I = 4;
	SU  T = 46 C = 137 N = color I = 4;
	SU  T = 47 C = 137 N = color I = 4;

	SU  C = 138 N = color I = 6;
	SU  T = 1 C = 138 N = color I = 4;
	SU  T = 2 C = 138 N = color I = 4;
	SU  T = 3 C = 138 N = color I = 4;
	SU  T = 4 C = 138 N = color I = 4;
	SU  T = 5 C = 138 N = color I = 4;
	SU  T = 6 C = 138 N = color I = 4;
	SU  T = 7 C = 138 N = color I = 4;
	SU  T = 8 C = 138 N = color I = 4;
	SU  T = 9 C = 138 N = color I = 4;
	SU  T = 10 C = 138 N = color I = 4;
	SU  T = 11 C = 138 N = color I = 4;
	SU  T = 12 C = 138 N = color I = 4;
	SU  T = 13 C = 138 N = color I = 4;
	SU  T = 14 C = 138 N = color I = 4;
	SU  T = 15 C = 138 N = color I = 4;
	SU  T = 16 C = 138 N = color I = 4;
	SU  T = 17 C = 138 N = color I = 4;
	SU  T = 18 C = 138 N = color I = 4;
	SU  T = 19 C = 138 N = color I = 4;
	SU  T = 20 C = 138 N = color I = 4;
	SU  T = 21 C = 138 N = color I = 4;
	SU  T = 22 C = 138 N = color I = 4;
	SU  T = 23 C = 138 N = color I = 4;
	SU  T = 24 C = 138 N = color I = 4;
	SU  T = 25 C = 138 N = color I = 4;
	SU  T = 26 C = 138 N = color I = 4;
	SU  T = 27 C = 138 N = color I = 4;
	SU  T = 28 C = 138 N = color I = 4;
	SU  T = 29 C = 138 N = color I = 4;
	SU  T = 30 C = 138 N = color I = 4;
	SU  T = 31 C = 138 N = color I = 4;
	SU  T = 32 C = 138 N = color I = 4;
	SU  T = 33 C = 138 N = color I = 4;
	SU  T = 34 C = 138 N = color I = 4;
	SU  T = 35 C = 138 N = color I = 4;
	SU  T = 36 C = 138 N = color I = 4;
	SU  T = 37 C = 138 N = color I = 4;
	SU  T = 38 C = 138 N = color I = 4;
	SU  T = 39 C = 138 N = color I = 4;
	SU  T = 40 C = 138 N = color I = 4;
	SU  T = 41 C = 138 N = color I = 4;
	SU  T = 42 C = 138 N = color I = 4;
	SU  T = 43 C = 138 N = color I = 4;
	SU  T = 44 C = 138 N = color I = 4;
	SU  T = 45 C = 138 N = color I = 4;
	SU  T = 46 C = 138 N = color I = 4;
	SU  T = 47 C = 138 N = color I = 4;

	SU  T = 1 C = 139 N = color I = 4;
	SU  T = 2 C = 139 N = color I = 4;
	SU  T = 3 C = 139 N = color I = 4;
	SU  T = 4 C = 139 N = color I = 4;
	SU  T = 5 C = 139 N = color I = 4;
	SU  T = 6 C = 139 N = color I = 4;
	SU  T = 7 C = 139 N = color I = 4;
	SU  T = 8 C = 139 N = color I = 4;
	SU  T = 9 C = 139 N = color I = 4;
	SU  T = 10 C = 139 N = color I = 4;
	SU  T = 11 C = 139 N = color I = 4;
	SU  T = 12 C = 139 N = color I = 4;
	SU  T = 13 C = 139 N = color I = 4;
	SU  T = 14 C = 139 N = color I = 4;
	SU  T = 15 C = 139 N = color I = 4;
	SU  T = 16 C = 139 N = color I = 4;
	SU  T = 17 C = 139 N = color I = 4;
	SU  T = 18 C = 139 N = color I = 4;
	SU  T = 19 C = 139 N = color I = 4;
	SU  T = 20 C = 139 N = color I = 4;
	SU  T = 21 C = 139 N = color I = 4;
	SU  T = 22 C = 139 N = color I = 4;
	SU  T = 23 C = 139 N = color I = 4;
	SU  T = 24 C = 139 N = color I = 4;
	SU  T = 25 C = 139 N = color I = 4;
	SU  T = 26 C = 139 N = color I = 4;
	SU  T = 27 C = 139 N = color I = 4;
	SU  T = 28 C = 139 N = color I = 4;
	SU  T = 29 C = 139 N = color I = 4;
	SU  T = 30 C = 139 N = color I = 4;
	SU  T = 31 C = 139 N = color I = 4;
	SU  T = 32 C = 139 N = color I = 4;
	SU  T = 33 C = 139 N = color I = 4;
	SU  T = 34 C = 139 N = color I = 4;
	SU  T = 35 C = 139 N = color I = 4;
	SU  T = 36 C = 139 N = color I = 4;
	SU  T = 37 C = 139 N = color I = 4;
	SU  T = 38 C = 139 N = color I = 4;
	SU  T = 39 C = 139 N = color I = 4;
	SU  T = 40 C = 139 N = color I = 4;
	SU  T = 41 C = 139 N = color I = 4;
	SU  T = 42 C = 139 N = color I = 4;
	SU  T = 43 C = 139 N = color I = 4;
	SU  T = 44 C = 139 N = color I = 4;
	SU  T = 45 C = 139 N = color I = 4;
	SU  T = 46 C = 139 N = color I = 4;
	SU  T = 47 C = 139 N = color I = 4;

	SU  C = 140 N = color I = 6;
	SU  T = 1 C = 140 N = color I = 4;
	SU  T = 2 C = 140 N = color I = 4;
	SU  T = 3 C = 140 N = color I = 4;
	SU  T = 4 C = 140 N = color I = 4;
	SU  T = 5 C = 140 N = color I = 4;
	SU  T = 6 C = 140 N = color I = 4;
	SU  T = 7 C = 140 N = color I = 4;
	SU  T = 8 C = 140 N = color I = 4;
	SU  T = 9 C = 140 N = color I = 4;
	SU  T = 10 C = 140 N = color I = 4;
	SU  T = 11 C = 140 N = color I = 4;
	SU  T = 12 C = 140 N = color I = 4;
	SU  T = 13 C = 140 N = color I = 4;
	SU  T = 14 C = 140 N = color I = 4;
	SU  T = 15 C = 140 N = color I = 4;
	SU  T = 16 C = 140 N = color I = 4;
	SU  T = 17 C = 140 N = color I = 4;
	SU  T = 18 C = 140 N = color I = 4;
	SU  T = 19 C = 140 N = color I = 4;
	SU  T = 20 C = 140 N = color I = 4;
	SU  T = 21 C = 140 N = color I = 4;
	SU  T = 22 C = 140 N = color I = 4;
	SU  T = 23 C = 140 N = color I = 4;
	SU  T = 24 C = 140 N = color I = 4;
	SU  T = 25 C = 140 N = color I = 4;
	SU  T = 26 C = 140 N = color I = 4;
	SU  T = 27 C = 140 N = color I = 4;
	SU  T = 28 C = 140 N = color I = 4;
	SU  T = 29 C = 140 N = color I = 4;
	SU  T = 30 C = 140 N = color I = 4;
	SU  T = 31 C = 140 N = color I = 4;
	SU  T = 32 C = 140 N = color I = 4;
	SU  T = 33 C = 140 N = color I = 4;
	SU  T = 34 C = 140 N = color I = 4;
	SU  T = 35 C = 140 N = color I = 4;
	SU  T = 36 C = 140 N = color I = 4;
	SU  T = 37 C = 140 N = color I = 4;
	SU  T = 38 C = 140 N = color I = 4;
	SU  T = 39 C = 140 N = color I = 4;
	SU  T = 40 C = 140 N = color I = 4;
	SU  T = 41 C = 140 N = color I = 4;
	SU  T = 42 C = 140 N = color I = 4;
	SU  T = 43 C = 140 N = color I = 4;
	SU  T = 44 C = 140 N = color I = 4;
	SU  T = 45 C = 140 N = color I = 4;
	SU  T = 46 C = 140 N = color I = 4;
	SU  T = 47 C = 140 N = color I = 4;

	SU  T = 1 C = 141 N = color I = 4;
	SU  T = 2 C = 141 N = color I = 4;
	SU  T = 3 C = 141 N = color I = 4;
	SU  T = 4 C = 141 N = color I = 4;
	SU  T = 5 C = 141 N = color I = 4;
	SU  T = 6 C = 141 N = color I = 4;
	SU  T = 7 C = 141 N = color I = 4;
	SU  T = 8 C = 141 N = color I = 4;
	SU  T = 9 C = 141 N = color I = 4;
	SU  T = 10 C = 141 N = color I = 4;
	SU  T = 11 C = 141 N = color I = 4;
	SU  T = 12 C = 141 N = color I = 4;
	SU  T = 13 C = 141 N = color I = 4;
	SU  T = 14 C = 141 N = color I = 4;
	SU  T = 15 C = 141 N = color I = 4;
	SU  T = 16 C = 141 N = color I = 4;
	SU  T = 17 C = 141 N = color I = 4;
	SU  T = 18 C = 141 N = color I = 4;
	SU  T = 19 C = 141 N = color I = 4;
	SU  T = 20 C = 141 N = color I = 4;
	SU  T = 21 C = 141 N = color I = 4;
	SU  T = 22 C = 141 N = color I = 4;
	SU  T = 23 C = 141 N = color I = 4;
	SU  T = 24 C = 141 N = color I = 4;
	SU  T = 25 C = 141 N = color I = 4;
	SU  T = 26 C = 141 N = color I = 4;
	SU  T = 27 C = 141 N = color I = 4;
	SU  T = 28 C = 141 N = color I = 4;
	SU  T = 29 C = 141 N = color I = 4;
	SU  T = 30 C = 141 N = color I = 4;
	SU  T = 31 C = 141 N = color I = 4;
	SU  T = 32 C = 141 N = color I = 4;
	SU  T = 33 C = 141 N = color I = 4;
	SU  T = 34 C = 141 N = color I = 4;
	SU  T = 35 C = 141 N = color I = 4;
	SU  T = 36 C = 141 N = color I = 4;
	SU  T = 37 C = 141 N = color I = 4;
	SU  T = 38 C = 141 N = color I = 4;
	SU  T = 39 C = 141 N = color I = 4;
	SU  T = 40 C = 141 N = color I = 4;
	SU  T = 41 C = 141 N = color I = 4;
	SU  T = 42 C = 141 N = color I = 4;
	SU  T = 43 C = 141 N = color I = 4;
	SU  T = 44 C = 141 N = color I = 4;
	SU  T = 45 C = 141 N = color I = 4;
	SU  T = 46 C = 141 N = color I = 4;
	SU  T = 47 C = 141 N = color I = 4;

	SU  C = 142 N = color I = 6;
	SU  T = 1 C = 142 N = color I = 4;
	SU  T = 2 C = 142 N = color I = 4;
	SU  T = 3 C = 142 N = color I = 4;
	SU  T = 4 C = 142 N = color I = 4;
	SU  T = 5 C = 142 N = color I = 4;
	SU  T = 6 C = 142 N = color I = 4;
	SU  T = 7 C = 142 N = color I = 4;
	SU  T = 8 C = 142 N = color I = 4;
	SU  T = 9 C = 142 N = color I = 4;
	SU  T = 10 C = 142 N = color I = 4;
	SU  T = 11 C = 142 N = color I = 4;
	SU  T = 12 C = 142 N = color I = 4;
	SU  T = 13 C = 142 N = color I = 4;
	SU  T = 14 C = 142 N = color I = 4;
	SU  T = 15 C = 142 N = color I = 4;
	SU  T = 16 C = 142 N = color I = 4;
	SU  T = 17 C = 142 N = color I = 4;
	SU  T = 18 C = 142 N = color I = 4;
	SU  T = 19 C = 142 N = color I = 4;
	SU  T = 20 C = 142 N = color I = 4;
	SU  T = 21 C = 142 N = color I = 4;
	SU  T = 22 C = 142 N = color I = 4;
	SU  T = 23 C = 142 N = color I = 4;
	SU  T = 24 C = 142 N = color I = 4;
	SU  T = 25 C = 142 N = color I = 4;
	SU  T = 26 C = 142 N = color I = 4;
	SU  T = 27 C = 142 N = color I = 4;
	SU  T = 28 C = 142 N = color I = 4;
	SU  T = 29 C = 142 N = color I = 4;
	SU  T = 30 C = 142 N = color I = 4;
	SU  T = 31 C = 142 N = color I = 4;
	SU  T = 32 C = 142 N = color I = 4;
	SU  T = 33 C = 142 N = color I = 4;
	SU  T = 34 C = 142 N = color I = 4;
	SU  T = 35 C = 142 N = color I = 4;
	SU  T = 36 C = 142 N = color I = 4;
	SU  T = 37 C = 142 N = color I = 4;
	SU  T = 38 C = 142 N = color I = 4;
	SU  T = 39 C = 142 N = color I = 4;
	SU  T = 40 C = 142 N = color I = 4;
	SU  T = 41 C = 142 N = color I = 4;
	SU  T = 42 C = 142 N = color I = 4;
	SU  T = 43 C = 142 N = color I = 4;
	SU  T = 44 C = 142 N = color I = 4;
	SU  T = 45 C = 142 N = color I = 4;
	SU  T = 46 C = 142 N = color I = 4;
	SU  T = 47 C = 142 N = color I = 4;

	SU  T = 1 C = 143 N = color I = 4;
	SU  T = 2 C = 143 N = color I = 4;
	SU  T = 3 C = 143 N = color I = 4;
	SU  T = 4 C = 143 N = color I = 4;
	SU  T = 5 C = 143 N = color I = 4;
	SU  T = 6 C = 143 N = color I = 4;
	SU  T = 7 C = 143 N = color I = 4;
	SU  T = 8 C = 143 N = color I = 4;
	SU  T = 9 C = 143 N = color I = 4;
	SU  T = 10 C = 143 N = color I = 4;
	SU  T = 11 C = 143 N = color I = 4;
	SU  T = 12 C = 143 N = color I = 4;
	SU  T = 13 C = 143 N = color I = 4;
	SU  T = 14 C = 143 N = color I = 4;
	SU  T = 15 C = 143 N = color I = 4;
	SU  T = 16 C = 143 N = color I = 4;
	SU  T = 17 C = 143 N = color I = 4;
	SU  T = 18 C = 143 N = color I = 4;
	SU  T = 19 C = 143 N = color I = 4;
	SU  T = 20 C = 143 N = color I = 4;
	SU  T = 21 C = 143 N = color I = 4;
	SU  T = 22 C = 143 N = color I = 4;
	SU  T = 23 C = 143 N = color I = 4;
	SU  T = 24 C = 143 N = color I = 4;
	SU  T = 25 C = 143 N = color I = 4;
	SU  T = 26 C = 143 N = color I = 4;
	SU  T = 27 C = 143 N = color I = 4;
	SU  T = 28 C = 143 N = color I = 4;
	SU  T = 29 C = 143 N = color I = 4;
	SU  T = 30 C = 143 N = color I = 4;
	SU  T = 31 C = 143 N = color I = 4;
	SU  T = 32 C = 143 N = color I = 4;
	SU  T = 33 C = 143 N = color I = 4;
	SU  T = 34 C = 143 N = color I = 4;
	SU  T = 35 C = 143 N = color I = 4;
	SU  T = 36 C = 143 N = color I = 4;
	SU  T = 37 C = 143 N = color I = 4;
	SU  T = 38 C = 143 N = color I = 4;
	SU  T = 39 C = 143 N = color I = 4;
	SU  T = 40 C = 143 N = color I = 4;
	SU  T = 41 C = 143 N = color I = 4;
	SU  T = 42 C = 143 N = color I = 4;
	SU  T = 43 C = 143 N = color I = 4;
	SU  T = 44 C = 143 N = color I = 4;
	SU  T = 45 C = 143 N = color I = 4;
	SU  T = 46 C = 143 N = color I = 4;
	SU  T = 47 C = 143 N = color I = 4;

	SU  C = 144 N = color I = 6;
	SU  T = 1 C = 144 N = color I = 4;
	SU  T = 2 C = 144 N = color I = 4;
	SU  T = 3 C = 144 N = color I = 4;
	SU  T = 4 C = 144 N = color I = 4;
	SU  T = 5 C = 144 N = color I = 4;
	SU  T = 6 C = 144 N = color I = 4;
	SU  T = 7 C = 144 N = color I = 4;
	SU  T = 8 C = 144 N = color I = 4;
	SU  T = 9 C = 144 N = color I = 4;
	SU  T = 10 C = 144 N = color I = 4;
	SU  T = 11 C = 144 N = color I = 4;
	SU  T = 12 C = 144 N = color I = 4;
	SU  T = 13 C = 144 N = color I = 4;
	SU  T = 14 C = 144 N = color I = 4;
	SU  T = 15 C = 144 N = color I = 4;
	SU  T = 16 C = 144 N = color I = 4;
	SU  T = 17 C = 144 N = color I = 4;
	SU  T = 18 C = 144 N = color I = 4;
	SU  T = 19 C = 144 N = color I = 4;
	SU  T = 20 C = 144 N = color I = 4;
	SU  T = 21 C = 144 N = color I = 4;
	SU  T = 22 C = 144 N = color I = 4;
	SU  T = 23 C = 144 N = color I = 4;
	SU  T = 24 C = 144 N = color I = 4;
	SU  T = 25 C = 144 N = color I = 4;
	SU  T = 26 C = 144 N = color I = 4;
	SU  T = 27 C = 144 N = color I = 4;
	SU  T = 28 C = 144 N = color I = 4;
	SU  T = 29 C = 144 N = color I = 4;
	SU  T = 30 C = 144 N = color I = 4;
	SU  T = 31 C = 144 N = color I = 4;
	SU  T = 32 C = 144 N = color I = 4;
	SU  T = 33 C = 144 N = color I = 4;
	SU  T = 34 C = 144 N = color I = 4;
	SU  T = 35 C = 144 N = color I = 4;
	SU  T = 36 C = 144 N = color I = 4;
	SU  T = 37 C = 144 N = color I = 4;
	SU  T = 38 C = 144 N = color I = 4;
	SU  T = 39 C = 144 N = color I = 4;
	SU  T = 40 C = 144 N = color I = 4;
	SU  T = 41 C = 144 N = color I = 4;
	SU  T = 42 C = 144 N = color I = 4;
	SU  T = 43 C = 144 N = color I = 4;
	SU  T = 44 C = 144 N = color I = 4;
	SU  T = 45 C = 144 N = color I = 4;
	SU  T = 46 C = 144 N = color I = 4;
	SU  T = 47 C = 144 N = color I = 4;

	SU  T = 1 C = 145 N = color I = 4;
	SU  T = 2 C = 145 N = color I = 4;
	SU  T = 3 C = 145 N = color I = 4;
	SU  T = 4 C = 145 N = color I = 4;
	SU  T = 5 C = 145 N = color I = 4;
	SU  T = 6 C = 145 N = color I = 4;
	SU  T = 7 C = 145 N = color I = 4;
	SU  T = 8 C = 145 N = color I = 4;
	SU  T = 9 C = 145 N = color I = 4;
	SU  T = 10 C = 145 N = color I = 4;
	SU  T = 11 C = 145 N = color I = 4;
	SU  T = 12 C = 145 N = color I = 4;
	SU  T = 13 C = 145 N = color I = 4;
	SU  T = 14 C = 145 N = color I = 4;
	SU  T = 15 C = 145 N = color I = 4;
	SU  T = 16 C = 145 N = color I = 4;
	SU  T = 17 C = 145 N = color I = 4;
	SU  T = 18 C = 145 N = color I = 4;
	SU  T = 19 C = 145 N = color I = 4;
	SU  T = 20 C = 145 N = color I = 4;
	SU  T = 21 C = 145 N = color I = 4;
	SU  T = 22 C = 145 N = color I = 4;
	SU  T = 23 C = 145 N = color I = 4;
	SU  T = 24 C = 145 N = color I = 4;
	SU  T = 25 C = 145 N = color I = 4;
	SU  T = 26 C = 145 N = color I = 4;
	SU  T = 27 C = 145 N = color I = 4;
	SU  T = 28 C = 145 N = color I = 4;
	SU  T = 29 C = 145 N = color I = 4;
	SU  T = 30 C = 145 N = color I = 4;
	SU  T = 31 C = 145 N = color I = 4;
	SU  T = 32 C = 145 N = color I = 4;
	SU  T = 33 C = 145 N = color I = 4;
	SU  T = 34 C = 145 N = color I = 4;
	SU  T = 35 C = 145 N = color I = 4;
	SU  T = 36 C = 145 N = color I = 4;
	SU  T = 37 C = 145 N = color I = 4;
	SU  T = 38 C = 145 N = color I = 4;
	SU  T = 39 C = 145 N = color I = 4;
	SU  T = 40 C = 145 N = color I = 4;
	SU  T = 41 C = 145 N = color I = 4;
	SU  T = 42 C = 145 N = color I = 4;
	SU  T = 43 C = 145 N = color I = 4;
	SU  T = 44 C = 145 N = color I = 4;
	SU  T = 45 C = 145 N = color I = 4;
	SU  T = 46 C = 145 N = color I = 4;
	SU  T = 47 C = 145 N = color I = 4;

	SU  C = 146 N = color I = 6;
	SU  T = 1 C = 146 N = color I = 4;
	SU  T = 2 C = 146 N = color I = 4;
	SU  T = 3 C = 146 N = color I = 4;
	SU  T = 4 C = 146 N = color I = 4;
	SU  T = 5 C = 146 N = color I = 4;
	SU  T = 6 C = 146 N = color I = 4;
	SU  T = 7 C = 146 N = color I = 4;
	SU  T = 8 C = 146 N = color I = 4;
	SU  T = 9 C = 146 N = color I = 4;
	SU  T = 10 C = 146 N = color I = 4;
	SU  T = 11 C = 146 N = color I = 4;
	SU  T = 12 C = 146 N = color I = 4;
	SU  T = 13 C = 146 N = color I = 4;
	SU  T = 14 C = 146 N = color I = 4;
	SU  T = 15 C = 146 N = color I = 4;
	SU  T = 16 C = 146 N = color I = 4;
	SU  T = 17 C = 146 N = color I = 4;
	SU  T = 18 C = 146 N = color I = 4;
	SU  T = 19 C = 146 N = color I = 4;
	SU  T = 20 C = 146 N = color I = 4;
	SU  T = 21 C = 146 N = color I = 4;
	SU  T = 22 C = 146 N = color I = 4;
	SU  T = 23 C = 146 N = color I = 4;
	SU  T = 24 C = 146 N = color I = 4;
	SU  T = 25 C = 146 N = color I = 4;
	SU  T = 26 C = 146 N = color I = 4;
	SU  T = 27 C = 146 N = color I = 4;
	SU  T = 28 C = 146 N = color I = 4;
	SU  T = 29 C = 146 N = color I = 4;
	SU  T = 30 C = 146 N = color I = 4;
	SU  T = 31 C = 146 N = color I = 4;
	SU  T = 32 C = 146 N = color I = 4;
	SU  T = 33 C = 146 N = color I = 4;
	SU  T = 34 C = 146 N = color I = 4;
	SU  T = 35 C = 146 N = color I = 4;
	SU  T = 36 C = 146 N = color I = 4;
	SU  T = 37 C = 146 N = color I = 4;
	SU  T = 38 C = 146 N = color I = 4;
	SU  T = 39 C = 146 N = color I = 4;
	SU  T = 40 C = 146 N = color I = 4;
	SU  T = 41 C = 146 N = color I = 4;
	SU  T = 42 C = 146 N = color I = 4;
	SU  T = 43 C = 146 N = color I = 4;
	SU  T = 44 C = 146 N = color I = 4;
	SU  T = 45 C = 146 N = color I = 4;
	SU  T = 46 C = 146 N = color I = 4;
	SU  T = 47 C = 146 N = color I = 4;

	SU  C = 147 N = color I = 6;
	SU  T = 1 C = 147 N = color I = 4;
	SU  T = 2 C = 147 N = color I = 4;
	SU  T = 3 C = 147 N = color I = 4;
	SU  T = 4 C = 147 N = color I = 4;
	SU  T = 5 C = 147 N = color I = 4;
	SU  T = 6 C = 147 N = color I = 4;
	SU  T = 7 C = 147 N = color I = 4;
	SU  T = 8 C = 147 N = color I = 4;
	SU  T = 9 C = 147 N = color I = 4;
	SU  T = 10 C = 147 N = color I = 4;
	SU  T = 11 C = 147 N = color I = 4;
	SU  T = 12 C = 147 N = color I = 4;
	SU  T = 13 C = 147 N = color I = 4;
	SU  T = 14 C = 147 N = color I = 4;
	SU  T = 15 C = 147 N = color I = 4;
	SU  T = 16 C = 147 N = color I = 4;
	SU  T = 17 C = 147 N = color I = 4;
	SU  T = 18 C = 147 N = color I = 4;
	SU  T = 19 C = 147 N = color I = 4;
	SU  T = 20 C = 147 N = color I = 4;
	SU  T = 21 C = 147 N = color I = 4;
	SU  T = 22 C = 147 N = color I = 4;
	SU  T = 23 C = 147 N = color I = 4;
	SU  T = 24 C = 147 N = color I = 4;
	SU  T = 25 C = 147 N = color I = 4;
	SU  T = 26 C = 147 N = color I = 4;
	SU  T = 27 C = 147 N = color I = 4;
	SU  T = 28 C = 147 N = color I = 4;
	SU  T = 29 C = 147 N = color I = 4;
	SU  T = 30 C = 147 N = color I = 4;
	SU  T = 31 C = 147 N = color I = 4;
	SU  T = 32 C = 147 N = color I = 4;
	SU  T = 33 C = 147 N = color I = 4;
	SU  T = 34 C = 147 N = color I = 4;
	SU  T = 35 C = 147 N = color I = 4;
	SU  T = 36 C = 147 N = color I = 4;
	SU  T = 37 C = 147 N = color I = 4;
	SU  T = 38 C = 147 N = color I = 4;
	SU  T = 39 C = 147 N = color I = 4;
	SU  T = 40 C = 147 N = color I = 4;
	SU  T = 41 C = 147 N = color I = 4;
	SU  T = 42 C = 147 N = color I = 4;
	SU  T = 43 C = 147 N = color I = 4;
	SU  T = 44 C = 147 N = color I = 4;
	SU  T = 45 C = 147 N = color I = 4;
	SU  T = 46 C = 147 N = color I = 4;
	SU  T = 47 C = 147 N = color I = 4;

	SU  T = 1 C = 148 N = color I = 4;
	SU  T = 2 C = 148 N = color I = 4;
	SU  T = 3 C = 148 N = color I = 4;
	SU  T = 4 C = 148 N = color I = 4;
	SU  T = 5 C = 148 N = color I = 4;
	SU  T = 6 C = 148 N = color I = 4;
	SU  T = 7 C = 148 N = color I = 4;
	SU  T = 8 C = 148 N = color I = 4;
	SU  T = 9 C = 148 N = color I = 4;
	SU  T = 10 C = 148 N = color I = 4;
	SU  T = 11 C = 148 N = color I = 4;
	SU  T = 12 C = 148 N = color I = 4;
	SU  T = 13 C = 148 N = color I = 4;
	SU  T = 14 C = 148 N = color I = 4;
	SU  T = 15 C = 148 N = color I = 4;
	SU  T = 16 C = 148 N = color I = 4;
	SU  T = 17 C = 148 N = color I = 4;
	SU  T = 18 C = 148 N = color I = 4;
	SU  T = 19 C = 148 N = color I = 4;
	SU  T = 20 C = 148 N = color I = 4;
	SU  T = 21 C = 148 N = color I = 4;
	SU  T = 22 C = 148 N = color I = 4;
	SU  T = 23 C = 148 N = color I = 4;
	SU  T = 24 C = 148 N = color I = 4;
	SU  T = 25 C = 148 N = color I = 4;
	SU  T = 26 C = 148 N = color I = 4;
	SU  T = 27 C = 148 N = color I = 4;
	SU  T = 28 C = 148 N = color I = 4;
	SU  T = 29 C = 148 N = color I = 4;
	SU  T = 30 C = 148 N = color I = 4;
	SU  T = 31 C = 148 N = color I = 4;
	SU  T = 32 C = 148 N = color I = 4;
	SU  T = 33 C = 148 N = color I = 4;
	SU  T = 34 C = 148 N = color I = 4;
	SU  T = 35 C = 148 N = color I = 4;
	SU  T = 36 C = 148 N = color I = 4;
	SU  T = 37 C = 148 N = color I = 4;
	SU  T = 38 C = 148 N = color I = 4;
	SU  T = 39 C = 148 N = color I = 4;
	SU  T = 40 C = 148 N = color I = 4;
	SU  T = 41 C = 148 N = color I = 4;
	SU  T = 42 C = 148 N = color I = 4;
	SU  T = 43 C = 148 N = color I = 4;
	SU  T = 44 C = 148 N = color I = 4;
	SU  T = 45 C = 148 N = color I = 4;
	SU  T = 46 C = 148 N = color I = 4;
	SU  T = 47 C = 148 N = color I = 4;

	SU  T = 1 C = 149 N = color I = 4;
	SU  T = 2 C = 149 N = color I = 4;
	SU  T = 3 C = 149 N = color I = 4;
	SU  T = 4 C = 149 N = color I = 4;
	SU  T = 5 C = 149 N = color I = 4;
	SU  T = 6 C = 149 N = color I = 4;
	SU  T = 7 C = 149 N = color I = 4;
	SU  T = 8 C = 149 N = color I = 4;
	SU  T = 9 C = 149 N = color I = 4;
	SU  T = 10 C = 149 N = color I = 4;
	SU  T = 11 C = 149 N = color I = 4;
	SU  T = 12 C = 149 N = color I = 4;
	SU  T = 13 C = 149 N = color I = 4;
	SU  T = 14 C = 149 N = color I = 4;
	SU  T = 15 C = 149 N = color I = 4;
	SU  T = 16 C = 149 N = color I = 4;
	SU  T = 17 C = 149 N = color I = 4;
	SU  T = 18 C = 149 N = color I = 4;
	SU  T = 19 C = 149 N = color I = 4;
	SU  T = 20 C = 149 N = color I = 4;
	SU  T = 21 C = 149 N = color I = 4;
	SU  T = 22 C = 149 N = color I = 4;
	SU  T = 23 C = 149 N = color I = 4;
	SU  T = 24 C = 149 N = color I = 4;
	SU  T = 25 C = 149 N = color I = 4;
	SU  T = 26 C = 149 N = color I = 4;
	SU  T = 27 C = 149 N = color I = 4;
	SU  T = 28 C = 149 N = color I = 4;
	SU  T = 29 C = 149 N = color I = 4;
	SU  T = 30 C = 149 N = color I = 4;
	SU  T = 31 C = 149 N = color I = 4;
	SU  T = 32 C = 149 N = color I = 4;
	SU  T = 33 C = 149 N = color I = 4;
	SU  T = 34 C = 149 N = color I = 4;
	SU  T = 35 C = 149 N = color I = 4;
	SU  T = 36 C = 149 N = color I = 4;
	SU  T = 37 C = 149 N = color I = 4;
	SU  T = 38 C = 149 N = color I = 4;
	SU  T = 39 C = 149 N = color I = 4;
	SU  T = 40 C = 149 N = color I = 4;
	SU  T = 41 C = 149 N = color I = 4;
	SU  T = 42 C = 149 N = color I = 4;
	SU  T = 43 C = 149 N = color I = 4;
	SU  T = 44 C = 149 N = color I = 4;
	SU  T = 45 C = 149 N = color I = 4;
	SU  T = 46 C = 149 N = color I = 4;
	SU  T = 47 C = 149 N = color I = 4;

	SU  T = 1 C = 150 N = color I = 4;
	SU  T = 2 C = 150 N = color I = 4;
	SU  T = 3 C = 150 N = color I = 4;
	SU  T = 4 C = 150 N = color I = 4;
	SU  T = 5 C = 150 N = color I = 4;
	SU  T = 6 C = 150 N = color I = 4;
	SU  T = 7 C = 150 N = color I = 4;
	SU  T = 8 C = 150 N = color I = 4;
	SU  T = 9 C = 150 N = color I = 4;
	SU  T = 10 C = 150 N = color I = 4;
	SU  T = 11 C = 150 N = color I = 4;
	SU  T = 12 C = 150 N = color I = 4;
	SU  T = 13 C = 150 N = color I = 4;
	SU  T = 14 C = 150 N = color I = 4;
	SU  T = 15 C = 150 N = color I = 4;
	SU  T = 16 C = 150 N = color I = 4;
	SU  T = 17 C = 150 N = color I = 4;
	SU  T = 18 C = 150 N = color I = 4;
	SU  T = 19 C = 150 N = color I = 4;
	SU  T = 20 C = 150 N = color I = 4;
	SU  T = 21 C = 150 N = color I = 4;
	SU  T = 22 C = 150 N = color I = 4;
	SU  T = 23 C = 150 N = color I = 4;
	SU  T = 24 C = 150 N = color I = 4;
	SU  T = 25 C = 150 N = color I = 4;
	SU  T = 26 C = 150 N = color I = 4;
	SU  T = 27 C = 150 N = color I = 4;
	SU  T = 28 C = 150 N = color I = 4;
	SU  T = 29 C = 150 N = color I = 4;
	SU  T = 30 C = 150 N = color I = 4;
	SU  T = 31 C = 150 N = color I = 4;
	SU  T = 32 C = 150 N = color I = 4;
	SU  T = 33 C = 150 N = color I = 4;
	SU  T = 34 C = 150 N = color I = 4;
	SU  T = 35 C = 150 N = color I = 4;
	SU  T = 36 C = 150 N = color I = 4;
	SU  T = 37 C = 150 N = color I = 4;
	SU  T = 38 C = 150 N = color I = 4;
	SU  T = 39 C = 150 N = color I = 4;
	SU  T = 40 C = 150 N = color I = 4;
	SU  T = 41 C = 150 N = color I = 4;
	SU  T = 42 C = 150 N = color I = 4;
	SU  T = 43 C = 150 N = color I = 4;
	SU  T = 44 C = 150 N = color I = 4;
	SU  T = 45 C = 150 N = color I = 4;
	SU  T = 46 C = 150 N = color I = 4;
	SU  T = 47 C = 150 N = color I = 4;

	SU  T = 1 C = 151 N = color I = 4;
	SU  T = 2 C = 151 N = color I = 4;
	SU  T = 3 C = 151 N = color I = 4;
	SU  T = 4 C = 151 N = color I = 4;
	SU  T = 5 C = 151 N = color I = 4;
	SU  T = 6 C = 151 N = color I = 4;
	SU  T = 7 C = 151 N = color I = 4;
	SU  T = 8 C = 151 N = color I = 4;
	SU  T = 9 C = 151 N = color I = 4;
	SU  T = 10 C = 151 N = color I = 4;
	SU  T = 11 C = 151 N = color I = 4;
	SU  T = 12 C = 151 N = color I = 4;
	SU  T = 13 C = 151 N = color I = 4;
	SU  T = 14 C = 151 N = color I = 4;
	SU  T = 15 C = 151 N = color I = 4;
	SU  T = 16 C = 151 N = color I = 4;
	SU  T = 17 C = 151 N = color I = 4;
	SU  T = 18 C = 151 N = color I = 4;
	SU  T = 19 C = 151 N = color I = 4;
	SU  T = 20 C = 151 N = color I = 4;
	SU  T = 21 C = 151 N = color I = 4;
	SU  T = 22 C = 151 N = color I = 4;
	SU  T = 23 C = 151 N = color I = 4;
	SU  T = 24 C = 151 N = color I = 4;
	SU  T = 25 C = 151 N = color I = 4;
	SU  T = 26 C = 151 N = color I = 4;
	SU  T = 27 C = 151 N = color I = 4;
	SU  T = 28 C = 151 N = color I = 4;
	SU  T = 29 C = 151 N = color I = 4;
	SU  T = 30 C = 151 N = color I = 4;
	SU  T = 31 C = 151 N = color I = 4;
	SU  T = 32 C = 151 N = color I = 4;
	SU  T = 33 C = 151 N = color I = 4;
	SU  T = 34 C = 151 N = color I = 4;
	SU  T = 35 C = 151 N = color I = 4;
	SU  T = 36 C = 151 N = color I = 4;
	SU  T = 37 C = 151 N = color I = 4;
	SU  T = 38 C = 151 N = color I = 4;
	SU  T = 39 C = 151 N = color I = 4;
	SU  T = 40 C = 151 N = color I = 4;
	SU  T = 41 C = 151 N = color I = 4;
	SU  T = 42 C = 151 N = color I = 4;
	SU  T = 43 C = 151 N = color I = 4;
	SU  T = 44 C = 151 N = color I = 4;
	SU  T = 45 C = 151 N = color I = 4;
	SU  T = 46 C = 151 N = color I = 4;
	SU  T = 47 C = 151 N = color I = 4;

	SU  C = 152 N = color I = 6;
	SU  T = 1 C = 152 N = color I = 4;
	SU  T = 2 C = 152 N = color I = 4;
	SU  T = 3 C = 152 N = color I = 4;
	SU  T = 4 C = 152 N = color I = 4;
	SU  T = 5 C = 152 N = color I = 4;
	SU  T = 6 C = 152 N = color I = 4;
	SU  T = 7 C = 152 N = color I = 4;
	SU  T = 8 C = 152 N = color I = 4;
	SU  T = 9 C = 152 N = color I = 4;
	SU  T = 10 C = 152 N = color I = 4;
	SU  T = 11 C = 152 N = color I = 4;
	SU  T = 12 C = 152 N = color I = 4;
	SU  T = 13 C = 152 N = color I = 4;
	SU  T = 14 C = 152 N = color I = 4;
	SU  T = 15 C = 152 N = color I = 4;
	SU  T = 16 C = 152 N = color I = 4;
	SU  T = 17 C = 152 N = color I = 4;
	SU  T = 18 C = 152 N = color I = 4;
	SU  T = 19 C = 152 N = color I = 4;
	SU  T = 20 C = 152 N = color I = 4;
	SU  T = 21 C = 152 N = color I = 4;
	SU  T = 22 C = 152 N = color I = 4;
	SU  T = 23 C = 152 N = color I = 4;
	SU  T = 24 C = 152 N = color I = 4;
	SU  T = 25 C = 152 N = color I = 4;
	SU  T = 26 C = 152 N = color I = 4;
	SU  T = 27 C = 152 N = color I = 4;
	SU  T = 28 C = 152 N = color I = 4;
	SU  T = 29 C = 152 N = color I = 4;
	SU  T = 30 C = 152 N = color I = 4;
	SU  T = 31 C = 152 N = color I = 4;
	SU  T = 32 C = 152 N = color I = 4;
	SU  T = 33 C = 152 N = color I = 4;
	SU  T = 34 C = 152 N = color I = 4;
	SU  T = 35 C = 152 N = color I = 4;
	SU  T = 36 C = 152 N = color I = 4;
	SU  T = 37 C = 152 N = color I = 4;
	SU  T = 38 C = 152 N = color I = 4;
	SU  T = 39 C = 152 N = color I = 4;
	SU  T = 40 C = 152 N = color I = 4;
	SU  T = 41 C = 152 N = color I = 4;
	SU  T = 42 C = 152 N = color I = 4;
	SU  T = 43 C = 152 N = color I = 4;
	SU  T = 44 C = 152 N = color I = 4;
	SU  T = 45 C = 152 N = color I = 4;
	SU  T = 46 C = 152 N = color I = 4;
	SU  T = 47 C = 152 N = color I = 4;

	SU  T = 1 C = 153 N = color I = 4;
	SU  T = 2 C = 153 N = color I = 4;
	SU  T = 3 C = 153 N = color I = 4;
	SU  T = 4 C = 153 N = color I = 4;
	SU  T = 5 C = 153 N = color I = 4;
	SU  T = 6 C = 153 N = color I = 4;
	SU  T = 7 C = 153 N = color I = 4;
	SU  T = 8 C = 153 N = color I = 4;
	SU  T = 9 C = 153 N = color I = 4;
	SU  T = 10 C = 153 N = color I = 4;
	SU  T = 11 C = 153 N = color I = 4;
	SU  T = 12 C = 153 N = color I = 4;
	SU  T = 13 C = 153 N = color I = 4;
	SU  T = 14 C = 153 N = color I = 4;
	SU  T = 15 C = 153 N = color I = 4;
	SU  T = 16 C = 153 N = color I = 4;
	SU  T = 17 C = 153 N = color I = 4;
	SU  T = 18 C = 153 N = color I = 4;
	SU  T = 19 C = 153 N = color I = 4;
	SU  T = 20 C = 153 N = color I = 4;
	SU  T = 21 C = 153 N = color I = 4;
	SU  T = 22 C = 153 N = color I = 4;
	SU  T = 23 C = 153 N = color I = 4;
	SU  T = 24 C = 153 N = color I = 4;
	SU  T = 25 C = 153 N = color I = 4;
	SU  T = 26 C = 153 N = color I = 4;
	SU  T = 27 C = 153 N = color I = 4;
	SU  T = 28 C = 153 N = color I = 4;
	SU  T = 29 C = 153 N = color I = 4;
	SU  T = 30 C = 153 N = color I = 4;
	SU  T = 31 C = 153 N = color I = 4;
	SU  T = 32 C = 153 N = color I = 4;
	SU  T = 33 C = 153 N = color I = 4;
	SU  T = 34 C = 153 N = color I = 4;
	SU  T = 35 C = 153 N = color I = 4;
	SU  T = 36 C = 153 N = color I = 4;
	SU  T = 37 C = 153 N = color I = 4;
	SU  T = 38 C = 153 N = color I = 4;
	SU  T = 39 C = 153 N = color I = 4;
	SU  T = 40 C = 153 N = color I = 4;
	SU  T = 41 C = 153 N = color I = 4;
	SU  T = 42 C = 153 N = color I = 4;
	SU  T = 43 C = 153 N = color I = 4;
	SU  T = 44 C = 153 N = color I = 4;
	SU  T = 45 C = 153 N = color I = 4;
	SU  T = 46 C = 153 N = color I = 4;
	SU  T = 47 C = 153 N = color I = 4;

	SU  T = 1 C = 154 N = color I = 4;
	SU  T = 2 C = 154 N = color I = 4;
	SU  T = 3 C = 154 N = color I = 4;
	SU  T = 4 C = 154 N = color I = 4;
	SU  T = 5 C = 154 N = color I = 4;
	SU  T = 6 C = 154 N = color I = 4;
	SU  T = 7 C = 154 N = color I = 4;
	SU  T = 8 C = 154 N = color I = 4;
	SU  T = 9 C = 154 N = color I = 4;
	SU  T = 10 C = 154 N = color I = 4;
	SU  T = 11 C = 154 N = color I = 4;
	SU  T = 12 C = 154 N = color I = 4;
	SU  T = 13 C = 154 N = color I = 4;
	SU  T = 14 C = 154 N = color I = 4;
	SU  T = 15 C = 154 N = color I = 4;
	SU  T = 16 C = 154 N = color I = 4;
	SU  T = 17 C = 154 N = color I = 4;
	SU  T = 18 C = 154 N = color I = 4;
	SU  T = 19 C = 154 N = color I = 4;
	SU  T = 20 C = 154 N = color I = 4;
	SU  T = 21 C = 154 N = color I = 4;
	SU  T = 22 C = 154 N = color I = 4;
	SU  T = 23 C = 154 N = color I = 4;
	SU  T = 24 C = 154 N = color I = 4;
	SU  T = 25 C = 154 N = color I = 4;
	SU  T = 26 C = 154 N = color I = 4;
	SU  T = 27 C = 154 N = color I = 4;
	SU  T = 28 C = 154 N = color I = 4;
	SU  T = 29 C = 154 N = color I = 4;
	SU  T = 30 C = 154 N = color I = 4;
	SU  T = 31 C = 154 N = color I = 4;
	SU  T = 32 C = 154 N = color I = 4;
	SU  T = 33 C = 154 N = color I = 4;
	SU  T = 34 C = 154 N = color I = 4;
	SU  T = 35 C = 154 N = color I = 4;
	SU  T = 36 C = 154 N = color I = 4;
	SU  T = 37 C = 154 N = color I = 4;
	SU  T = 38 C = 154 N = color I = 4;
	SU  T = 39 C = 154 N = color I = 4;
	SU  T = 40 C = 154 N = color I = 4;
	SU  T = 41 C = 154 N = color I = 4;
	SU  T = 42 C = 154 N = color I = 4;
	SU  T = 43 C = 154 N = color I = 4;
	SU  T = 44 C = 154 N = color I = 4;
	SU  T = 45 C = 154 N = color I = 4;
	SU  T = 46 C = 154 N = color I = 4;
	SU  T = 47 C = 154 N = color I = 4;

	SU  T = 1 C = 155 N = color I = 4;
	SU  T = 2 C = 155 N = color I = 4;
	SU  T = 3 C = 155 N = color I = 4;
	SU  T = 4 C = 155 N = color I = 4;
	SU  T = 5 C = 155 N = color I = 4;
	SU  T = 6 C = 155 N = color I = 4;
	SU  T = 7 C = 155 N = color I = 4;
	SU  T = 8 C = 155 N = color I = 4;
	SU  T = 9 C = 155 N = color I = 4;
	SU  T = 10 C = 155 N = color I = 4;
	SU  T = 11 C = 155 N = color I = 4;
	SU  T = 12 C = 155 N = color I = 4;
	SU  T = 13 C = 155 N = color I = 4;
	SU  T = 14 C = 155 N = color I = 4;
	SU  T = 15 C = 155 N = color I = 4;
	SU  T = 16 C = 155 N = color I = 4;
	SU  T = 17 C = 155 N = color I = 4;
	SU  T = 18 C = 155 N = color I = 4;
	SU  T = 19 C = 155 N = color I = 4;
	SU  T = 20 C = 155 N = color I = 4;
	SU  T = 21 C = 155 N = color I = 4;
	SU  T = 22 C = 155 N = color I = 4;
	SU  T = 23 C = 155 N = color I = 4;
	SU  T = 24 C = 155 N = color I = 4;
	SU  T = 25 C = 155 N = color I = 4;
	SU  T = 26 C = 155 N = color I = 4;
	SU  T = 27 C = 155 N = color I = 4;
	SU  T = 28 C = 155 N = color I = 4;
	SU  T = 29 C = 155 N = color I = 4;
	SU  T = 30 C = 155 N = color I = 4;
	SU  T = 31 C = 155 N = color I = 4;
	SU  T = 32 C = 155 N = color I = 4;
	SU  T = 33 C = 155 N = color I = 4;
	SU  T = 34 C = 155 N = color I = 4;
	SU  T = 35 C = 155 N = color I = 4;
	SU  T = 36 C = 155 N = color I = 4;
	SU  T = 37 C = 155 N = color I = 4;
	SU  T = 38 C = 155 N = color I = 4;
	SU  T = 39 C = 155 N = color I = 4;
	SU  T = 40 C = 155 N = color I = 4;
	SU  T = 41 C = 155 N = color I = 4;
	SU  T = 42 C = 155 N = color I = 4;
	SU  T = 43 C = 155 N = color I = 4;
	SU  T = 44 C = 155 N = color I = 4;
	SU  T = 45 C = 155 N = color I = 4;
	SU  T = 46 C = 155 N = color I = 4;
	SU  T = 47 C = 155 N = color I = 4;

	SU  T = 1 C = 156 N = color I = 4;
	SU  T = 2 C = 156 N = color I = 4;
	SU  T = 3 C = 156 N = color I = 4;
	SU  T = 4 C = 156 N = color I = 4;
	SU  T = 5 C = 156 N = color I = 4;
	SU  T = 6 C = 156 N = color I = 4;
	SU  T = 7 C = 156 N = color I = 4;
	SU  T = 8 C = 156 N = color I = 4;
	SU  T = 9 C = 156 N = color I = 4;
	SU  T = 10 C = 156 N = color I = 4;
	SU  T = 11 C = 156 N = color I = 4;
	SU  T = 12 C = 156 N = color I = 4;
	SU  T = 13 C = 156 N = color I = 4;
	SU  T = 14 C = 156 N = color I = 4;
	SU  T = 15 C = 156 N = color I = 4;
	SU  T = 16 C = 156 N = color I = 4;
	SU  T = 17 C = 156 N = color I = 4;
	SU  T = 18 C = 156 N = color I = 4;
	SU  T = 19 C = 156 N = color I = 4;
	SU  T = 20 C = 156 N = color I = 4;
	SU  T = 21 C = 156 N = color I = 4;
	SU  T = 22 C = 156 N = color I = 4;
	SU  T = 23 C = 156 N = color I = 4;
	SU  T = 24 C = 156 N = color I = 4;
	SU  T = 25 C = 156 N = color I = 4;
	SU  T = 26 C = 156 N = color I = 4;
	SU  T = 27 C = 156 N = color I = 4;
	SU  T = 28 C = 156 N = color I = 4;
	SU  T = 29 C = 156 N = color I = 4;
	SU  T = 30 C = 156 N = color I = 4;
	SU  T = 31 C = 156 N = color I = 4;
	SU  T = 32 C = 156 N = color I = 4;
	SU  T = 33 C = 156 N = color I = 4;
	SU  T = 34 C = 156 N = color I = 4;
	SU  T = 35 C = 156 N = color I = 4;
	SU  T = 36 C = 156 N = color I = 4;
	SU  T = 37 C = 156 N = color I = 4;
	SU  T = 38 C = 156 N = color I = 4;
	SU  T = 39 C = 156 N = color I = 4;
	SU  T = 40 C = 156 N = color I = 4;
	SU  T = 41 C = 156 N = color I = 4;
	SU  T = 42 C = 156 N = color I = 4;
	SU  T = 43 C = 156 N = color I = 4;
	SU  T = 44 C = 156 N = color I = 4;
	SU  T = 45 C = 156 N = color I = 4;
	SU  T = 46 C = 156 N = color I = 4;
	SU  T = 47 C = 156 N = color I = 4;

	SU  T = 1 C = 157 N = color I = 4;
	SU  T = 2 C = 157 N = color I = 4;
	SU  T = 3 C = 157 N = color I = 4;
	SU  T = 4 C = 157 N = color I = 4;
	SU  T = 5 C = 157 N = color I = 4;
	SU  T = 6 C = 157 N = color I = 4;
	SU  T = 7 C = 157 N = color I = 4;
	SU  T = 8 C = 157 N = color I = 4;
	SU  T = 9 C = 157 N = color I = 4;
	SU  T = 10 C = 157 N = color I = 4;
	SU  T = 11 C = 157 N = color I = 4;
	SU  T = 12 C = 157 N = color I = 4;
	SU  T = 13 C = 157 N = color I = 4;
	SU  T = 14 C = 157 N = color I = 4;
	SU  T = 15 C = 157 N = color I = 4;
	SU  T = 16 C = 157 N = color I = 4;
	SU  T = 17 C = 157 N = color I = 4;
	SU  T = 18 C = 157 N = color I = 4;
	SU  T = 19 C = 157 N = color I = 4;
	SU  T = 20 C = 157 N = color I = 4;
	SU  T = 21 C = 157 N = color I = 4;
	SU  T = 22 C = 157 N = color I = 4;
	SU  T = 23 C = 157 N = color I = 4;
	SU  T = 24 C = 157 N = color I = 4;
	SU  T = 25 C = 157 N = color I = 4;
	SU  T = 26 C = 157 N = color I = 4;
	SU  T = 27 C = 157 N = color I = 4;
	SU  T = 28 C = 157 N = color I = 4;
	SU  T = 29 C = 157 N = color I = 4;
	SU  T = 30 C = 157 N = color I = 4;
	SU  T = 31 C = 157 N = color I = 4;
	SU  T = 32 C = 157 N = color I = 4;
	SU  T = 33 C = 157 N = color I = 4;
	SU  T = 34 C = 157 N = color I = 4;
	SU  T = 35 C = 157 N = color I = 4;
	SU  T = 36 C = 157 N = color I = 4;
	SU  T = 37 C = 157 N = color I = 4;
	SU  T = 38 C = 157 N = color I = 4;
	SU  T = 39 C = 157 N = color I = 4;
	SU  T = 40 C = 157 N = color I = 4;
	SU  T = 41 C = 157 N = color I = 4;
	SU  T = 42 C = 157 N = color I = 4;
	SU  T = 43 C = 157 N = color I = 4;
	SU  T = 44 C = 157 N = color I = 4;
	SU  T = 45 C = 157 N = color I = 4;
	SU  T = 46 C = 157 N = color I = 4;
	SU  T = 47 C = 157 N = color I = 4;

	SU  T = 1 C = 158 N = color I = 4;
	SU  T = 2 C = 158 N = color I = 4;
	SU  T = 3 C = 158 N = color I = 4;
	SU  T = 4 C = 158 N = color I = 4;
	SU  T = 5 C = 158 N = color I = 4;
	SU  T = 6 C = 158 N = color I = 4;
	SU  T = 7 C = 158 N = color I = 4;
	SU  T = 8 C = 158 N = color I = 4;
	SU  T = 9 C = 158 N = color I = 4;
	SU  T = 10 C = 158 N = color I = 4;
	SU  T = 11 C = 158 N = color I = 4;
	SU  T = 12 C = 158 N = color I = 4;
	SU  T = 13 C = 158 N = color I = 4;
	SU  T = 14 C = 158 N = color I = 4;
	SU  T = 15 C = 158 N = color I = 4;
	SU  T = 16 C = 158 N = color I = 4;
	SU  T = 17 C = 158 N = color I = 4;
	SU  T = 18 C = 158 N = color I = 4;
	SU  T = 19 C = 158 N = color I = 4;
	SU  T = 20 C = 158 N = color I = 4;
	SU  T = 21 C = 158 N = color I = 4;
	SU  T = 22 C = 158 N = color I = 4;
	SU  T = 23 C = 158 N = color I = 4;
	SU  T = 24 C = 158 N = color I = 4;
	SU  T = 25 C = 158 N = color I = 4;
	SU  T = 26 C = 158 N = color I = 4;
	SU  T = 27 C = 158 N = color I = 4;
	SU  T = 28 C = 158 N = color I = 4;
	SU  T = 29 C = 158 N = color I = 4;
	SU  T = 30 C = 158 N = color I = 4;
	SU  T = 31 C = 158 N = color I = 4;
	SU  T = 32 C = 158 N = color I = 4;
	SU  T = 33 C = 158 N = color I = 4;
	SU  T = 34 C = 158 N = color I = 4;
	SU  T = 35 C = 158 N = color I = 4;
	SU  T = 36 C = 158 N = color I = 4;
	SU  T = 37 C = 158 N = color I = 4;
	SU  T = 38 C = 158 N = color I = 4;
	SU  T = 39 C = 158 N = color I = 4;
	SU  T = 40 C = 158 N = color I = 4;
	SU  T = 41 C = 158 N = color I = 4;
	SU  T = 42 C = 158 N = color I = 4;
	SU  T = 43 C = 158 N = color I = 4;
	SU  T = 44 C = 158 N = color I = 4;
	SU  T = 45 C = 158 N = color I = 4;
	SU  T = 46 C = 158 N = color I = 4;
	SU  T = 47 C = 158 N = color I = 4;

	SU  T = 1 C = 159 N = color I = 4;
	SU  T = 2 C = 159 N = color I = 4;
	SU  T = 3 C = 159 N = color I = 4;
	SU  T = 4 C = 159 N = color I = 4;
	SU  T = 5 C = 159 N = color I = 4;
	SU  T = 6 C = 159 N = color I = 4;
	SU  T = 7 C = 159 N = color I = 4;
	SU  T = 8 C = 159 N = color I = 4;
	SU  T = 9 C = 159 N = color I = 4;
	SU  T = 10 C = 159 N = color I = 4;
	SU  T = 11 C = 159 N = color I = 4;
	SU  T = 12 C = 159 N = color I = 4;
	SU  T = 13 C = 159 N = color I = 4;
	SU  T = 14 C = 159 N = color I = 4;
	SU  T = 15 C = 159 N = color I = 4;
	SU  T = 16 C = 159 N = color I = 4;
	SU  T = 17 C = 159 N = color I = 4;
	SU  T = 18 C = 159 N = color I = 4;
	SU  T = 19 C = 159 N = color I = 4;
	SU  T = 20 C = 159 N = color I = 4;
	SU  T = 21 C = 159 N = color I = 4;
	SU  T = 22 C = 159 N = color I = 4;
	SU  T = 23 C = 159 N = color I = 4;
	SU  T = 24 C = 159 N = color I = 4;
	SU  T = 25 C = 159 N = color I = 4;
	SU  T = 26 C = 159 N = color I = 4;
	SU  T = 27 C = 159 N = color I = 4;
	SU  T = 28 C = 159 N = color I = 4;
	SU  T = 29 C = 159 N = color I = 4;
	SU  T = 30 C = 159 N = color I = 4;
	SU  T = 31 C = 159 N = color I = 4;
	SU  T = 32 C = 159 N = color I = 4;
	SU  T = 33 C = 159 N = color I = 4;
	SU  T = 34 C = 159 N = color I = 4;
	SU  T = 35 C = 159 N = color I = 4;
	SU  T = 36 C = 159 N = color I = 4;
	SU  T = 37 C = 159 N = color I = 4;
	SU  T = 38 C = 159 N = color I = 4;
	SU  T = 39 C = 159 N = color I = 4;
	SU  T = 40 C = 159 N = color I = 4;
	SU  T = 41 C = 159 N = color I = 4;
	SU  T = 42 C = 159 N = color I = 4;
	SU  T = 43 C = 159 N = color I = 4;
	SU  T = 44 C = 159 N = color I = 4;
	SU  T = 45 C = 159 N = color I = 4;
	SU  T = 46 C = 159 N = color I = 4;
	SU  T = 47 C = 159 N = color I = 4;

	SU  C = 160 N = color I = 6;
	SU  T = 1 C = 160 N = color I = 4;
	SU  T = 2 C = 160 N = color I = 4;
	SU  T = 3 C = 160 N = color I = 4;
	SU  T = 4 C = 160 N = color I = 4;
	SU  T = 5 C = 160 N = color I = 4;
	SU  T = 6 C = 160 N = color I = 4;
	SU  T = 7 C = 160 N = color I = 4;
	SU  T = 8 C = 160 N = color I = 4;
	SU  T = 9 C = 160 N = color I = 4;
	SU  T = 10 C = 160 N = color I = 4;
	SU  T = 11 C = 160 N = color I = 4;
	SU  T = 12 C = 160 N = color I = 4;
	SU  T = 13 C = 160 N = color I = 4;
	SU  T = 14 C = 160 N = color I = 4;
	SU  T = 15 C = 160 N = color I = 4;
	SU  T = 16 C = 160 N = color I = 4;
	SU  T = 17 C = 160 N = color I = 4;
	SU  T = 18 C = 160 N = color I = 4;
	SU  T = 19 C = 160 N = color I = 4;
	SU  T = 20 C = 160 N = color I = 4;
	SU  T = 21 C = 160 N = color I = 4;
	SU  T = 22 C = 160 N = color I = 4;
	SU  T = 23 C = 160 N = color I = 4;
	SU  T = 24 C = 160 N = color I = 4;
	SU  T = 25 C = 160 N = color I = 4;
	SU  T = 26 C = 160 N = color I = 4;
	SU  T = 27 C = 160 N = color I = 4;
	SU  T = 28 C = 160 N = color I = 4;
	SU  T = 29 C = 160 N = color I = 4;
	SU  T = 30 C = 160 N = color I = 4;
	SU  T = 31 C = 160 N = color I = 4;
	SU  T = 32 C = 160 N = color I = 4;
	SU  T = 33 C = 160 N = color I = 4;
	SU  T = 34 C = 160 N = color I = 4;
	SU  T = 35 C = 160 N = color I = 4;
	SU  T = 36 C = 160 N = color I = 4;
	SU  T = 37 C = 160 N = color I = 4;
	SU  T = 38 C = 160 N = color I = 4;
	SU  T = 39 C = 160 N = color I = 4;
	SU  T = 40 C = 160 N = color I = 4;
	SU  T = 41 C = 160 N = color I = 4;
	SU  T = 42 C = 160 N = color I = 4;
	SU  T = 43 C = 160 N = color I = 4;
	SU  T = 44 C = 160 N = color I = 4;
	SU  T = 45 C = 160 N = color I = 4;
	SU  T = 46 C = 160 N = color I = 4;
	SU  T = 47 C = 160 N = color I = 4;

	SU  C = 161 N = color I = 6;
	SU  T = 1 C = 161 N = color I = 4;
	SU  T = 2 C = 161 N = color I = 4;
	SU  T = 3 C = 161 N = color I = 4;
	SU  T = 4 C = 161 N = color I = 4;
	SU  T = 5 C = 161 N = color I = 4;
	SU  T = 6 C = 161 N = color I = 4;
	SU  T = 7 C = 161 N = color I = 4;
	SU  T = 8 C = 161 N = color I = 4;
	SU  T = 9 C = 161 N = color I = 4;
	SU  T = 10 C = 161 N = color I = 4;
	SU  T = 11 C = 161 N = color I = 4;
	SU  T = 12 C = 161 N = color I = 4;
	SU  T = 13 C = 161 N = color I = 4;
	SU  T = 14 C = 161 N = color I = 4;
	SU  T = 15 C = 161 N = color I = 4;
	SU  T = 16 C = 161 N = color I = 4;
	SU  T = 17 C = 161 N = color I = 4;
	SU  T = 18 C = 161 N = color I = 4;
	SU  T = 19 C = 161 N = color I = 4;
	SU  T = 20 C = 161 N = color I = 4;
	SU  T = 21 C = 161 N = color I = 4;
	SU  T = 22 C = 161 N = color I = 4;
	SU  T = 23 C = 161 N = color I = 4;
	SU  T = 24 C = 161 N = color I = 4;
	SU  T = 25 C = 161 N = color I = 4;
	SU  T = 26 C = 161 N = color I = 4;
	SU  T = 27 C = 161 N = color I = 4;
	SU  T = 28 C = 161 N = color I = 4;
	SU  T = 29 C = 161 N = color I = 4;
	SU  T = 30 C = 161 N = color I = 4;
	SU  T = 31 C = 161 N = color I = 4;
	SU  T = 32 C = 161 N = color I = 4;
	SU  T = 33 C = 161 N = color I = 4;
	SU  T = 34 C = 161 N = color I = 4;
	SU  T = 35 C = 161 N = color I = 4;
	SU  T = 36 C = 161 N = color I = 4;
	SU  T = 37 C = 161 N = color I = 4;
	SU  T = 38 C = 161 N = color I = 4;
	SU  T = 39 C = 161 N = color I = 4;
	SU  T = 40 C = 161 N = color I = 4;
	SU  T = 41 C = 161 N = color I = 4;
	SU  T = 42 C = 161 N = color I = 4;
	SU  T = 43 C = 161 N = color I = 4;
	SU  T = 44 C = 161 N = color I = 4;
	SU  T = 45 C = 161 N = color I = 4;
	SU  T = 46 C = 161 N = color I = 4;
	SU  T = 47 C = 161 N = color I = 4;

	SU  C = 162 N = color I = 6;
	SU  T = 1 C = 162 N = color I = 4;
	SU  T = 2 C = 162 N = color I = 4;
	SU  T = 3 C = 162 N = color I = 4;
	SU  T = 4 C = 162 N = color I = 4;
	SU  T = 5 C = 162 N = color I = 4;
	SU  T = 6 C = 162 N = color I = 4;
	SU  T = 7 C = 162 N = color I = 4;
	SU  T = 8 C = 162 N = color I = 4;
	SU  T = 9 C = 162 N = color I = 4;
	SU  T = 10 C = 162 N = color I = 4;
	SU  T = 11 C = 162 N = color I = 4;
	SU  T = 12 C = 162 N = color I = 4;
	SU  T = 13 C = 162 N = color I = 4;
	SU  T = 14 C = 162 N = color I = 4;
	SU  T = 15 C = 162 N = color I = 4;
	SU  T = 16 C = 162 N = color I = 4;
	SU  T = 17 C = 162 N = color I = 4;
	SU  T = 18 C = 162 N = color I = 4;
	SU  T = 19 C = 162 N = color I = 4;
	SU  T = 20 C = 162 N = color I = 4;
	SU  T = 21 C = 162 N = color I = 4;
	SU  T = 22 C = 162 N = color I = 4;
	SU  T = 23 C = 162 N = color I = 4;
	SU  T = 24 C = 162 N = color I = 4;
	SU  T = 25 C = 162 N = color I = 4;
	SU  T = 26 C = 162 N = color I = 4;
	SU  T = 27 C = 162 N = color I = 4;
	SU  T = 28 C = 162 N = color I = 4;
	SU  T = 29 C = 162 N = color I = 4;
	SU  T = 30 C = 162 N = color I = 4;
	SU  T = 31 C = 162 N = color I = 4;
	SU  T = 32 C = 162 N = color I = 4;
	SU  T = 33 C = 162 N = color I = 4;
	SU  T = 34 C = 162 N = color I = 4;
	SU  T = 35 C = 162 N = color I = 4;
	SU  T = 36 C = 162 N = color I = 4;
	SU  T = 37 C = 162 N = color I = 4;
	SU  T = 38 C = 162 N = color I = 4;
	SU  T = 39 C = 162 N = color I = 4;
	SU  T = 40 C = 162 N = color I = 4;
	SU  T = 41 C = 162 N = color I = 4;
	SU  T = 42 C = 162 N = color I = 4;
	SU  T = 43 C = 162 N = color I = 4;
	SU  T = 44 C = 162 N = color I = 4;
	SU  T = 45 C = 162 N = color I = 4;
	SU  T = 46 C = 162 N = color I = 4;
	SU  T = 47 C = 162 N = color I = 4;

	SU  C = 163 N = color I = 6;
	SU  T = 1 C = 163 N = color I = 4;
	SU  T = 2 C = 163 N = color I = 4;
	SU  T = 3 C = 163 N = color I = 4;
	SU  T = 4 C = 163 N = color I = 4;
	SU  T = 5 C = 163 N = color I = 4;
	SU  T = 6 C = 163 N = color I = 4;
	SU  T = 7 C = 163 N = color I = 4;
	SU  T = 8 C = 163 N = color I = 4;
	SU  T = 9 C = 163 N = color I = 4;
	SU  T = 10 C = 163 N = color I = 4;
	SU  T = 11 C = 163 N = color I = 4;
	SU  T = 12 C = 163 N = color I = 4;
	SU  T = 13 C = 163 N = color I = 4;
	SU  T = 14 C = 163 N = color I = 4;
	SU  T = 15 C = 163 N = color I = 4;
	SU  T = 16 C = 163 N = color I = 4;
	SU  T = 17 C = 163 N = color I = 4;
	SU  T = 18 C = 163 N = color I = 4;
	SU  T = 19 C = 163 N = color I = 4;
	SU  T = 20 C = 163 N = color I = 4;
	SU  T = 21 C = 163 N = color I = 4;
	SU  T = 22 C = 163 N = color I = 4;
	SU  T = 23 C = 163 N = color I = 4;
	SU  T = 24 C = 163 N = color I = 4;
	SU  T = 25 C = 163 N = color I = 4;
	SU  T = 26 C = 163 N = color I = 4;
	SU  T = 27 C = 163 N = color I = 4;
	SU  T = 28 C = 163 N = color I = 4;
	SU  T = 29 C = 163 N = color I = 4;
	SU  T = 30 C = 163 N = color I = 4;
	SU  T = 31 C = 163 N = color I = 4;
	SU  T = 32 C = 163 N = color I = 4;
	SU  T = 33 C = 163 N = color I = 4;
	SU  T = 34 C = 163 N = color I = 4;
	SU  T = 35 C = 163 N = color I = 4;
	SU  T = 36 C = 163 N = color I = 4;
	SU  T = 37 C = 163 N = color I = 4;
	SU  T = 38 C = 163 N = color I = 4;
	SU  T = 39 C = 163 N = color I = 4;
	SU  T = 40 C = 163 N = color I = 4;
	SU  T = 41 C = 163 N = color I = 4;
	SU  T = 42 C = 163 N = color I = 4;
	SU  T = 43 C = 163 N = color I = 4;
	SU  T = 44 C = 163 N = color I = 4;
	SU  T = 45 C = 163 N = color I = 4;
	SU  T = 46 C = 163 N = color I = 4;
	SU  T = 47 C = 163 N = color I = 4;

	SU  T = 1 C = 164 N = color I = 4;
	SU  T = 2 C = 164 N = color I = 4;
	SU  T = 3 C = 164 N = color I = 4;
	SU  T = 4 C = 164 N = color I = 4;
	SU  T = 5 C = 164 N = color I = 4;
	SU  T = 6 C = 164 N = color I = 4;
	SU  T = 7 C = 164 N = color I = 4;
	SU  T = 8 C = 164 N = color I = 4;
	SU  T = 9 C = 164 N = color I = 4;
	SU  T = 10 C = 164 N = color I = 4;
	SU  T = 11 C = 164 N = color I = 4;
	SU  T = 12 C = 164 N = color I = 4;
	SU  T = 13 C = 164 N = color I = 4;
	SU  T = 14 C = 164 N = color I = 4;
	SU  T = 15 C = 164 N = color I = 4;
	SU  T = 16 C = 164 N = color I = 4;
	SU  T = 17 C = 164 N = color I = 4;
	SU  T = 18 C = 164 N = color I = 4;
	SU  T = 19 C = 164 N = color I = 4;
	SU  T = 20 C = 164 N = color I = 4;
	SU  T = 21 C = 164 N = color I = 4;
	SU  T = 22 C = 164 N = color I = 4;
	SU  T = 23 C = 164 N = color I = 4;
	SU  T = 24 C = 164 N = color I = 4;
	SU  T = 25 C = 164 N = color I = 4;
	SU  T = 26 C = 164 N = color I = 4;
	SU  T = 27 C = 164 N = color I = 4;
	SU  T = 28 C = 164 N = color I = 4;
	SU  T = 29 C = 164 N = color I = 4;
	SU  T = 30 C = 164 N = color I = 4;
	SU  T = 31 C = 164 N = color I = 4;
	SU  T = 32 C = 164 N = color I = 4;
	SU  T = 33 C = 164 N = color I = 4;
	SU  T = 34 C = 164 N = color I = 4;
	SU  T = 35 C = 164 N = color I = 4;
	SU  T = 36 C = 164 N = color I = 4;
	SU  T = 37 C = 164 N = color I = 4;
	SU  T = 38 C = 164 N = color I = 4;
	SU  T = 39 C = 164 N = color I = 4;
	SU  T = 40 C = 164 N = color I = 4;
	SU  T = 41 C = 164 N = color I = 4;
	SU  T = 42 C = 164 N = color I = 4;
	SU  T = 43 C = 164 N = color I = 4;
	SU  T = 44 C = 164 N = color I = 4;
	SU  T = 45 C = 164 N = color I = 4;
	SU  T = 46 C = 164 N = color I = 4;
	SU  T = 47 C = 164 N = color I = 4;

	SU  T = 1 C = 165 N = color I = 4;
	SU  T = 2 C = 165 N = color I = 4;
	SU  T = 3 C = 165 N = color I = 4;
	SU  T = 4 C = 165 N = color I = 4;
	SU  T = 5 C = 165 N = color I = 4;
	SU  T = 6 C = 165 N = color I = 4;
	SU  T = 7 C = 165 N = color I = 4;
	SU  T = 8 C = 165 N = color I = 4;
	SU  T = 9 C = 165 N = color I = 4;
	SU  T = 10 C = 165 N = color I = 4;
	SU  T = 11 C = 165 N = color I = 4;
	SU  T = 12 C = 165 N = color I = 4;
	SU  T = 13 C = 165 N = color I = 4;
	SU  T = 14 C = 165 N = color I = 4;
	SU  T = 15 C = 165 N = color I = 4;
	SU  T = 16 C = 165 N = color I = 4;
	SU  T = 17 C = 165 N = color I = 4;
	SU  T = 18 C = 165 N = color I = 4;
	SU  T = 19 C = 165 N = color I = 4;
	SU  T = 20 C = 165 N = color I = 4;
	SU  T = 21 C = 165 N = color I = 4;
	SU  T = 22 C = 165 N = color I = 4;
	SU  T = 23 C = 165 N = color I = 4;
	SU  T = 24 C = 165 N = color I = 4;
	SU  T = 25 C = 165 N = color I = 4;
	SU  T = 26 C = 165 N = color I = 4;
	SU  T = 27 C = 165 N = color I = 4;
	SU  T = 28 C = 165 N = color I = 4;
	SU  T = 29 C = 165 N = color I = 4;
	SU  T = 30 C = 165 N = color I = 4;
	SU  T = 31 C = 165 N = color I = 4;
	SU  T = 32 C = 165 N = color I = 4;
	SU  T = 33 C = 165 N = color I = 4;
	SU  T = 34 C = 165 N = color I = 4;
	SU  T = 35 C = 165 N = color I = 4;
	SU  T = 36 C = 165 N = color I = 4;
	SU  T = 37 C = 165 N = color I = 4;
	SU  T = 38 C = 165 N = color I = 4;
	SU  T = 39 C = 165 N = color I = 4;
	SU  T = 40 C = 165 N = color I = 4;
	SU  T = 41 C = 165 N = color I = 4;
	SU  T = 42 C = 165 N = color I = 4;
	SU  T = 43 C = 165 N = color I = 4;
	SU  T = 44 C = 165 N = color I = 4;
	SU  T = 45 C = 165 N = color I = 4;
	SU  T = 46 C = 165 N = color I = 4;
	SU  T = 47 C = 165 N = color I = 4;

	SU  T = 1 C = 166 N = color I = 4;
	SU  T = 2 C = 166 N = color I = 4;
	SU  T = 3 C = 166 N = color I = 4;
	SU  T = 4 C = 166 N = color I = 4;
	SU  T = 5 C = 166 N = color I = 4;
	SU  T = 6 C = 166 N = color I = 4;
	SU  T = 7 C = 166 N = color I = 4;
	SU  T = 8 C = 166 N = color I = 4;
	SU  T = 9 C = 166 N = color I = 4;
	SU  T = 10 C = 166 N = color I = 4;
	SU  T = 11 C = 166 N = color I = 4;
	SU  T = 12 C = 166 N = color I = 4;
	SU  T = 13 C = 166 N = color I = 4;
	SU  T = 14 C = 166 N = color I = 4;
	SU  T = 15 C = 166 N = color I = 4;
	SU  T = 16 C = 166 N = color I = 4;
	SU  T = 17 C = 166 N = color I = 4;
	SU  T = 18 C = 166 N = color I = 4;
	SU  T = 19 C = 166 N = color I = 4;
	SU  T = 20 C = 166 N = color I = 4;
	SU  T = 21 C = 166 N = color I = 4;
	SU  T = 22 C = 166 N = color I = 4;
	SU  T = 23 C = 166 N = color I = 4;
	SU  T = 24 C = 166 N = color I = 4;
	SU  T = 25 C = 166 N = color I = 4;
	SU  T = 26 C = 166 N = color I = 4;
	SU  T = 27 C = 166 N = color I = 4;
	SU  T = 28 C = 166 N = color I = 4;
	SU  T = 29 C = 166 N = color I = 4;
	SU  T = 30 C = 166 N = color I = 4;
	SU  T = 31 C = 166 N = color I = 4;
	SU  T = 32 C = 166 N = color I = 4;
	SU  T = 33 C = 166 N = color I = 4;
	SU  T = 34 C = 166 N = color I = 4;
	SU  T = 35 C = 166 N = color I = 4;
	SU  T = 36 C = 166 N = color I = 4;
	SU  T = 37 C = 166 N = color I = 4;
	SU  T = 38 C = 166 N = color I = 4;
	SU  T = 39 C = 166 N = color I = 4;
	SU  T = 40 C = 166 N = color I = 4;
	SU  T = 41 C = 166 N = color I = 4;
	SU  T = 42 C = 166 N = color I = 4;
	SU  T = 43 C = 166 N = color I = 4;
	SU  T = 44 C = 166 N = color I = 4;
	SU  T = 45 C = 166 N = color I = 4;
	SU  T = 46 C = 166 N = color I = 4;
	SU  T = 47 C = 166 N = color I = 4;

	SU  C = 167 N = color I = 6;
	SU  T = 1 C = 167 N = color I = 4;
	SU  T = 2 C = 167 N = color I = 4;
	SU  T = 3 C = 167 N = color I = 4;
	SU  T = 4 C = 167 N = color I = 4;
	SU  T = 5 C = 167 N = color I = 4;
	SU  T = 6 C = 167 N = color I = 4;
	SU  T = 7 C = 167 N = color I = 4;
	SU  T = 8 C = 167 N = color I = 4;
	SU  T = 9 C = 167 N = color I = 4;
	SU  T = 10 C = 167 N = color I = 4;
	SU  T = 11 C = 167 N = color I = 4;
	SU  T = 12 C = 167 N = color I = 4;
	SU  T = 13 C = 167 N = color I = 4;
	SU  T = 14 C = 167 N = color I = 4;
	SU  T = 15 C = 167 N = color I = 4;
	SU  T = 16 C = 167 N = color I = 4;
	SU  T = 17 C = 167 N = color I = 4;
	SU  T = 18 C = 167 N = color I = 4;
	SU  T = 19 C = 167 N = color I = 4;
	SU  T = 20 C = 167 N = color I = 4;
	SU  T = 21 C = 167 N = color I = 4;
	SU  T = 22 C = 167 N = color I = 4;
	SU  T = 23 C = 167 N = color I = 4;
	SU  T = 24 C = 167 N = color I = 4;
	SU  T = 25 C = 167 N = color I = 4;
	SU  T = 26 C = 167 N = color I = 4;
	SU  T = 27 C = 167 N = color I = 4;
	SU  T = 28 C = 167 N = color I = 4;
	SU  T = 29 C = 167 N = color I = 4;
	SU  T = 30 C = 167 N = color I = 4;
	SU  T = 31 C = 167 N = color I = 4;
	SU  T = 32 C = 167 N = color I = 4;
	SU  T = 33 C = 167 N = color I = 4;
	SU  T = 34 C = 167 N = color I = 4;
	SU  T = 35 C = 167 N = color I = 4;
	SU  T = 36 C = 167 N = color I = 4;
	SU  T = 37 C = 167 N = color I = 4;
	SU  T = 38 C = 167 N = color I = 4;
	SU  T = 39 C = 167 N = color I = 4;
	SU  T = 40 C = 167 N = color I = 4;
	SU  T = 41 C = 167 N = color I = 4;
	SU  T = 42 C = 167 N = color I = 4;
	SU  T = 43 C = 167 N = color I = 4;
	SU  T = 44 C = 167 N = color I = 4;
	SU  T = 45 C = 167 N = color I = 4;
	SU  T = 46 C = 167 N = color I = 4;
	SU  T = 47 C = 167 N = color I = 4;

	SU  T = 1 C = 168 N = color I = 4;
	SU  T = 2 C = 168 N = color I = 4;
	SU  T = 3 C = 168 N = color I = 4;
	SU  T = 4 C = 168 N = color I = 4;
	SU  T = 5 C = 168 N = color I = 4;
	SU  T = 6 C = 168 N = color I = 4;
	SU  T = 7 C = 168 N = color I = 4;
	SU  T = 8 C = 168 N = color I = 4;
	SU  T = 9 C = 168 N = color I = 4;
	SU  T = 10 C = 168 N = color I = 4;
	SU  T = 11 C = 168 N = color I = 4;
	SU  T = 12 C = 168 N = color I = 4;
	SU  T = 13 C = 168 N = color I = 4;
	SU  T = 14 C = 168 N = color I = 4;
	SU  T = 15 C = 168 N = color I = 4;
	SU  T = 16 C = 168 N = color I = 4;
	SU  T = 17 C = 168 N = color I = 4;
	SU  T = 18 C = 168 N = color I = 4;
	SU  T = 19 C = 168 N = color I = 4;
	SU  T = 20 C = 168 N = color I = 4;
	SU  T = 21 C = 168 N = color I = 4;
	SU  T = 22 C = 168 N = color I = 4;
	SU  T = 23 C = 168 N = color I = 4;
	SU  T = 24 C = 168 N = color I = 4;
	SU  T = 25 C = 168 N = color I = 4;
	SU  T = 26 C = 168 N = color I = 4;
	SU  T = 27 C = 168 N = color I = 4;
	SU  T = 28 C = 168 N = color I = 4;
	SU  T = 29 C = 168 N = color I = 4;
	SU  T = 30 C = 168 N = color I = 4;
	SU  T = 31 C = 168 N = color I = 4;
	SU  T = 32 C = 168 N = color I = 4;
	SU  T = 33 C = 168 N = color I = 4;
	SU  T = 34 C = 168 N = color I = 4;
	SU  T = 35 C = 168 N = color I = 4;
	SU  T = 36 C = 168 N = color I = 4;
	SU  T = 37 C = 168 N = color I = 4;
	SU  T = 38 C = 168 N = color I = 4;
	SU  T = 39 C = 168 N = color I = 4;
	SU  T = 40 C = 168 N = color I = 4;
	SU  T = 41 C = 168 N = color I = 4;
	SU  T = 42 C = 168 N = color I = 4;
	SU  T = 43 C = 168 N = color I = 4;
	SU  T = 44 C = 168 N = color I = 4;
	SU  T = 45 C = 168 N = color I = 4;
	SU  T = 46 C = 168 N = color I = 4;
	SU  T = 47 C = 168 N = color I = 4;

	SU  T = 1 C = 169 N = color I = 4;
	SU  T = 2 C = 169 N = color I = 4;
	SU  T = 3 C = 169 N = color I = 4;
	SU  T = 4 C = 169 N = color I = 4;
	SU  T = 5 C = 169 N = color I = 4;
	SU  T = 6 C = 169 N = color I = 4;
	SU  T = 7 C = 169 N = color I = 4;
	SU  T = 8 C = 169 N = color I = 4;
	SU  T = 9 C = 169 N = color I = 4;
	SU  T = 10 C = 169 N = color I = 4;
	SU  T = 11 C = 169 N = color I = 4;
	SU  T = 12 C = 169 N = color I = 4;
	SU  T = 13 C = 169 N = color I = 4;
	SU  T = 14 C = 169 N = color I = 4;
	SU  T = 15 C = 169 N = color I = 4;
	SU  T = 16 C = 169 N = color I = 4;
	SU  T = 17 C = 169 N = color I = 4;
	SU  T = 18 C = 169 N = color I = 4;
	SU  T = 19 C = 169 N = color I = 4;
	SU  T = 20 C = 169 N = color I = 4;
	SU  T = 21 C = 169 N = color I = 4;
	SU  T = 22 C = 169 N = color I = 4;
	SU  T = 23 C = 169 N = color I = 4;
	SU  T = 24 C = 169 N = color I = 4;
	SU  T = 25 C = 169 N = color I = 4;
	SU  T = 26 C = 169 N = color I = 4;
	SU  T = 27 C = 169 N = color I = 4;
	SU  T = 28 C = 169 N = color I = 4;
	SU  T = 29 C = 169 N = color I = 4;
	SU  T = 30 C = 169 N = color I = 4;
	SU  T = 31 C = 169 N = color I = 4;
	SU  T = 32 C = 169 N = color I = 4;
	SU  T = 33 C = 169 N = color I = 4;
	SU  T = 34 C = 169 N = color I = 4;
	SU  T = 35 C = 169 N = color I = 4;
	SU  T = 36 C = 169 N = color I = 4;
	SU  T = 37 C = 169 N = color I = 4;
	SU  T = 38 C = 169 N = color I = 4;
	SU  T = 39 C = 169 N = color I = 4;
	SU  T = 40 C = 169 N = color I = 4;
	SU  T = 41 C = 169 N = color I = 4;
	SU  T = 42 C = 169 N = color I = 4;
	SU  T = 43 C = 169 N = color I = 4;
	SU  T = 44 C = 169 N = color I = 4;
	SU  T = 45 C = 169 N = color I = 4;
	SU  T = 46 C = 169 N = color I = 4;
	SU  T = 47 C = 169 N = color I = 4;

	SU  C = 170 N = color I = 6;
	SU  T = 1 C = 170 N = color I = 4;
	SU  T = 2 C = 170 N = color I = 4;
	SU  T = 3 C = 170 N = color I = 4;
	SU  T = 4 C = 170 N = color I = 4;
	SU  T = 5 C = 170 N = color I = 4;
	SU  T = 6 C = 170 N = color I = 4;
	SU  T = 7 C = 170 N = color I = 4;
	SU  T = 8 C = 170 N = color I = 4;
	SU  T = 9 C = 170 N = color I = 4;
	SU  T = 10 C = 170 N = color I = 4;
	SU  T = 11 C = 170 N = color I = 4;
	SU  T = 12 C = 170 N = color I = 4;
	SU  T = 13 C = 170 N = color I = 4;
	SU  T = 14 C = 170 N = color I = 4;
	SU  T = 15 C = 170 N = color I = 4;
	SU  T = 16 C = 170 N = color I = 4;
	SU  T = 17 C = 170 N = color I = 4;
	SU  T = 18 C = 170 N = color I = 4;
	SU  T = 19 C = 170 N = color I = 4;
	SU  T = 20 C = 170 N = color I = 4;
	SU  T = 21 C = 170 N = color I = 4;
	SU  T = 22 C = 170 N = color I = 4;
	SU  T = 23 C = 170 N = color I = 4;
	SU  T = 24 C = 170 N = color I = 4;
	SU  T = 25 C = 170 N = color I = 4;
	SU  T = 26 C = 170 N = color I = 4;
	SU  T = 27 C = 170 N = color I = 4;
	SU  T = 28 C = 170 N = color I = 4;
	SU  T = 29 C = 170 N = color I = 4;
	SU  T = 30 C = 170 N = color I = 4;
	SU  T = 31 C = 170 N = color I = 4;
	SU  T = 32 C = 170 N = color I = 4;
	SU  T = 33 C = 170 N = color I = 4;
	SU  T = 34 C = 170 N = color I = 4;
	SU  T = 35 C = 170 N = color I = 4;
	SU  T = 36 C = 170 N = color I = 4;
	SU  T = 37 C = 170 N = color I = 4;
	SU  T = 38 C = 170 N = color I = 4;
	SU  T = 39 C = 170 N = color I = 4;
	SU  T = 40 C = 170 N = color I = 4;
	SU  T = 41 C = 170 N = color I = 4;
	SU  T = 42 C = 170 N = color I = 4;
	SU  T = 43 C = 170 N = color I = 4;
	SU  T = 44 C = 170 N = color I = 4;
	SU  T = 45 C = 170 N = color I = 4;
	SU  T = 46 C = 170 N = color I = 4;
	SU  T = 47 C = 170 N = color I = 4;

	SU  C = 171 N = color I = 6;
	SU  T = 1 C = 171 N = color I = 4;
	SU  T = 2 C = 171 N = color I = 4;
	SU  T = 3 C = 171 N = color I = 4;
	SU  T = 4 C = 171 N = color I = 4;
	SU  T = 5 C = 171 N = color I = 4;
	SU  T = 6 C = 171 N = color I = 4;
	SU  T = 7 C = 171 N = color I = 4;
	SU  T = 8 C = 171 N = color I = 4;
	SU  T = 9 C = 171 N = color I = 4;
	SU  T = 10 C = 171 N = color I = 4;
	SU  T = 11 C = 171 N = color I = 4;
	SU  T = 12 C = 171 N = color I = 4;
	SU  T = 13 C = 171 N = color I = 4;
	SU  T = 14 C = 171 N = color I = 4;
	SU  T = 15 C = 171 N = color I = 4;
	SU  T = 16 C = 171 N = color I = 4;
	SU  T = 17 C = 171 N = color I = 4;
	SU  T = 18 C = 171 N = color I = 4;
	SU  T = 19 C = 171 N = color I = 4;
	SU  T = 20 C = 171 N = color I = 4;
	SU  T = 21 C = 171 N = color I = 4;
	SU  T = 22 C = 171 N = color I = 4;
	SU  T = 23 C = 171 N = color I = 4;
	SU  T = 24 C = 171 N = color I = 4;
	SU  T = 25 C = 171 N = color I = 4;
	SU  T = 26 C = 171 N = color I = 4;
	SU  T = 27 C = 171 N = color I = 4;
	SU  T = 28 C = 171 N = color I = 4;
	SU  T = 29 C = 171 N = color I = 4;
	SU  T = 30 C = 171 N = color I = 4;
	SU  T = 31 C = 171 N = color I = 4;
	SU  T = 32 C = 171 N = color I = 4;
	SU  T = 33 C = 171 N = color I = 4;
	SU  T = 34 C = 171 N = color I = 4;
	SU  T = 35 C = 171 N = color I = 4;
	SU  T = 36 C = 171 N = color I = 4;
	SU  T = 37 C = 171 N = color I = 4;
	SU  T = 38 C = 171 N = color I = 4;
	SU  T = 39 C = 171 N = color I = 4;
	SU  T = 40 C = 171 N = color I = 4;
	SU  T = 41 C = 171 N = color I = 4;
	SU  T = 42 C = 171 N = color I = 4;
	SU  T = 43 C = 171 N = color I = 4;
	SU  T = 44 C = 171 N = color I = 4;
	SU  T = 45 C = 171 N = color I = 4;
	SU  T = 46 C = 171 N = color I = 4;
	SU  T = 47 C = 171 N = color I = 4;

	SU  T = 1 C = 172 N = color I = 4;
	SU  T = 2 C = 172 N = color I = 4;
	SU  T = 3 C = 172 N = color I = 4;
	SU  T = 4 C = 172 N = color I = 4;
	SU  T = 5 C = 172 N = color I = 4;
	SU  T = 6 C = 172 N = color I = 4;
	SU  T = 7 C = 172 N = color I = 4;
	SU  T = 8 C = 172 N = color I = 4;
	SU  T = 9 C = 172 N = color I = 4;
	SU  T = 10 C = 172 N = color I = 4;
	SU  T = 11 C = 172 N = color I = 4;
	SU  T = 12 C = 172 N = color I = 4;
	SU  T = 13 C = 172 N = color I = 4;
	SU  T = 14 C = 172 N = color I = 4;
	SU  T = 15 C = 172 N = color I = 4;
	SU  T = 16 C = 172 N = color I = 4;
	SU  T = 17 C = 172 N = color I = 4;
	SU  T = 18 C = 172 N = color I = 4;
	SU  T = 19 C = 172 N = color I = 4;
	SU  T = 20 C = 172 N = color I = 4;
	SU  T = 21 C = 172 N = color I = 4;
	SU  T = 22 C = 172 N = color I = 4;
	SU  T = 23 C = 172 N = color I = 4;
	SU  T = 24 C = 172 N = color I = 4;
	SU  T = 25 C = 172 N = color I = 4;
	SU  T = 26 C = 172 N = color I = 4;
	SU  T = 27 C = 172 N = color I = 4;
	SU  T = 28 C = 172 N = color I = 4;
	SU  T = 29 C = 172 N = color I = 4;
	SU  T = 30 C = 172 N = color I = 4;
	SU  T = 31 C = 172 N = color I = 4;
	SU  T = 32 C = 172 N = color I = 4;
	SU  T = 33 C = 172 N = color I = 4;
	SU  T = 34 C = 172 N = color I = 4;
	SU  T = 35 C = 172 N = color I = 4;
	SU  T = 36 C = 172 N = color I = 4;
	SU  T = 37 C = 172 N = color I = 4;
	SU  T = 38 C = 172 N = color I = 4;
	SU  T = 39 C = 172 N = color I = 4;
	SU  T = 40 C = 172 N = color I = 4;
	SU  T = 41 C = 172 N = color I = 4;
	SU  T = 42 C = 172 N = color I = 4;
	SU  T = 43 C = 172 N = color I = 4;
	SU  T = 44 C = 172 N = color I = 4;
	SU  T = 45 C = 172 N = color I = 4;
	SU  T = 46 C = 172 N = color I = 4;
	SU  T = 47 C = 172 N = color I = 4;

	SU  C = 173 N = color I = 6;
	SU  T = 1 C = 173 N = color I = 4;
	SU  T = 2 C = 173 N = color I = 4;
	SU  T = 3 C = 173 N = color I = 4;
	SU  T = 4 C = 173 N = color I = 4;
	SU  T = 5 C = 173 N = color I = 4;
	SU  T = 6 C = 173 N = color I = 4;
	SU  T = 7 C = 173 N = color I = 4;
	SU  T = 8 C = 173 N = color I = 4;
	SU  T = 9 C = 173 N = color I = 4;
	SU  T = 10 C = 173 N = color I = 4;
	SU  T = 11 C = 173 N = color I = 4;
	SU  T = 12 C = 173 N = color I = 4;
	SU  T = 13 C = 173 N = color I = 4;
	SU  T = 14 C = 173 N = color I = 4;
	SU  T = 15 C = 173 N = color I = 4;
	SU  T = 16 C = 173 N = color I = 4;
	SU  T = 17 C = 173 N = color I = 4;
	SU  T = 18 C = 173 N = color I = 4;
	SU  T = 19 C = 173 N = color I = 4;
	SU  T = 20 C = 173 N = color I = 4;
	SU  T = 21 C = 173 N = color I = 4;
	SU  T = 22 C = 173 N = color I = 4;
	SU  T = 23 C = 173 N = color I = 4;
	SU  T = 24 C = 173 N = color I = 4;
	SU  T = 25 C = 173 N = color I = 4;
	SU  T = 26 C = 173 N = color I = 4;
	SU  T = 27 C = 173 N = color I = 4;
	SU  T = 28 C = 173 N = color I = 4;
	SU  T = 29 C = 173 N = color I = 4;
	SU  T = 30 C = 173 N = color I = 4;
	SU  T = 31 C = 173 N = color I = 4;
	SU  T = 32 C = 173 N = color I = 4;
	SU  T = 33 C = 173 N = color I = 4;
	SU  T = 34 C = 173 N = color I = 4;
	SU  T = 35 C = 173 N = color I = 4;
	SU  T = 36 C = 173 N = color I = 4;
	SU  T = 37 C = 173 N = color I = 4;
	SU  T = 38 C = 173 N = color I = 4;
	SU  T = 39 C = 173 N = color I = 4;
	SU  T = 40 C = 173 N = color I = 4;
	SU  T = 41 C = 173 N = color I = 4;
	SU  T = 42 C = 173 N = color I = 4;
	SU  T = 43 C = 173 N = color I = 4;
	SU  T = 44 C = 173 N = color I = 4;
	SU  T = 45 C = 173 N = color I = 4;
	SU  T = 46 C = 173 N = color I = 4;
	SU  T = 47 C = 173 N = color I = 4;

	SU  C = 174 N = color I = 6;
	SU  T = 1 C = 174 N = color I = 4;
	SU  T = 2 C = 174 N = color I = 4;
	SU  T = 3 C = 174 N = color I = 4;
	SU  T = 4 C = 174 N = color I = 4;
	SU  T = 5 C = 174 N = color I = 4;
	SU  T = 6 C = 174 N = color I = 4;
	SU  T = 7 C = 174 N = color I = 4;
	SU  T = 8 C = 174 N = color I = 4;
	SU  T = 9 C = 174 N = color I = 4;
	SU  T = 10 C = 174 N = color I = 4;
	SU  T = 11 C = 174 N = color I = 4;
	SU  T = 12 C = 174 N = color I = 4;
	SU  T = 13 C = 174 N = color I = 4;
	SU  T = 14 C = 174 N = color I = 4;
	SU  T = 15 C = 174 N = color I = 4;
	SU  T = 16 C = 174 N = color I = 4;
	SU  T = 17 C = 174 N = color I = 4;
	SU  T = 18 C = 174 N = color I = 4;
	SU  T = 19 C = 174 N = color I = 4;
	SU  T = 20 C = 174 N = color I = 4;
	SU  T = 21 C = 174 N = color I = 4;
	SU  T = 22 C = 174 N = color I = 4;
	SU  T = 23 C = 174 N = color I = 4;
	SU  T = 24 C = 174 N = color I = 4;
	SU  T = 25 C = 174 N = color I = 4;
	SU  T = 26 C = 174 N = color I = 4;
	SU  T = 27 C = 174 N = color I = 4;
	SU  T = 28 C = 174 N = color I = 4;
	SU  T = 29 C = 174 N = color I = 4;
	SU  T = 30 C = 174 N = color I = 4;
	SU  T = 31 C = 174 N = color I = 4;
	SU  T = 32 C = 174 N = color I = 4;
	SU  T = 33 C = 174 N = color I = 4;
	SU  T = 34 C = 174 N = color I = 4;
	SU  T = 35 C = 174 N = color I = 4;
	SU  T = 36 C = 174 N = color I = 4;
	SU  T = 37 C = 174 N = color I = 4;
	SU  T = 38 C = 174 N = color I = 4;
	SU  T = 39 C = 174 N = color I = 4;
	SU  T = 40 C = 174 N = color I = 4;
	SU  T = 41 C = 174 N = color I = 4;
	SU  T = 42 C = 174 N = color I = 4;
	SU  T = 43 C = 174 N = color I = 4;
	SU  T = 44 C = 174 N = color I = 4;
	SU  T = 45 C = 174 N = color I = 4;
	SU  T = 46 C = 174 N = color I = 4;
	SU  T = 47 C = 174 N = color I = 4;

	SU  C = 175 N = color I = 6;
	SU  T = 1 C = 175 N = color I = 4;
	SU  T = 2 C = 175 N = color I = 4;
	SU  T = 3 C = 175 N = color I = 4;
	SU  T = 4 C = 175 N = color I = 4;
	SU  T = 5 C = 175 N = color I = 4;
	SU  T = 6 C = 175 N = color I = 4;
	SU  T = 7 C = 175 N = color I = 4;
	SU  T = 8 C = 175 N = color I = 4;
	SU  T = 9 C = 175 N = color I = 4;
	SU  T = 10 C = 175 N = color I = 4;
	SU  T = 11 C = 175 N = color I = 4;
	SU  T = 12 C = 175 N = color I = 4;
	SU  T = 13 C = 175 N = color I = 4;
	SU  T = 14 C = 175 N = color I = 4;
	SU  T = 15 C = 175 N = color I = 4;
	SU  T = 16 C = 175 N = color I = 4;
	SU  T = 17 C = 175 N = color I = 4;
	SU  T = 18 C = 175 N = color I = 4;
	SU  T = 19 C = 175 N = color I = 4;
	SU  T = 20 C = 175 N = color I = 4;
	SU  T = 21 C = 175 N = color I = 4;
	SU  T = 22 C = 175 N = color I = 4;
	SU  T = 23 C = 175 N = color I = 4;
	SU  T = 24 C = 175 N = color I = 4;
	SU  T = 25 C = 175 N = color I = 4;
	SU  T = 26 C = 175 N = color I = 4;
	SU  T = 27 C = 175 N = color I = 4;
	SU  T = 28 C = 175 N = color I = 4;
	SU  T = 29 C = 175 N = color I = 4;
	SU  T = 30 C = 175 N = color I = 4;
	SU  T = 31 C = 175 N = color I = 4;
	SU  T = 32 C = 175 N = color I = 4;
	SU  T = 33 C = 175 N = color I = 4;
	SU  T = 34 C = 175 N = color I = 4;
	SU  T = 35 C = 175 N = color I = 4;
	SU  T = 36 C = 175 N = color I = 4;
	SU  T = 37 C = 175 N = color I = 4;
	SU  T = 38 C = 175 N = color I = 4;
	SU  T = 39 C = 175 N = color I = 4;
	SU  T = 40 C = 175 N = color I = 4;
	SU  T = 41 C = 175 N = color I = 4;
	SU  T = 42 C = 175 N = color I = 4;
	SU  T = 43 C = 175 N = color I = 4;
	SU  T = 44 C = 175 N = color I = 4;
	SU  T = 45 C = 175 N = color I = 4;
	SU  T = 46 C = 175 N = color I = 4;
	SU  T = 47 C = 175 N = color I = 4;

	SU  C = 176 N = color I = 6;
	SU  T = 1 C = 176 N = color I = 4;
	SU  T = 2 C = 176 N = color I = 4;
	SU  T = 3 C = 176 N = color I = 4;
	SU  T = 4 C = 176 N = color I = 4;
	SU  T = 5 C = 176 N = color I = 4;
	SU  T = 6 C = 176 N = color I = 4;
	SU  T = 7 C = 176 N = color I = 4;
	SU  T = 8 C = 176 N = color I = 4;
	SU  T = 9 C = 176 N = color I = 4;
	SU  T = 10 C = 176 N = color I = 4;
	SU  T = 11 C = 176 N = color I = 4;
	SU  T = 12 C = 176 N = color I = 4;
	SU  T = 13 C = 176 N = color I = 4;
	SU  T = 14 C = 176 N = color I = 4;
	SU  T = 15 C = 176 N = color I = 4;
	SU  T = 16 C = 176 N = color I = 4;
	SU  T = 17 C = 176 N = color I = 4;
	SU  T = 18 C = 176 N = color I = 4;
	SU  T = 19 C = 176 N = color I = 4;
	SU  T = 20 C = 176 N = color I = 4;
	SU  T = 21 C = 176 N = color I = 4;
	SU  T = 22 C = 176 N = color I = 4;
	SU  T = 23 C = 176 N = color I = 4;
	SU  T = 24 C = 176 N = color I = 4;
	SU  T = 25 C = 176 N = color I = 4;
	SU  T = 26 C = 176 N = color I = 4;
	SU  T = 27 C = 176 N = color I = 4;
	SU  T = 28 C = 176 N = color I = 4;
	SU  T = 29 C = 176 N = color I = 4;
	SU  T = 30 C = 176 N = color I = 4;
	SU  T = 31 C = 176 N = color I = 4;
	SU  T = 32 C = 176 N = color I = 4;
	SU  T = 33 C = 176 N = color I = 4;
	SU  T = 34 C = 176 N = color I = 4;
	SU  T = 35 C = 176 N = color I = 4;
	SU  T = 36 C = 176 N = color I = 4;
	SU  T = 37 C = 176 N = color I = 4;
	SU  T = 38 C = 176 N = color I = 4;
	SU  T = 39 C = 176 N = color I = 4;
	SU  T = 40 C = 176 N = color I = 4;
	SU  T = 41 C = 176 N = color I = 4;
	SU  T = 42 C = 176 N = color I = 4;
	SU  T = 43 C = 176 N = color I = 4;
	SU  T = 44 C = 176 N = color I = 4;
	SU  T = 45 C = 176 N = color I = 4;
	SU  T = 46 C = 176 N = color I = 4;
	SU  T = 47 C = 176 N = color I = 4;

	SU  C = 177 N = color I = 6;
	SU  T = 1 C = 177 N = color I = 4;
	SU  T = 2 C = 177 N = color I = 4;
	SU  T = 3 C = 177 N = color I = 4;
	SU  T = 4 C = 177 N = color I = 4;
	SU  T = 5 C = 177 N = color I = 4;
	SU  T = 6 C = 177 N = color I = 4;
	SU  T = 7 C = 177 N = color I = 4;
	SU  T = 8 C = 177 N = color I = 4;
	SU  T = 9 C = 177 N = color I = 4;
	SU  T = 10 C = 177 N = color I = 4;
	SU  T = 11 C = 177 N = color I = 4;
	SU  T = 12 C = 177 N = color I = 4;
	SU  T = 13 C = 177 N = color I = 4;
	SU  T = 14 C = 177 N = color I = 4;
	SU  T = 15 C = 177 N = color I = 4;
	SU  T = 16 C = 177 N = color I = 4;
	SU  T = 17 C = 177 N = color I = 4;
	SU  T = 18 C = 177 N = color I = 4;
	SU  T = 19 C = 177 N = color I = 4;
	SU  T = 20 C = 177 N = color I = 4;
	SU  T = 21 C = 177 N = color I = 4;
	SU  T = 22 C = 177 N = color I = 4;
	SU  T = 23 C = 177 N = color I = 4;
	SU  T = 24 C = 177 N = color I = 4;
	SU  T = 25 C = 177 N = color I = 4;
	SU  T = 26 C = 177 N = color I = 4;
	SU  T = 27 C = 177 N = color I = 4;
	SU  T = 28 C = 177 N = color I = 4;
	SU  T = 29 C = 177 N = color I = 4;
	SU  T = 30 C = 177 N = color I = 4;
	SU  T = 31 C = 177 N = color I = 4;
	SU  T = 32 C = 177 N = color I = 4;
	SU  T = 33 C = 177 N = color I = 4;
	SU  T = 34 C = 177 N = color I = 4;
	SU  T = 35 C = 177 N = color I = 4;
	SU  T = 36 C = 177 N = color I = 4;
	SU  T = 37 C = 177 N = color I = 4;
	SU  T = 38 C = 177 N = color I = 4;
	SU  T = 39 C = 177 N = color I = 4;
	SU  T = 40 C = 177 N = color I = 4;
	SU  T = 41 C = 177 N = color I = 4;
	SU  T = 42 C = 177 N = color I = 4;
	SU  T = 43 C = 177 N = color I = 4;
	SU  T = 44 C = 177 N = color I = 4;
	SU  T = 45 C = 177 N = color I = 4;
	SU  T = 46 C = 177 N = color I = 4;
	SU  T = 47 C = 177 N = color I = 4;

	SU  C = 178 N = color I = 6;
	SU  T = 1 C = 178 N = color I = 4;
	SU  T = 2 C = 178 N = color I = 4;
	SU  T = 3 C = 178 N = color I = 4;
	SU  T = 4 C = 178 N = color I = 4;
	SU  T = 5 C = 178 N = color I = 4;
	SU  T = 6 C = 178 N = color I = 4;
	SU  T = 7 C = 178 N = color I = 4;
	SU  T = 8 C = 178 N = color I = 4;
	SU  T = 9 C = 178 N = color I = 4;
	SU  T = 10 C = 178 N = color I = 4;
	SU  T = 11 C = 178 N = color I = 4;
	SU  T = 12 C = 178 N = color I = 4;
	SU  T = 13 C = 178 N = color I = 4;
	SU  T = 14 C = 178 N = color I = 4;
	SU  T = 15 C = 178 N = color I = 4;
	SU  T = 16 C = 178 N = color I = 4;
	SU  T = 17 C = 178 N = color I = 4;
	SU  T = 18 C = 178 N = color I = 4;
	SU  T = 19 C = 178 N = color I = 4;
	SU  T = 20 C = 178 N = color I = 4;
	SU  T = 21 C = 178 N = color I = 4;
	SU  T = 22 C = 178 N = color I = 4;
	SU  T = 23 C = 178 N = color I = 4;
	SU  T = 24 C = 178 N = color I = 4;
	SU  T = 25 C = 178 N = color I = 4;
	SU  T = 26 C = 178 N = color I = 4;
	SU  T = 27 C = 178 N = color I = 4;
	SU  T = 28 C = 178 N = color I = 4;
	SU  T = 29 C = 178 N = color I = 4;
	SU  T = 30 C = 178 N = color I = 4;
	SU  T = 31 C = 178 N = color I = 4;
	SU  T = 32 C = 178 N = color I = 4;
	SU  T = 33 C = 178 N = color I = 4;
	SU  T = 34 C = 178 N = color I = 4;
	SU  T = 35 C = 178 N = color I = 4;
	SU  T = 36 C = 178 N = color I = 4;
	SU  T = 37 C = 178 N = color I = 4;
	SU  T = 38 C = 178 N = color I = 4;
	SU  T = 39 C = 178 N = color I = 4;
	SU  T = 40 C = 178 N = color I = 4;
	SU  T = 41 C = 178 N = color I = 4;
	SU  T = 42 C = 178 N = color I = 4;
	SU  T = 43 C = 178 N = color I = 4;
	SU  T = 44 C = 178 N = color I = 4;
	SU  T = 45 C = 178 N = color I = 4;
	SU  T = 46 C = 178 N = color I = 4;
	SU  T = 47 C = 178 N = color I = 4;

	SU  C = 179 N = color I = 6;
	SU  T = 1 C = 179 N = color I = 4;
	SU  T = 2 C = 179 N = color I = 4;
	SU  T = 3 C = 179 N = color I = 4;
	SU  T = 4 C = 179 N = color I = 4;
	SU  T = 5 C = 179 N = color I = 4;
	SU  T = 6 C = 179 N = color I = 4;
	SU  T = 7 C = 179 N = color I = 4;
	SU  T = 8 C = 179 N = color I = 4;
	SU  T = 9 C = 179 N = color I = 4;
	SU  T = 10 C = 179 N = color I = 4;
	SU  T = 11 C = 179 N = color I = 4;
	SU  T = 12 C = 179 N = color I = 4;
	SU  T = 13 C = 179 N = color I = 4;
	SU  T = 14 C = 179 N = color I = 4;
	SU  T = 15 C = 179 N = color I = 4;
	SU  T = 16 C = 179 N = color I = 4;
	SU  T = 17 C = 179 N = color I = 4;
	SU  T = 18 C = 179 N = color I = 4;
	SU  T = 19 C = 179 N = color I = 4;
	SU  T = 20 C = 179 N = color I = 4;
	SU  T = 21 C = 179 N = color I = 4;
	SU  T = 22 C = 179 N = color I = 4;
	SU  T = 23 C = 179 N = color I = 4;
	SU  T = 24 C = 179 N = color I = 4;
	SU  T = 25 C = 179 N = color I = 4;
	SU  T = 26 C = 179 N = color I = 4;
	SU  T = 27 C = 179 N = color I = 4;
	SU  T = 28 C = 179 N = color I = 4;
	SU  T = 29 C = 179 N = color I = 4;
	SU  T = 30 C = 179 N = color I = 4;
	SU  T = 31 C = 179 N = color I = 4;
	SU  T = 32 C = 179 N = color I = 4;
	SU  T = 33 C = 179 N = color I = 4;
	SU  T = 34 C = 179 N = color I = 4;
	SU  T = 35 C = 179 N = color I = 4;
	SU  T = 36 C = 179 N = color I = 4;
	SU  T = 37 C = 179 N = color I = 4;
	SU  T = 38 C = 179 N = color I = 4;
	SU  T = 39 C = 179 N = color I = 4;
	SU  T = 40 C = 179 N = color I = 4;
	SU  T = 41 C = 179 N = color I = 4;
	SU  T = 42 C = 179 N = color I = 4;
	SU  T = 43 C = 179 N = color I = 4;
	SU  T = 44 C = 179 N = color I = 4;
	SU  T = 45 C = 179 N = color I = 4;
	SU  T = 46 C = 179 N = color I = 4;
	SU  T = 47 C = 179 N = color I = 4;

	SU  T = 1 C = 180 N = color I = 4;
	SU  T = 2 C = 180 N = color I = 4;
	SU  T = 3 C = 180 N = color I = 4;
	SU  T = 4 C = 180 N = color I = 4;
	SU  T = 5 C = 180 N = color I = 4;
	SU  T = 6 C = 180 N = color I = 4;
	SU  T = 7 C = 180 N = color I = 4;
	SU  T = 8 C = 180 N = color I = 4;
	SU  T = 9 C = 180 N = color I = 4;
	SU  T = 10 C = 180 N = color I = 4;
	SU  T = 11 C = 180 N = color I = 4;
	SU  T = 12 C = 180 N = color I = 4;
	SU  T = 13 C = 180 N = color I = 4;
	SU  T = 14 C = 180 N = color I = 4;
	SU  T = 15 C = 180 N = color I = 4;
	SU  T = 16 C = 180 N = color I = 4;
	SU  T = 17 C = 180 N = color I = 4;
	SU  T = 18 C = 180 N = color I = 4;
	SU  T = 19 C = 180 N = color I = 4;
	SU  T = 20 C = 180 N = color I = 4;
	SU  T = 21 C = 180 N = color I = 4;
	SU  T = 22 C = 180 N = color I = 4;
	SU  T = 23 C = 180 N = color I = 4;
	SU  T = 24 C = 180 N = color I = 4;
	SU  T = 25 C = 180 N = color I = 4;
	SU  T = 26 C = 180 N = color I = 4;
	SU  T = 27 C = 180 N = color I = 4;
	SU  T = 28 C = 180 N = color I = 4;
	SU  T = 29 C = 180 N = color I = 4;
	SU  T = 30 C = 180 N = color I = 4;
	SU  T = 31 C = 180 N = color I = 4;
	SU  T = 32 C = 180 N = color I = 4;
	SU  T = 33 C = 180 N = color I = 4;
	SU  T = 34 C = 180 N = color I = 4;
	SU  T = 35 C = 180 N = color I = 4;
	SU  T = 36 C = 180 N = color I = 4;
	SU  T = 37 C = 180 N = color I = 4;
	SU  T = 38 C = 180 N = color I = 4;
	SU  T = 39 C = 180 N = color I = 4;
	SU  T = 40 C = 180 N = color I = 4;
	SU  T = 41 C = 180 N = color I = 4;
	SU  T = 42 C = 180 N = color I = 4;
	SU  T = 43 C = 180 N = color I = 4;
	SU  T = 44 C = 180 N = color I = 4;
	SU  T = 45 C = 180 N = color I = 4;
	SU  T = 46 C = 180 N = color I = 4;
	SU  T = 47 C = 180 N = color I = 4;

	SU  T = 1 C = 181 N = color I = 4;
	SU  T = 2 C = 181 N = color I = 4;
	SU  T = 3 C = 181 N = color I = 4;
	SU  T = 4 C = 181 N = color I = 4;
	SU  T = 5 C = 181 N = color I = 4;
	SU  T = 6 C = 181 N = color I = 4;
	SU  T = 7 C = 181 N = color I = 4;
	SU  T = 8 C = 181 N = color I = 4;
	SU  T = 9 C = 181 N = color I = 4;
	SU  T = 10 C = 181 N = color I = 4;
	SU  T = 11 C = 181 N = color I = 4;
	SU  T = 12 C = 181 N = color I = 4;
	SU  T = 13 C = 181 N = color I = 4;
	SU  T = 14 C = 181 N = color I = 4;
	SU  T = 15 C = 181 N = color I = 4;
	SU  T = 16 C = 181 N = color I = 4;
	SU  T = 17 C = 181 N = color I = 4;
	SU  T = 18 C = 181 N = color I = 4;
	SU  T = 19 C = 181 N = color I = 4;
	SU  T = 20 C = 181 N = color I = 4;
	SU  T = 21 C = 181 N = color I = 4;
	SU  T = 22 C = 181 N = color I = 4;
	SU  T = 23 C = 181 N = color I = 4;
	SU  T = 24 C = 181 N = color I = 4;
	SU  T = 25 C = 181 N = color I = 4;
	SU  T = 26 C = 181 N = color I = 4;
	SU  T = 27 C = 181 N = color I = 4;
	SU  T = 28 C = 181 N = color I = 4;
	SU  T = 29 C = 181 N = color I = 4;
	SU  T = 30 C = 181 N = color I = 4;
	SU  T = 31 C = 181 N = color I = 4;
	SU  T = 32 C = 181 N = color I = 4;
	SU  T = 33 C = 181 N = color I = 4;
	SU  T = 34 C = 181 N = color I = 4;
	SU  T = 35 C = 181 N = color I = 4;
	SU  T = 36 C = 181 N = color I = 4;
	SU  T = 37 C = 181 N = color I = 4;
	SU  T = 38 C = 181 N = color I = 4;
	SU  T = 39 C = 181 N = color I = 4;
	SU  T = 40 C = 181 N = color I = 4;
	SU  T = 41 C = 181 N = color I = 4;
	SU  T = 42 C = 181 N = color I = 4;
	SU  T = 43 C = 181 N = color I = 4;
	SU  T = 44 C = 181 N = color I = 4;
	SU  T = 45 C = 181 N = color I = 4;
	SU  T = 46 C = 181 N = color I = 4;
	SU  T = 47 C = 181 N = color I = 4;

	SU  C = 182 N = color I = 6;
	SU  T = 1 C = 182 N = color I = 4;
	SU  T = 2 C = 182 N = color I = 4;
	SU  T = 3 C = 182 N = color I = 4;
	SU  T = 4 C = 182 N = color I = 4;
	SU  T = 5 C = 182 N = color I = 4;
	SU  T = 6 C = 182 N = color I = 4;
	SU  T = 7 C = 182 N = color I = 4;
	SU  T = 8 C = 182 N = color I = 4;
	SU  T = 9 C = 182 N = color I = 4;
	SU  T = 10 C = 182 N = color I = 4;
	SU  T = 11 C = 182 N = color I = 4;
	SU  T = 12 C = 182 N = color I = 4;
	SU  T = 13 C = 182 N = color I = 4;
	SU  T = 14 C = 182 N = color I = 4;
	SU  T = 15 C = 182 N = color I = 4;
	SU  T = 16 C = 182 N = color I = 4;
	SU  T = 17 C = 182 N = color I = 4;
	SU  T = 18 C = 182 N = color I = 4;
	SU  T = 19 C = 182 N = color I = 4;
	SU  T = 20 C = 182 N = color I = 4;
	SU  T = 21 C = 182 N = color I = 4;
	SU  T = 22 C = 182 N = color I = 4;
	SU  T = 23 C = 182 N = color I = 4;
	SU  T = 24 C = 182 N = color I = 4;
	SU  T = 25 C = 182 N = color I = 4;
	SU  T = 26 C = 182 N = color I = 4;
	SU  T = 27 C = 182 N = color I = 4;
	SU  T = 28 C = 182 N = color I = 4;
	SU  T = 29 C = 182 N = color I = 4;
	SU  T = 30 C = 182 N = color I = 4;
	SU  T = 31 C = 182 N = color I = 4;
	SU  T = 32 C = 182 N = color I = 4;
	SU  T = 33 C = 182 N = color I = 4;
	SU  T = 34 C = 182 N = color I = 4;
	SU  T = 35 C = 182 N = color I = 4;
	SU  T = 36 C = 182 N = color I = 4;
	SU  T = 37 C = 182 N = color I = 4;
	SU  T = 38 C = 182 N = color I = 4;
	SU  T = 39 C = 182 N = color I = 4;
	SU  T = 40 C = 182 N = color I = 4;
	SU  T = 41 C = 182 N = color I = 4;
	SU  T = 42 C = 182 N = color I = 4;
	SU  T = 43 C = 182 N = color I = 4;
	SU  T = 44 C = 182 N = color I = 4;
	SU  T = 45 C = 182 N = color I = 4;
	SU  T = 46 C = 182 N = color I = 4;
	SU  T = 47 C = 182 N = color I = 4;

	SU  T = 1 C = 183 N = color I = 4;
	SU  T = 2 C = 183 N = color I = 4;
	SU  T = 3 C = 183 N = color I = 4;
	SU  T = 4 C = 183 N = color I = 4;
	SU  T = 5 C = 183 N = color I = 4;
	SU  T = 6 C = 183 N = color I = 4;
	SU  T = 7 C = 183 N = color I = 4;
	SU  T = 8 C = 183 N = color I = 4;
	SU  T = 9 C = 183 N = color I = 4;
	SU  T = 10 C = 183 N = color I = 4;
	SU  T = 11 C = 183 N = color I = 4;
	SU  T = 12 C = 183 N = color I = 4;
	SU  T = 13 C = 183 N = color I = 4;
	SU  T = 14 C = 183 N = color I = 4;
	SU  T = 15 C = 183 N = color I = 4;
	SU  T = 16 C = 183 N = color I = 4;
	SU  T = 17 C = 183 N = color I = 4;
	SU  T = 18 C = 183 N = color I = 4;
	SU  T = 19 C = 183 N = color I = 4;
	SU  T = 20 C = 183 N = color I = 4;
	SU  T = 21 C = 183 N = color I = 4;
	SU  T = 22 C = 183 N = color I = 4;
	SU  T = 23 C = 183 N = color I = 4;
	SU  T = 24 C = 183 N = color I = 4;
	SU  T = 25 C = 183 N = color I = 4;
	SU  T = 26 C = 183 N = color I = 4;
	SU  T = 27 C = 183 N = color I = 4;
	SU  T = 28 C = 183 N = color I = 4;
	SU  T = 29 C = 183 N = color I = 4;
	SU  T = 30 C = 183 N = color I = 4;
	SU  T = 31 C = 183 N = color I = 4;
	SU  T = 32 C = 183 N = color I = 4;
	SU  T = 33 C = 183 N = color I = 4;
	SU  T = 34 C = 183 N = color I = 4;
	SU  T = 35 C = 183 N = color I = 4;
	SU  T = 36 C = 183 N = color I = 4;
	SU  T = 37 C = 183 N = color I = 4;
	SU  T = 38 C = 183 N = color I = 4;
	SU  T = 39 C = 183 N = color I = 4;
	SU  T = 40 C = 183 N = color I = 4;
	SU  T = 41 C = 183 N = color I = 4;
	SU  T = 42 C = 183 N = color I = 4;
	SU  T = 43 C = 183 N = color I = 4;
	SU  T = 44 C = 183 N = color I = 4;
	SU  T = 45 C = 183 N = color I = 4;
	SU  T = 46 C = 183 N = color I = 4;
	SU  T = 47 C = 183 N = color I = 4;

	SU  T = 1 C = 184 N = color I = 4;
	SU  T = 2 C = 184 N = color I = 4;
	SU  T = 3 C = 184 N = color I = 4;
	SU  T = 4 C = 184 N = color I = 4;
	SU  T = 5 C = 184 N = color I = 4;
	SU  T = 6 C = 184 N = color I = 4;
	SU  T = 7 C = 184 N = color I = 4;
	SU  T = 8 C = 184 N = color I = 4;
	SU  T = 9 C = 184 N = color I = 4;
	SU  T = 10 C = 184 N = color I = 4;
	SU  T = 11 C = 184 N = color I = 4;
	SU  T = 12 C = 184 N = color I = 4;
	SU  T = 13 C = 184 N = color I = 4;
	SU  T = 14 C = 184 N = color I = 4;
	SU  T = 15 C = 184 N = color I = 4;
	SU  T = 16 C = 184 N = color I = 4;
	SU  T = 17 C = 184 N = color I = 4;
	SU  T = 18 C = 184 N = color I = 4;
	SU  T = 19 C = 184 N = color I = 4;
	SU  T = 20 C = 184 N = color I = 4;
	SU  T = 21 C = 184 N = color I = 4;
	SU  T = 22 C = 184 N = color I = 4;
	SU  T = 23 C = 184 N = color I = 4;
	SU  T = 24 C = 184 N = color I = 4;
	SU  T = 25 C = 184 N = color I = 4;
	SU  T = 26 C = 184 N = color I = 4;
	SU  T = 27 C = 184 N = color I = 4;
	SU  T = 28 C = 184 N = color I = 4;
	SU  T = 29 C = 184 N = color I = 4;
	SU  T = 30 C = 184 N = color I = 4;
	SU  T = 31 C = 184 N = color I = 4;
	SU  T = 32 C = 184 N = color I = 4;
	SU  T = 33 C = 184 N = color I = 4;
	SU  T = 34 C = 184 N = color I = 4;
	SU  T = 35 C = 184 N = color I = 4;
	SU  T = 36 C = 184 N = color I = 4;
	SU  T = 37 C = 184 N = color I = 4;
	SU  T = 38 C = 184 N = color I = 4;
	SU  T = 39 C = 184 N = color I = 4;
	SU  T = 40 C = 184 N = color I = 4;
	SU  T = 41 C = 184 N = color I = 4;
	SU  T = 42 C = 184 N = color I = 4;
	SU  T = 43 C = 184 N = color I = 4;
	SU  T = 44 C = 184 N = color I = 4;
	SU  T = 45 C = 184 N = color I = 4;
	SU  T = 46 C = 184 N = color I = 4;
	SU  T = 47 C = 184 N = color I = 4;

	SU  T = 1 C = 185 N = color I = 4;
	SU  T = 2 C = 185 N = color I = 4;
	SU  T = 3 C = 185 N = color I = 4;
	SU  T = 4 C = 185 N = color I = 4;
	SU  T = 5 C = 185 N = color I = 4;
	SU  T = 6 C = 185 N = color I = 4;
	SU  T = 7 C = 185 N = color I = 4;
	SU  T = 8 C = 185 N = color I = 4;
	SU  T = 9 C = 185 N = color I = 4;
	SU  T = 10 C = 185 N = color I = 4;
	SU  T = 11 C = 185 N = color I = 4;
	SU  T = 12 C = 185 N = color I = 4;
	SU  T = 13 C = 185 N = color I = 4;
	SU  T = 14 C = 185 N = color I = 4;
	SU  T = 15 C = 185 N = color I = 4;
	SU  T = 16 C = 185 N = color I = 4;
	SU  T = 17 C = 185 N = color I = 4;
	SU  T = 18 C = 185 N = color I = 4;
	SU  T = 19 C = 185 N = color I = 4;
	SU  T = 20 C = 185 N = color I = 4;
	SU  T = 21 C = 185 N = color I = 4;
	SU  T = 22 C = 185 N = color I = 4;
	SU  T = 23 C = 185 N = color I = 4;
	SU  T = 24 C = 185 N = color I = 4;
	SU  T = 25 C = 185 N = color I = 4;
	SU  T = 26 C = 185 N = color I = 4;
	SU  T = 27 C = 185 N = color I = 4;
	SU  T = 28 C = 185 N = color I = 4;
	SU  T = 29 C = 185 N = color I = 4;
	SU  T = 30 C = 185 N = color I = 4;
	SU  T = 31 C = 185 N = color I = 4;
	SU  T = 32 C = 185 N = color I = 4;
	SU  T = 33 C = 185 N = color I = 4;
	SU  T = 34 C = 185 N = color I = 4;
	SU  T = 35 C = 185 N = color I = 4;
	SU  T = 36 C = 185 N = color I = 4;
	SU  T = 37 C = 185 N = color I = 4;
	SU  T = 38 C = 185 N = color I = 4;
	SU  T = 39 C = 185 N = color I = 4;
	SU  T = 40 C = 185 N = color I = 4;
	SU  T = 41 C = 185 N = color I = 4;
	SU  T = 42 C = 185 N = color I = 4;
	SU  T = 43 C = 185 N = color I = 4;
	SU  T = 44 C = 185 N = color I = 4;
	SU  T = 45 C = 185 N = color I = 4;
	SU  T = 46 C = 185 N = color I = 4;
	SU  T = 47 C = 185 N = color I = 4;

	SU  T = 1 C = 186 N = color I = 4;
	SU  T = 2 C = 186 N = color I = 4;
	SU  T = 3 C = 186 N = color I = 4;
	SU  T = 4 C = 186 N = color I = 4;
	SU  T = 5 C = 186 N = color I = 4;
	SU  T = 6 C = 186 N = color I = 4;
	SU  T = 7 C = 186 N = color I = 4;
	SU  T = 8 C = 186 N = color I = 4;
	SU  T = 9 C = 186 N = color I = 4;
	SU  T = 10 C = 186 N = color I = 4;
	SU  T = 11 C = 186 N = color I = 4;
	SU  T = 12 C = 186 N = color I = 4;
	SU  T = 13 C = 186 N = color I = 4;
	SU  T = 14 C = 186 N = color I = 4;
	SU  T = 15 C = 186 N = color I = 4;
	SU  T = 16 C = 186 N = color I = 4;
	SU  T = 17 C = 186 N = color I = 4;
	SU  T = 18 C = 186 N = color I = 4;
	SU  T = 19 C = 186 N = color I = 4;
	SU  T = 20 C = 186 N = color I = 4;
	SU  T = 21 C = 186 N = color I = 4;
	SU  T = 22 C = 186 N = color I = 4;
	SU  T = 23 C = 186 N = color I = 4;
	SU  T = 24 C = 186 N = color I = 4;
	SU  T = 25 C = 186 N = color I = 4;
	SU  T = 26 C = 186 N = color I = 4;
	SU  T = 27 C = 186 N = color I = 4;
	SU  T = 28 C = 186 N = color I = 4;
	SU  T = 29 C = 186 N = color I = 4;
	SU  T = 30 C = 186 N = color I = 4;
	SU  T = 31 C = 186 N = color I = 4;
	SU  T = 32 C = 186 N = color I = 4;
	SU  T = 33 C = 186 N = color I = 4;
	SU  T = 34 C = 186 N = color I = 4;
	SU  T = 35 C = 186 N = color I = 4;
	SU  T = 36 C = 186 N = color I = 4;
	SU  T = 37 C = 186 N = color I = 4;
	SU  T = 38 C = 186 N = color I = 4;
	SU  T = 39 C = 186 N = color I = 4;
	SU  T = 40 C = 186 N = color I = 4;
	SU  T = 41 C = 186 N = color I = 4;
	SU  T = 42 C = 186 N = color I = 4;
	SU  T = 43 C = 186 N = color I = 4;
	SU  T = 44 C = 186 N = color I = 4;
	SU  T = 45 C = 186 N = color I = 4;
	SU  T = 46 C = 186 N = color I = 4;
	SU  T = 47 C = 186 N = color I = 4;

	SU  C = 187 N = color I = 6;
	SU  T = 1 C = 187 N = color I = 4;
	SU  T = 2 C = 187 N = color I = 4;
	SU  T = 3 C = 187 N = color I = 4;
	SU  T = 4 C = 187 N = color I = 4;
	SU  T = 5 C = 187 N = color I = 4;
	SU  T = 6 C = 187 N = color I = 4;
	SU  T = 7 C = 187 N = color I = 4;
	SU  T = 8 C = 187 N = color I = 4;
	SU  T = 9 C = 187 N = color I = 4;
	SU  T = 10 C = 187 N = color I = 4;
	SU  T = 11 C = 187 N = color I = 4;
	SU  T = 12 C = 187 N = color I = 4;
	SU  T = 13 C = 187 N = color I = 4;
	SU  T = 14 C = 187 N = color I = 4;
	SU  T = 15 C = 187 N = color I = 4;
	SU  T = 16 C = 187 N = color I = 4;
	SU  T = 17 C = 187 N = color I = 4;
	SU  T = 18 C = 187 N = color I = 4;
	SU  T = 19 C = 187 N = color I = 4;
	SU  T = 20 C = 187 N = color I = 4;
	SU  T = 21 C = 187 N = color I = 4;
	SU  T = 22 C = 187 N = color I = 4;
	SU  T = 23 C = 187 N = color I = 4;
	SU  T = 24 C = 187 N = color I = 4;
	SU  T = 25 C = 187 N = color I = 4;
	SU  T = 26 C = 187 N = color I = 4;
	SU  T = 27 C = 187 N = color I = 4;
	SU  T = 28 C = 187 N = color I = 4;
	SU  T = 29 C = 187 N = color I = 4;
	SU  T = 30 C = 187 N = color I = 4;
	SU  T = 31 C = 187 N = color I = 4;
	SU  T = 32 C = 187 N = color I = 4;
	SU  T = 33 C = 187 N = color I = 4;
	SU  T = 34 C = 187 N = color I = 4;
	SU  T = 35 C = 187 N = color I = 4;
	SU  T = 36 C = 187 N = color I = 4;
	SU  T = 37 C = 187 N = color I = 4;
	SU  T = 38 C = 187 N = color I = 4;
	SU  T = 39 C = 187 N = color I = 4;
	SU  T = 40 C = 187 N = color I = 4;
	SU  T = 41 C = 187 N = color I = 4;
	SU  T = 42 C = 187 N = color I = 4;
	SU  T = 43 C = 187 N = color I = 4;
	SU  T = 44 C = 187 N = color I = 4;
	SU  T = 45 C = 187 N = color I = 4;
	SU  T = 46 C = 187 N = color I = 4;
	SU  T = 47 C = 187 N = color I = 4;

	SU  T = 1 C = 188 N = color I = 4;
	SU  T = 2 C = 188 N = color I = 4;
	SU  T = 3 C = 188 N = color I = 4;
	SU  T = 4 C = 188 N = color I = 4;
	SU  T = 5 C = 188 N = color I = 4;
	SU  T = 6 C = 188 N = color I = 4;
	SU  T = 7 C = 188 N = color I = 4;
	SU  T = 8 C = 188 N = color I = 4;
	SU  T = 9 C = 188 N = color I = 4;
	SU  T = 10 C = 188 N = color I = 4;
	SU  T = 11 C = 188 N = color I = 4;
	SU  T = 12 C = 188 N = color I = 4;
	SU  T = 13 C = 188 N = color I = 4;
	SU  T = 14 C = 188 N = color I = 4;
	SU  T = 15 C = 188 N = color I = 4;
	SU  T = 16 C = 188 N = color I = 4;
	SU  T = 17 C = 188 N = color I = 4;
	SU  T = 18 C = 188 N = color I = 4;
	SU  T = 19 C = 188 N = color I = 4;
	SU  T = 20 C = 188 N = color I = 4;
	SU  T = 21 C = 188 N = color I = 4;
	SU  T = 22 C = 188 N = color I = 4;
	SU  T = 23 C = 188 N = color I = 4;
	SU  T = 24 C = 188 N = color I = 4;
	SU  T = 25 C = 188 N = color I = 4;
	SU  T = 26 C = 188 N = color I = 4;
	SU  T = 27 C = 188 N = color I = 4;
	SU  T = 28 C = 188 N = color I = 4;
	SU  T = 29 C = 188 N = color I = 4;
	SU  T = 30 C = 188 N = color I = 4;
	SU  T = 31 C = 188 N = color I = 4;
	SU  T = 32 C = 188 N = color I = 4;
	SU  T = 33 C = 188 N = color I = 4;
	SU  T = 34 C = 188 N = color I = 4;
	SU  T = 35 C = 188 N = color I = 4;
	SU  T = 36 C = 188 N = color I = 4;
	SU  T = 37 C = 188 N = color I = 4;
	SU  T = 38 C = 188 N = color I = 4;
	SU  T = 39 C = 188 N = color I = 4;
	SU  T = 40 C = 188 N = color I = 4;
	SU  T = 41 C = 188 N = color I = 4;
	SU  T = 42 C = 188 N = color I = 4;
	SU  T = 43 C = 188 N = color I = 4;
	SU  T = 44 C = 188 N = color I = 4;
	SU  T = 45 C = 188 N = color I = 4;
	SU  T = 46 C = 188 N = color I = 4;
	SU  T = 47 C = 188 N = color I = 4;

	SU  T = 1 C = 189 N = color I = 4;
	SU  T = 2 C = 189 N = color I = 4;
	SU  T = 3 C = 189 N = color I = 4;
	SU  T = 4 C = 189 N = color I = 4;
	SU  T = 5 C = 189 N = color I = 4;
	SU  T = 6 C = 189 N = color I = 4;
	SU  T = 7 C = 189 N = color I = 4;
	SU  T = 8 C = 189 N = color I = 4;
	SU  T = 9 C = 189 N = color I = 4;
	SU  T = 10 C = 189 N = color I = 4;
	SU  T = 11 C = 189 N = color I = 4;
	SU  T = 12 C = 189 N = color I = 4;
	SU  T = 13 C = 189 N = color I = 4;
	SU  T = 14 C = 189 N = color I = 4;
	SU  T = 15 C = 189 N = color I = 4;
	SU  T = 16 C = 189 N = color I = 4;
	SU  T = 17 C = 189 N = color I = 4;
	SU  T = 18 C = 189 N = color I = 4;
	SU  T = 19 C = 189 N = color I = 4;
	SU  T = 20 C = 189 N = color I = 4;
	SU  T = 21 C = 189 N = color I = 4;
	SU  T = 22 C = 189 N = color I = 4;
	SU  T = 23 C = 189 N = color I = 4;
	SU  T = 24 C = 189 N = color I = 4;
	SU  T = 25 C = 189 N = color I = 4;
	SU  T = 26 C = 189 N = color I = 4;
	SU  T = 27 C = 189 N = color I = 4;
	SU  T = 28 C = 189 N = color I = 4;
	SU  T = 29 C = 189 N = color I = 4;
	SU  T = 30 C = 189 N = color I = 4;
	SU  T = 31 C = 189 N = color I = 4;
	SU  T = 32 C = 189 N = color I = 4;
	SU  T = 33 C = 189 N = color I = 4;
	SU  T = 34 C = 189 N = color I = 4;
	SU  T = 35 C = 189 N = color I = 4;
	SU  T = 36 C = 189 N = color I = 4;
	SU  T = 37 C = 189 N = color I = 4;
	SU  T = 38 C = 189 N = color I = 4;
	SU  T = 39 C = 189 N = color I = 4;
	SU  T = 40 C = 189 N = color I = 4;
	SU  T = 41 C = 189 N = color I = 4;
	SU  T = 42 C = 189 N = color I = 4;
	SU  T = 43 C = 189 N = color I = 4;
	SU  T = 44 C = 189 N = color I = 4;
	SU  T = 45 C = 189 N = color I = 4;
	SU  T = 46 C = 189 N = color I = 4;
	SU  T = 47 C = 189 N = color I = 4;

	SU  C = 190 N = color I = 6;
	SU  T = 1 C = 190 N = color I = 4;
	SU  T = 2 C = 190 N = color I = 4;
	SU  T = 3 C = 190 N = color I = 4;
	SU  T = 4 C = 190 N = color I = 4;
	SU  T = 5 C = 190 N = color I = 4;
	SU  T = 6 C = 190 N = color I = 4;
	SU  T = 7 C = 190 N = color I = 4;
	SU  T = 8 C = 190 N = color I = 4;
	SU  T = 9 C = 190 N = color I = 4;
	SU  T = 10 C = 190 N = color I = 4;
	SU  T = 11 C = 190 N = color I = 4;
	SU  T = 12 C = 190 N = color I = 4;
	SU  T = 13 C = 190 N = color I = 4;
	SU  T = 14 C = 190 N = color I = 4;
	SU  T = 15 C = 190 N = color I = 4;
	SU  T = 16 C = 190 N = color I = 4;
	SU  T = 17 C = 190 N = color I = 4;
	SU  T = 18 C = 190 N = color I = 4;
	SU  T = 19 C = 190 N = color I = 4;
	SU  T = 20 C = 190 N = color I = 4;
	SU  T = 21 C = 190 N = color I = 4;
	SU  T = 22 C = 190 N = color I = 4;
	SU  T = 23 C = 190 N = color I = 4;
	SU  T = 24 C = 190 N = color I = 4;
	SU  T = 25 C = 190 N = color I = 4;
	SU  T = 26 C = 190 N = color I = 4;
	SU  T = 27 C = 190 N = color I = 4;
	SU  T = 28 C = 190 N = color I = 4;
	SU  T = 29 C = 190 N = color I = 4;
	SU  T = 30 C = 190 N = color I = 4;
	SU  T = 31 C = 190 N = color I = 4;
	SU  T = 32 C = 190 N = color I = 4;
	SU  T = 33 C = 190 N = color I = 4;
	SU  T = 34 C = 190 N = color I = 4;
	SU  T = 35 C = 190 N = color I = 4;
	SU  T = 36 C = 190 N = color I = 4;
	SU  T = 37 C = 190 N = color I = 4;
	SU  T = 38 C = 190 N = color I = 4;
	SU  T = 39 C = 190 N = color I = 4;
	SU  T = 40 C = 190 N = color I = 4;
	SU  T = 41 C = 190 N = color I = 4;
	SU  T = 42 C = 190 N = color I = 4;
	SU  T = 43 C = 190 N = color I = 4;
	SU  T = 44 C = 190 N = color I = 4;
	SU  T = 45 C = 190 N = color I = 4;
	SU  T = 46 C = 190 N = color I = 4;
	SU  T = 47 C = 190 N = color I = 4;

	SU  T = 1 C = 191 N = color I = 4;
	SU  T = 2 C = 191 N = color I = 4;
	SU  T = 3 C = 191 N = color I = 4;
	SU  T = 4 C = 191 N = color I = 4;
	SU  T = 5 C = 191 N = color I = 4;
	SU  T = 6 C = 191 N = color I = 4;
	SU  T = 7 C = 191 N = color I = 4;
	SU  T = 8 C = 191 N = color I = 4;
	SU  T = 9 C = 191 N = color I = 4;
	SU  T = 10 C = 191 N = color I = 4;
	SU  T = 11 C = 191 N = color I = 4;
	SU  T = 12 C = 191 N = color I = 4;
	SU  T = 13 C = 191 N = color I = 4;
	SU  T = 14 C = 191 N = color I = 4;
	SU  T = 15 C = 191 N = color I = 4;
	SU  T = 16 C = 191 N = color I = 4;
	SU  T = 17 C = 191 N = color I = 4;
	SU  T = 18 C = 191 N = color I = 4;
	SU  T = 19 C = 191 N = color I = 4;
	SU  T = 20 C = 191 N = color I = 4;
	SU  T = 21 C = 191 N = color I = 4;
	SU  T = 22 C = 191 N = color I = 4;
	SU  T = 23 C = 191 N = color I = 4;
	SU  T = 24 C = 191 N = color I = 4;
	SU  T = 25 C = 191 N = color I = 4;
	SU  T = 26 C = 191 N = color I = 4;
	SU  T = 27 C = 191 N = color I = 4;
	SU  T = 28 C = 191 N = color I = 4;
	SU  T = 29 C = 191 N = color I = 4;
	SU  T = 30 C = 191 N = color I = 4;
	SU  T = 31 C = 191 N = color I = 4;
	SU  T = 32 C = 191 N = color I = 4;
	SU  T = 33 C = 191 N = color I = 4;
	SU  T = 34 C = 191 N = color I = 4;
	SU  T = 35 C = 191 N = color I = 4;
	SU  T = 36 C = 191 N = color I = 4;
	SU  T = 37 C = 191 N = color I = 4;
	SU  T = 38 C = 191 N = color I = 4;
	SU  T = 39 C = 191 N = color I = 4;
	SU  T = 40 C = 191 N = color I = 4;
	SU  T = 41 C = 191 N = color I = 4;
	SU  T = 42 C = 191 N = color I = 4;
	SU  T = 43 C = 191 N = color I = 4;
	SU  T = 44 C = 191 N = color I = 4;
	SU  T = 45 C = 191 N = color I = 4;
	SU  T = 46 C = 191 N = color I = 4;
	SU  T = 47 C = 191 N = color I = 4;

	SU  T = 1 C = 192 N = color I = 4;
	SU  T = 2 C = 192 N = color I = 4;
	SU  T = 3 C = 192 N = color I = 4;
	SU  T = 4 C = 192 N = color I = 4;
	SU  T = 5 C = 192 N = color I = 4;
	SU  T = 6 C = 192 N = color I = 4;
	SU  T = 7 C = 192 N = color I = 4;
	SU  T = 8 C = 192 N = color I = 4;
	SU  T = 9 C = 192 N = color I = 4;
	SU  T = 10 C = 192 N = color I = 4;
	SU  T = 11 C = 192 N = color I = 4;
	SU  T = 12 C = 192 N = color I = 4;
	SU  T = 13 C = 192 N = color I = 4;
	SU  T = 14 C = 192 N = color I = 4;
	SU  T = 15 C = 192 N = color I = 4;
	SU  T = 16 C = 192 N = color I = 4;
	SU  T = 17 C = 192 N = color I = 4;
	SU  T = 18 C = 192 N = color I = 4;
	SU  T = 19 C = 192 N = color I = 4;
	SU  T = 20 C = 192 N = color I = 4;
	SU  T = 21 C = 192 N = color I = 4;
	SU  T = 22 C = 192 N = color I = 4;
	SU  T = 23 C = 192 N = color I = 4;
	SU  T = 24 C = 192 N = color I = 4;
	SU  T = 25 C = 192 N = color I = 4;
	SU  T = 26 C = 192 N = color I = 4;
	SU  T = 27 C = 192 N = color I = 4;
	SU  T = 28 C = 192 N = color I = 4;
	SU  T = 29 C = 192 N = color I = 4;
	SU  T = 30 C = 192 N = color I = 4;
	SU  T = 31 C = 192 N = color I = 4;
	SU  T = 32 C = 192 N = color I = 4;
	SU  T = 33 C = 192 N = color I = 4;
	SU  T = 34 C = 192 N = color I = 4;
	SU  T = 35 C = 192 N = color I = 4;
	SU  T = 36 C = 192 N = color I = 4;
	SU  T = 37 C = 192 N = color I = 4;
	SU  T = 38 C = 192 N = color I = 4;
	SU  T = 39 C = 192 N = color I = 4;
	SU  T = 40 C = 192 N = color I = 4;
	SU  T = 41 C = 192 N = color I = 4;
	SU  T = 42 C = 192 N = color I = 4;
	SU  T = 43 C = 192 N = color I = 4;
	SU  T = 44 C = 192 N = color I = 4;
	SU  T = 45 C = 192 N = color I = 4;
	SU  T = 46 C = 192 N = color I = 4;
	SU  T = 47 C = 192 N = color I = 4;

	SU  C = 193 N = color I = 3;
	SU  T = 1 C = 193 N = color I = 4;
	SU  T = 2 C = 193 N = color I = 4;
	SU  T = 3 C = 193 N = color I = 4;
	SU  T = 4 C = 193 N = color I = 4;
	SU  T = 5 C = 193 N = color I = 4;
	SU  T = 6 C = 193 N = color I = 4;
	SU  T = 7 C = 193 N = color I = 4;
	SU  T = 8 C = 193 N = color I = 4;
	SU  T = 9 C = 193 N = color I = 4;
	SU  T = 10 C = 193 N = color I = 4;
	SU  T = 11 C = 193 N = color I = 4;
	SU  T = 12 C = 193 N = color I = 4;
	SU  T = 13 C = 193 N = color I = 4;
	SU  T = 14 C = 193 N = color I = 4;
	SU  T = 15 C = 193 N = color I = 4;
	SU  T = 16 C = 193 N = color I = 4;
	SU  T = 17 C = 193 N = color I = 4;
	SU  T = 18 C = 193 N = color I = 4;
	SU  T = 19 C = 193 N = color I = 4;
	SU  T = 20 C = 193 N = color I = 4;
	SU  T = 21 C = 193 N = color I = 4;
	SU  T = 22 C = 193 N = color I = 4;
	SU  T = 23 C = 193 N = color I = 4;
	SU  T = 24 C = 193 N = color I = 4;
	SU  T = 25 C = 193 N = color I = 4;
	SU  T = 26 C = 193 N = color I = 4;
	SU  T = 27 C = 193 N = color I = 4;
	SU  T = 28 C = 193 N = color I = 4;
	SU  T = 29 C = 193 N = color I = 4;
	SU  T = 30 C = 193 N = color I = 4;
	SU  T = 31 C = 193 N = color I = 4;
	SU  T = 32 C = 193 N = color I = 4;
	SU  T = 33 C = 193 N = color I = 4;
	SU  T = 34 C = 193 N = color I = 4;
	SU  T = 35 C = 193 N = color I = 4;
	SU  T = 36 C = 193 N = color I = 4;
	SU  T = 37 C = 193 N = color I = 4;
	SU  T = 38 C = 193 N = color I = 4;
	SU  T = 39 C = 193 N = color I = 4;
	SU  T = 40 C = 193 N = color I = 4;
	SU  T = 41 C = 193 N = color I = 4;
	SU  T = 42 C = 193 N = color I = 4;
	SU  T = 43 C = 193 N = color I = 4;
	SU  T = 44 C = 193 N = color I = 4;
	SU  T = 45 C = 193 N = color I = 4;
	SU  T = 46 C = 193 N = color I = 4;
	SU  T = 47 C = 193 N = color I = 4;

	SU  C = 194 N = color I = 3;
	SU  T = 1 C = 194 N = color I = 4;
	SU  T = 2 C = 194 N = color I = 4;
	SU  T = 3 C = 194 N = color I = 4;
	SU  T = 4 C = 194 N = color I = 4;
	SU  T = 5 C = 194 N = color I = 4;
	SU  T = 6 C = 194 N = color I = 4;
	SU  T = 7 C = 194 N = color I = 4;
	SU  T = 8 C = 194 N = color I = 4;
	SU  T = 9 C = 194 N = color I = 4;
	SU  T = 10 C = 194 N = color I = 4;
	SU  T = 11 C = 194 N = color I = 4;
	SU  T = 12 C = 194 N = color I = 4;
	SU  T = 13 C = 194 N = color I = 4;
	SU  T = 14 C = 194 N = color I = 4;
	SU  T = 15 C = 194 N = color I = 4;
	SU  T = 16 C = 194 N = color I = 4;
	SU  T = 17 C = 194 N = color I = 4;
	SU  T = 18 C = 194 N = color I = 4;
	SU  T = 19 C = 194 N = color I = 4;
	SU  T = 20 C = 194 N = color I = 4;
	SU  T = 21 C = 194 N = color I = 4;
	SU  T = 22 C = 194 N = color I = 4;
	SU  T = 23 C = 194 N = color I = 4;
	SU  T = 24 C = 194 N = color I = 4;
	SU  T = 25 C = 194 N = color I = 4;
	SU  T = 26 C = 194 N = color I = 4;
	SU  T = 27 C = 194 N = color I = 4;
	SU  T = 28 C = 194 N = color I = 4;
	SU  T = 29 C = 194 N = color I = 4;
	SU  T = 30 C = 194 N = color I = 4;
	SU  T = 31 C = 194 N = color I = 4;
	SU  T = 32 C = 194 N = color I = 4;
	SU  T = 33 C = 194 N = color I = 4;
	SU  T = 34 C = 194 N = color I = 4;
	SU  T = 35 C = 194 N = color I = 4;
	SU  T = 36 C = 194 N = color I = 4;
	SU  T = 37 C = 194 N = color I = 4;
	SU  T = 38 C = 194 N = color I = 4;
	SU  T = 39 C = 194 N = color I = 4;
	SU  T = 40 C = 194 N = color I = 4;
	SU  T = 41 C = 194 N = color I = 4;
	SU  T = 42 C = 194 N = color I = 4;
	SU  T = 43 C = 194 N = color I = 4;
	SU  T = 44 C = 194 N = color I = 4;
	SU  T = 45 C = 194 N = color I = 4;
	SU  T = 46 C = 194 N = color I = 4;
	SU  T = 47 C = 194 N = color I = 4;

	SU  C = 195 N = color I = 3;
	SU  T = 1 C = 195 N = color I = 4;
	SU  T = 2 C = 195 N = color I = 4;
	SU  T = 3 C = 195 N = color I = 4;
	SU  T = 4 C = 195 N = color I = 4;
	SU  T = 5 C = 195 N = color I = 4;
	SU  T = 6 C = 195 N = color I = 4;
	SU  T = 7 C = 195 N = color I = 4;
	SU  T = 8 C = 195 N = color I = 4;
	SU  T = 9 C = 195 N = color I = 4;
	SU  T = 10 C = 195 N = color I = 4;
	SU  T = 11 C = 195 N = color I = 4;
	SU  T = 12 C = 195 N = color I = 4;
	SU  T = 13 C = 195 N = color I = 4;
	SU  T = 14 C = 195 N = color I = 4;
	SU  T = 15 C = 195 N = color I = 4;
	SU  T = 16 C = 195 N = color I = 4;
	SU  T = 17 C = 195 N = color I = 4;
	SU  T = 18 C = 195 N = color I = 4;
	SU  T = 19 C = 195 N = color I = 4;
	SU  T = 20 C = 195 N = color I = 4;
	SU  T = 21 C = 195 N = color I = 4;
	SU  T = 22 C = 195 N = color I = 4;
	SU  T = 23 C = 195 N = color I = 4;
	SU  T = 24 C = 195 N = color I = 4;
	SU  T = 25 C = 195 N = color I = 4;
	SU  T = 26 C = 195 N = color I = 4;
	SU  T = 27 C = 195 N = color I = 4;
	SU  T = 28 C = 195 N = color I = 4;
	SU  T = 29 C = 195 N = color I = 4;
	SU  T = 30 C = 195 N = color I = 4;
	SU  T = 31 C = 195 N = color I = 4;
	SU  T = 32 C = 195 N = color I = 4;
	SU  T = 33 C = 195 N = color I = 4;
	SU  T = 34 C = 195 N = color I = 4;
	SU  T = 35 C = 195 N = color I = 4;
	SU  T = 36 C = 195 N = color I = 4;
	SU  T = 37 C = 195 N = color I = 4;
	SU  T = 38 C = 195 N = color I = 4;
	SU  T = 39 C = 195 N = color I = 4;
	SU  T = 40 C = 195 N = color I = 4;
	SU  T = 41 C = 195 N = color I = 4;
	SU  T = 42 C = 195 N = color I = 4;
	SU  T = 43 C = 195 N = color I = 4;
	SU  T = 44 C = 195 N = color I = 4;
	SU  T = 45 C = 195 N = color I = 4;
	SU  T = 46 C = 195 N = color I = 4;
	SU  T = 47 C = 195 N = color I = 4;

END;

BEGIN MESQUITECHARMODELS;
	ProbModelSet * UNTITLED   =  'Mk1 (est.)':  1- 195;
END;

BEGIN TREES[!'Parameters: Tree search criterion: maximimize Tree value using character'];
	Title 'Trees from Mesquite''s heuristic search';
	ID 0170d842a0091;
	LINK Taxa = Taxa;
	TRANSLATE
[0] 		n0 Sus_scrofa,
[1] 		n1 Hippopotamus,
[2] 		n2 Pakicetidae,
[3] 		n3 Ambulocetus,
[4] 		n4 Remingtonocetus,
[5] 		n5 Andrewsiphius,
[6] 		n6 Kutchicetus,
[7] 		n7 Rayanistes,
[8] 		n8 Dalanistes,
[9] 		n9 Rodhocetus,
[10] 		n10 Phiomicetus,
[11] 		n11 Artiocetus,
[12] 		n12 Qaisracetus,
[13] 		n13 Protocetus,
[14] 		n14 Maiacetus,
[15] 		n15 Aegyptocetus,
[16] 		n16 Togocetus,
[17] 		n17 Peregocetus,
[18] 		n18 Natchitochia,
[19] 		n19 Carolinacetus,
[20] 		n20 Georgiacetus,
[21] 		n21 Tupelocetus,
[22] 		n22 Gaviacetus,
[23] 		n23 Babiacetus,
[24] 		n24 Aegicetus,
[25] 		n25 Basilosaurus,
[26] 		n26 Eocetus,
[27] 		n27 Dorudon,
[28] 		n28 Ancalecetus,
[29] 		n29 Pontogeneus_peruvianus,
[30] 		n30 Zygorhiza,
[31] 		n31 Supayacetus,
[32] 		n32 Ocucajea,
[33] 		n33 Chrysocetus,
[34] 		n34 Saghacetus,
[35] 		n35 Tutcetus,
[36] 		n36 Pachycetus_paulsonii,
[37] 		n37 Pachycetus_wardii,
[38] 		n38 Antaecetus_aithai,
[39] 		n39 Kekenodon,
[40] 		n40 Mirocetus,
[41] 		n41 Mammalodon,
[42] 		n42 Simocetus,
[43] 		n43 Albertocetus,
[44] 		n44 Coronodon,
[45] 		n45 Llanocetus,
[46] 		n46 Mystacodon;
	TREE 'Tree 1 from search (criterion: maximimize Tree value using character)++++++' = ((((((((((((((((((((((((((((((n0,n8),n1),n33),n29),n28),n30),n34),n32),n31),n12),n27),n25),n23),n36),n10),n17),n21),n20),n18),n13),n15),n19),n9),n22),n14),n6),n5),n4),n3),(n11,n2));
	TREE 'Tree 2 from search (criterion: maximimize Tree value using character)++++++' = ((n11,(((((((((((((((((((((((((((((n0,n8),n1),n33),n29),n28),n30),n34),n32),n31),n12),n27),n25),n23),n36),n10),n17),n21),n20),n18),n13),n15),n19),n9),n22),n14),n6),n5),n4),n3)),n2);
	TREE 'Tree 3 from search (criterion: maximimize Tree value using character)++++++' = (n11,((((((((((((((((((((((((((((((n0,n8),n1),n33),n29),n28),n30),n34),n32),n31),n12),n27),n25),n23),n36),n10),n17),n21),n20),n18),n13),n15),n19),n9),n22),n14),n6),n5),n4),n3),n2));
	TREE 'Tree 4 from search (criterion: maximimize Tree value using character)++++++' = ((n3,(n11,n2)),((((((((((((((((((((((((((((n0,n8),n1),n33),n29),n28),n30),n34),n32),n31),n12),n27),n25),n23),n36),n10),n17),n21),n20),n18),n13),n15),n19),n9),n22),n14),n6),n5),n4));
	TREE 'Tree 5 from search (criterion: maximimize Tree value using character)++++++' = (n3,(((((((((((((((((((((((((((((n0,n8),n1),n33),n29),n28),n30),n34),n32),n31),n12),n27),n25),n23),n36),n10),n17),n21),n20),n18),n13),n15),n19),n9),n22),n14),n6),n5),n4),(n11,n2)));
	TREE 'Tree 6 from search (criterion: maximimize Tree value using character)++++++' = (n3,((n11,((((((((((((((((((((((((((((n0,n8),n1),n33),n29),n28),n30),n34),n32),n31),n12),n27),n25),n23),n36),n10),n17),n21),n20),n18),n13),n15),n19),n9),n22),n14),n6),n5),n4)),n2));
	TREE 'Tree 7 from search (criterion: maximimize Tree value using character)++++++' = (n3,(n11,(((((((((((((((((((((((((((((n0,n8),n1),n33),n29),n28),n30),n34),n32),n31),n12),n27),n25),n23),n36),n10),n17),n21),n20),n18),n13),n15),n19),n9),n22),n14),n6),n5),n4),n2)));
	TREE 'Tree 8 from search (criterion: maximimize Tree value using character)++++++' = (((n4,n3),(n11,n2)),(((((((((((((((((((((((((((n0,n8),n1),n33),n29),n28),n30),n34),n32),n31),n12),n27),n25),n23),n36),n10),n17),n21),n20),n18),n13),n15),n19),n9),n22),n14),n6),n5));
	TREE 'Tree 9 from search (criterion: maximimize Tree value using character)++++++' = (((n4,n3),(((((((((((((((((((((((((((n0,n8),n1),n33),n29),n28),n30),n34),n32),n31),n12),n27),n25),n23),n36),n10),n17),n21),n20),n18),n13),n15),n19),n9),n22),n14),n6),n5)),(n11,n2));
	TREE 'Tree 10 from search (criterion: maximimize Tree value using character)++++++' = ((n4,((((((((((((((((((((((((((((n0,n8),n1),n33),n29),n28),n30),n34),n32),n31),n12),n27),n25),n23),n36),n10),n17),n21),n20),n18),n13),n15),n19),n9),n22),n14),n6),n5),n3)),(n11,n2));
	TREE 'Tree 11 from search (criterion: maximimize Tree value using character)++++++' = ((n4,n3),((((((((((((((((((((((((((((n0,n8),n1),n33),n29),n28),n30),n34),n32),n31),n12),n27),n25),n23),n36),n10),n17),n21),n20),n18),n13),n15),n19),n9),n22),n14),n6),n5),(n11,n2)));
	TREE 'Tree 12 from search (criterion: maximimize Tree value using character)++++++' = ((n4,n3),((n11,(((((((((((((((((((((((((((n0,n8),n1),n33),n29),n28),n30),n34),n32),n31),n12),n27),n25),n23),n36),n10),n17),n21),n20),n18),n13),n15),n19),n9),n22),n14),n6),n5)),n2));
	TREE 'Tree 13 from search (criterion: maximimize Tree value using character)++++++' = ((n4,n3),(n11,((((((((((((((((((((((((((((n0,n8),n1),n33),n29),n28),n30),n34),n32),n31),n12),n27),n25),n23),n36),n10),n17),n21),n20),n18),n13),n15),n19),n9),n22),n14),n6),n5),n2)));
	TREE 'Tree 14 from search (criterion: maximimize Tree value using character)++++++' = (((n5,(((((((((((((((((((((((((((n0,n8),n1),n33),n29),n28),n30),n34),n32),n31),n12),n27),n25),n23),n36),n10),n17),n21),n20),n18),n13),n15),n19),n9),n22),n14),n6),n4)),n3),(n11,n2));
	TREE 'Tree 15 from search (criterion: maximimize Tree value using character)++++++' = (((((n6,n5),(((((((((((((((((((((((((n0,n8),n1),n33),n29),n28),n30),n34),n32),n31),n12),n27),n25),n23),n36),n10),n17),n21),n20),n18),n13),n15),n19),n9),n22),n14)),n4),n3),(n11,n2));
	TREE 'Tree 16 from search (criterion: maximimize Tree value using character)++++++' = ((((n6,((((((((((((((((((((((((((n0,n8),n1),n33),n29),n28),n30),n34),n32),n31),n12),n27),n25),n23),n36),n10),n17),n21),n20),n18),n13),n15),n19),n9),n22),n14),n5)),n4),n3),(n11,n2));
	TREE 'Tree 17 from search (criterion: maximimize Tree value using character)++++++' = ((((n6,n5),((((((((((((((((((((((((((n0,n8),n1),n33),n29),n28),n30),n34),n32),n31),n12),n27),n25),n23),n36),n10),n17),n21),n20),n18),n13),n15),n19),n9),n22),n14),n4)),n3),(n11,n2));
	TREE 'Tree 18 from search (criterion: maximimize Tree value using character)++++++' = ((((((n14,n6),n5),((((((((((((((((((((((((n0,n8),n1),n33),n29),n28),n30),n34),n32),n31),n12),n27),n25),n23),n36),n10),n17),n21),n20),n18),n13),n15),n19),n9),n22)),n4),n3),(n11,n2));
	TREE 'Tree 19 from search (criterion: maximimize Tree value using character)++++++' = ((((((n14,n6),((((((((((((((((((((((((n0,n8),n1),n33),n29),n28),n30),n34),n32),n31),n12),n27),n25),n23),n36),n10),n17),n21),n20),n18),n13),n15),n19),n9),n22)),n5),n4),n3),(n11,n2));
	TREE 'Tree 20 from search (criterion: maximimize Tree value using character)++++++' = (((((n14,(((((((((((((((((((((((((n0,n8),n1),n33),n29),n28),n30),n34),n32),n31),n12),n27),n25),n23),n36),n10),n17),n21),n20),n18),n13),n15),n19),n9),n22),n6)),n5),n4),n3),(n11,n2));
	TREE 'Tree 21 from search (criterion: maximimize Tree value using character)++++++' = (((((n14,n6),(((((((((((((((((((((((((n0,n8),n1),n33),n29),n28),n30),n34),n32),n31),n12),n27),n25),n23),n36),n10),n17),n21),n20),n18),n13),n15),n19),n9),n22),n5)),n4),n3),(n11,n2));
	TREE 'Tree 22 from search (criterion: maximimize Tree value using character)++++++' = (((((n14,n6),n5),(((((((((((((((((((((((((n0,n8),n1),n33),n29),n28),n30),n34),n32),n31),n12),n27),n25),n23),n36),n10),n17),n21),n20),n18),n13),n15),n19),n9),n22),n4)),n3),(n11,n2));
	TREE 'Tree 23 from search (criterion: maximimize Tree value using character)++++++' = (((((((n22,n14),n6),n5),(((((((((((((((((((((((n0,n8),n1),n33),n29),n28),n30),n34),n32),n31),n12),n27),n25),n23),n36),n10),n17),n21),n20),n18),n13),n15),n19),n9)),n4),n3),(n11,n2));
	TREE 'Tree 24 from search (criterion: maximimize Tree value using character)++++++' = (((((((n22,n14),n6),(((((((((((((((((((((((n0,n8),n1),n33),n29),n28),n30),n34),n32),n31),n12),n27),n25),n23),n36),n10),n17),n21),n20),n18),n13),n15),n19),n9)),n5),n4),n3),(n11,n2));
	TREE 'Tree 25 from search (criterion: maximimize Tree value using character)++++++' = (((((((n22,n14),(((((((((((((((((((((((n0,n8),n1),n33),n29),n28),n30),n34),n32),n31),n12),n27),n25),n23),n36),n10),n17),n21),n20),n18),n13),n15),n19),n9)),n6),n5),n4),n3),(n11,n2));
	TREE 'Tree 26 from search (criterion: maximimize Tree value using character)++++++' = ((((((n22,((((((((((((((((((((((((n0,n8),n1),n33),n29),n28),n30),n34),n32),n31),n12),n27),n25),n23),n36),n10),n17),n21),n20),n18),n13),n15),n19),n9),n14)),n6),n5),n4),n3),(n11,n2));
	TREE 'Tree 27 from search (criterion: maximimize Tree value using character)++++++' = ((((((n22,n14),((((((((((((((((((((((((n0,n8),n1),n33),n29),n28),n30),n34),n32),n31),n12),n27),n25),n23),n36),n10),n17),n21),n20),n18),n13),n15),n19),n9),n6)),n5),n4),n3),(n11,n2));
	TREE 'Tree 28 from search (criterion: maximimize Tree value using character)++++++' = ((((((n22,n14),n6),((((((((((((((((((((((((n0,n8),n1),n33),n29),n28),n30),n34),n32),n31),n12),n27),n25),n23),n36),n10),n17),n21),n20),n18),n13),n15),n19),n9),n5)),n4),n3),(n11,n2));
	TREE 'Tree 29 from search (criterion: maximimize Tree value using character)++++++' = ((((((n22,n14),n6),n5),((((((((((((((((((((((((n0,n8),n1),n33),n29),n28),n30),n34),n32),n31),n12),n27),n25),n23),n36),n10),n17),n21),n20),n18),n13),n15),n19),n9),n4)),n3),(n11,n2));
	TREE 'Tree 30 from search (criterion: maximimize Tree value using character)++++++' = ((((((((n9,n22),n14),n6),n5),n4),n3),(n11,n2)),((((((((((((((((((((((n0,n8),n1),n33),n29),n28),n30),n34),n32),n31),n12),n27),n25),n23),n36),n10),n17),n21),n20),n18),n13),n15),n19));
	TREE 'Tree 31 from search (criterion: maximimize Tree value using character)++++++' = ((((((((n9,n22),n14),n6),n5),n4),n3),((((((((((((((((((((((n0,n8),n1),n33),n29),n28),n30),n34),n32),n31),n12),n27),n25),n23),n36),n10),n17),n21),n20),n18),n13),n15),n19)),(n11,n2));
	TREE 'Tree 32 from search (criterion: maximimize Tree value using character)++++++' = ((((((((n9,n22),n14),n6),n5),n4),((((((((((((((((((((((n0,n8),n1),n33),n29),n28),n30),n34),n32),n31),n12),n27),n25),n23),n36),n10),n17),n21),n20),n18),n13),n15),n19)),n3),(n11,n2));
	TREE 'Tree 33 from search (criterion: maximimize Tree value using character)++++++' = ((((((((n9,n22),n14),n6),n5),((((((((((((((((((((((n0,n8),n1),n33),n29),n28),n30),n34),n32),n31),n12),n27),n25),n23),n36),n10),n17),n21),n20),n18),n13),n15),n19)),n4),n3),(n11,n2));
	TREE 'Tree 34 from search (criterion: maximimize Tree value using character)++++++' = ((((((((n9,n22),n14),n6),((((((((((((((((((((((n0,n8),n1),n33),n29),n28),n30),n34),n32),n31),n12),n27),n25),n23),n36),n10),n17),n21),n20),n18),n13),n15),n19)),n5),n4),n3),(n11,n2));
	TREE 'Tree 35 from search (criterion: maximimize Tree value using character)++++++' = ((((((((n9,n22),n14),((((((((((((((((((((((n0,n8),n1),n33),n29),n28),n30),n34),n32),n31),n12),n27),n25),n23),n36),n10),n17),n21),n20),n18),n13),n15),n19)),n6),n5),n4),n3),(n11,n2));
	TREE 'Tree 36 from search (criterion: maximimize Tree value using character)++++++' = ((((((((n9,n22),((((((((((((((((((((((n0,n8),n1),n33),n29),n28),n30),n34),n32),n31),n12),n27),n25),n23),n36),n10),n17),n21),n20),n18),n13),n15),n19)),n14),n6),n5),n4),n3),(n11,n2));
	TREE 'Tree 37 from search (criterion: maximimize Tree value using character)++++++' = (((((((n9,(((((((((((((((((((((((n0,n8),n1),n33),n29),n28),n30),n34),n32),n31),n12),n27),n25),n23),n36),n10),n17),n21),n20),n18),n13),n15),n19),n22)),n14),n6),n5),n4),n3),(n11,n2));
	TREE 'Tree 38 from search (criterion: maximimize Tree value using character)++++++' = (((((((n9,n22),(((((((((((((((((((((((n0,n8),n1),n33),n29),n28),n30),n34),n32),n31),n12),n27),n25),n23),n36),n10),n17),n21),n20),n18),n13),n15),n19),n14)),n6),n5),n4),n3),(n11,n2));
	TREE 'Tree 39 from search (criterion: maximimize Tree value using character)++++++' = (((((((n9,n22),n14),(((((((((((((((((((((((n0,n8),n1),n33),n29),n28),n30),n34),n32),n31),n12),n27),n25),n23),n36),n10),n17),n21),n20),n18),n13),n15),n19),n6)),n5),n4),n3),(n11,n2));
	TREE 'Tree 40 from search (criterion: maximimize Tree value using character)++++++' = (((((((n9,n22),n14),n6),(((((((((((((((((((((((n0,n8),n1),n33),n29),n28),n30),n34),n32),n31),n12),n27),n25),n23),n36),n10),n17),n21),n20),n18),n13),n15),n19),n5)),n4),n3),(n11,n2));
	TREE 'Tree 41 from search (criterion: maximimize Tree value using character)++++++' = (((((((n9,n22),n14),n6),n5),(((((((((((((((((((((((n0,n8),n1),n33),n29),n28),n30),n34),n32),n31),n12),n27),n25),n23),n36),n10),n17),n21),n20),n18),n13),n15),n19),n4)),n3),(n11,n2));
	TREE 'Tree 42 from search (criterion: maximimize Tree value using character)++++++' = (((((((n9,n22),n14),n6),n5),n4),(((((((((((((((((((((((n0,n8),n1),n33),n29),n28),n30),n34),n32),n31),n12),n27),n25),n23),n36),n10),n17),n21),n20),n18),n13),n15),n19),n3)),(n11,n2));
	TREE 'Tree 43 from search (criterion: maximimize Tree value using character)++++++' = (((((((n9,n22),n14),n6),n5),n4),n3),(((((((((((((((((((((((n0,n8),n1),n33),n29),n28),n30),n34),n32),n31),n12),n27),n25),n23),n36),n10),n17),n21),n20),n18),n13),n15),n19),(n11,n2)));
	TREE 'Tree 44 from search (criterion: maximimize Tree value using character)++++++' = (((((((n9,n22),n14),n6),n5),n4),n3),((n11,((((((((((((((((((((((n0,n8),n1),n33),n29),n28),n30),n34),n32),n31),n12),n27),n25),n23),n36),n10),n17),n21),n20),n18),n13),n15),n19)),n2));
	TREE 'Tree 45 from search (criterion: maximimize Tree value using character)++++++' = (((((((n9,n22),n14),n6),n5),n4),n3),(n11,(((((((((((((((((((((((n0,n8),n1),n33),n29),n28),n30),n34),n32),n31),n12),n27),n25),n23),n36),n10),n17),n21),n20),n18),n13),n15),n19),n2)));
	TREE 'Tree 46 from search (criterion: maximimize Tree value using character)++++++' = (((((((((n19,n9),n22),n14),n6),n5),n4),n3),(n11,n2)),(((((((((((((((((((((n0,n8),n1),n33),n29),n28),n30),n34),n32),n31),n12),n27),n25),n23),n36),n10),n17),n21),n20),n18),n13),n15));
	TREE 'Tree 47 from search (criterion: maximimize Tree value using character)++++++' = (((((((((n19,n9),n22),n14),n6),n5),n4),n3),(((((((((((((((((((((n0,n8),n1),n33),n29),n28),n30),n34),n32),n31),n12),n27),n25),n23),n36),n10),n17),n21),n20),n18),n13),n15)),(n11,n2));
	TREE 'Tree 48 from search (criterion: maximimize Tree value using character)++++++' = (((((((((n19,n9),n22),n14),n6),n5),n4),(((((((((((((((((((((n0,n8),n1),n33),n29),n28),n30),n34),n32),n31),n12),n27),n25),n23),n36),n10),n17),n21),n20),n18),n13),n15)),n3),(n11,n2));
	TREE 'Tree 49 from search (criterion: maximimize Tree value using character)++++++' = (((((((((n19,n9),n22),n14),n6),n5),(((((((((((((((((((((n0,n8),n1),n33),n29),n28),n30),n34),n32),n31),n12),n27),n25),n23),n36),n10),n17),n21),n20),n18),n13),n15)),n4),n3),(n11,n2));
	TREE 'Tree 50 from search (criterion: maximimize Tree value using character)++++++' = (((((((((n19,n9),n22),n14),n6),(((((((((((((((((((((n0,n8),n1),n33),n29),n28),n30),n34),n32),n31),n12),n27),n25),n23),n36),n10),n17),n21),n20),n18),n13),n15)),n5),n4),n3),(n11,n2));
	TREE 'Tree 51 from search (criterion: maximimize Tree value using character)++++++' = (((((((((n19,n9),n22),n14),(((((((((((((((((((((n0,n8),n1),n33),n29),n28),n30),n34),n32),n31),n12),n27),n25),n23),n36),n10),n17),n21),n20),n18),n13),n15)),n6),n5),n4),n3),(n11,n2));
	TREE 'Tree 52 from search (criterion: maximimize Tree value using character)++++++' = (((((((((n19,n9),n22),(((((((((((((((((((((n0,n8),n1),n33),n29),n28),n30),n34),n32),n31),n12),n27),n25),n23),n36),n10),n17),n21),n20),n18),n13),n15)),n14),n6),n5),n4),n3),(n11,n2));
	TREE 'Tree 53 from search (criterion: maximimize Tree value using character)++++++' = (((((((((n19,n9),(((((((((((((((((((((n0,n8),n1),n33),n29),n28),n30),n34),n32),n31),n12),n27),n25),n23),n36),n10),n17),n21),n20),n18),n13),n15)),n22),n14),n6),n5),n4),n3),(n11,n2));
	TREE 'Tree 54 from search (criterion: maximimize Tree value using character)++++++' = ((((((((n19,((((((((((((((((((((((n0,n8),n1),n33),n29),n28),n30),n34),n32),n31),n12),n27),n25),n23),n36),n10),n17),n21),n20),n18),n13),n15),n9)),n22),n14),n6),n5),n4),n3),(n11,n2));
	TREE 'Tree 55 from search (criterion: maximimize Tree value using character)++++++' = ((((((((n19,n9),((((((((((((((((((((((n0,n8),n1),n33),n29),n28),n30),n34),n32),n31),n12),n27),n25),n23),n36),n10),n17),n21),n20),n18),n13),n15),n22)),n14),n6),n5),n4),n3),(n11,n2));
	TREE 'Tree 56 from search (criterion: maximimize Tree value using character)++++++' = ((((((((n19,n9),n22),((((((((((((((((((((((n0,n8),n1),n33),n29),n28),n30),n34),n32),n31),n12),n27),n25),n23),n36),n10),n17),n21),n20),n18),n13),n15),n14)),n6),n5),n4),n3),(n11,n2));
	TREE 'Tree 57 from search (criterion: maximimize Tree value using character)++++++' = ((((((((n19,n9),n22),n14),((((((((((((((((((((((n0,n8),n1),n33),n29),n28),n30),n34),n32),n31),n12),n27),n25),n23),n36),n10),n17),n21),n20),n18),n13),n15),n6)),n5),n4),n3),(n11,n2));
	TREE 'Tree 58 from search (criterion: maximimize Tree value using character)++++++' = ((((((((n19,n9),n22),n14),n6),((((((((((((((((((((((n0,n8),n1),n33),n29),n28),n30),n34),n32),n31),n12),n27),n25),n23),n36),n10),n17),n21),n20),n18),n13),n15),n5)),n4),n3),(n11,n2));
	TREE 'Tree 59 from search (criterion: maximimize Tree value using character)++++++' = ((((((((n19,n9),n22),n14),n6),n5),((((((((((((((((((((((n0,n8),n1),n33),n29),n28),n30),n34),n32),n31),n12),n27),n25),n23),n36),n10),n17),n21),n20),n18),n13),n15),n4)),n3),(n11,n2));
	TREE 'Tree 60 from search (criterion: maximimize Tree value using character)++++++' = ((((((((n19,n9),n22),n14),n6),n5),n4),((((((((((((((((((((((n0,n8),n1),n33),n29),n28),n30),n34),n32),n31),n12),n27),n25),n23),n36),n10),n17),n21),n20),n18),n13),n15),n3)),(n11,n2));
	TREE 'Tree 61 from search (criterion: maximimize Tree value using character)++++++' = ((((((((n19,n9),n22),n14),n6),n5),n4),n3),((((((((((((((((((((((n0,n8),n1),n33),n29),n28),n30),n34),n32),n31),n12),n27),n25),n23),n36),n10),n17),n21),n20),n18),n13),n15),(n11,n2)));
	TREE 'Tree 62 from search (criterion: maximimize Tree value using character)++++++' = ((((((((n19,n9),n22),n14),n6),n5),n4),n3),((n11,(((((((((((((((((((((n0,n8),n1),n33),n29),n28),n30),n34),n32),n31),n12),n27),n25),n23),n36),n10),n17),n21),n20),n18),n13),n15)),n2));
	TREE 'Tree 63 from search (criterion: maximimize Tree value using character)++++++' = ((((((((n19,n9),n22),n14),n6),n5),n4),n3),(n11,((((((((((((((((((((((n0,n8),n1),n33),n29),n28),n30),n34),n32),n31),n12),n27),n25),n23),n36),n10),n17),n21),n20),n18),n13),n15),n2)));
	TREE 'Tree 64 from search (criterion: maximimize Tree value using character)++++++' = ((((((((((n15,n19),n9),n22),n14),n6),n5),n4),n3),(n11,n2)),((((((((((((((((((((n0,n8),n1),n33),n29),n28),n30),n34),n32),n31),n12),n27),n25),n23),n36),n10),n17),n21),n20),n18),n13));
	TREE 'Tree 65 from search (criterion: maximimize Tree value using character)++++++' = ((((((((((n15,n19),n9),n22),n14),n6),n5),n4),n3),((((((((((((((((((((n0,n8),n1),n33),n29),n28),n30),n34),n32),n31),n12),n27),n25),n23),n36),n10),n17),n21),n20),n18),n13)),(n11,n2));
	TREE 'Tree 66 from search (criterion: maximimize Tree value using character)++++++' = ((((((((((n15,n19),n9),n22),n14),n6),n5),n4),((((((((((((((((((((n0,n8),n1),n33),n29),n28),n30),n34),n32),n31),n12),n27),n25),n23),n36),n10),n17),n21),n20),n18),n13)),n3),(n11,n2));
	TREE 'Tree 67 from search (criterion: maximimize Tree value using character)++++++' = ((((((((((n15,n19),n9),n22),n14),n6),n5),((((((((((((((((((((n0,n8),n1),n33),n29),n28),n30),n34),n32),n31),n12),n27),n25),n23),n36),n10),n17),n21),n20),n18),n13)),n4),n3),(n11,n2));
	TREE 'Tree 68 from search (criterion: maximimize Tree value using character)++++++' = ((((((((((n15,n19),n9),n22),n14),n6),((((((((((((((((((((n0,n8),n1),n33),n29),n28),n30),n34),n32),n31),n12),n27),n25),n23),n36),n10),n17),n21),n20),n18),n13)),n5),n4),n3),(n11,n2));
	TREE 'Tree 69 from search (criterion: maximimize Tree value using character)++++++' = ((((((((((n15,n19),n9),n22),n14),((((((((((((((((((((n0,n8),n1),n33),n29),n28),n30),n34),n32),n31),n12),n27),n25),n23),n36),n10),n17),n21),n20),n18),n13)),n6),n5),n4),n3),(n11,n2));
	TREE 'Tree 70 from search (criterion: maximimize Tree value using character)++++++' = ((((((((((n15,n19),n9),n22),((((((((((((((((((((n0,n8),n1),n33),n29),n28),n30),n34),n32),n31),n12),n27),n25),n23),n36),n10),n17),n21),n20),n18),n13)),n14),n6),n5),n4),n3),(n11,n2));
	TREE 'Tree 71 from search (criterion: maximimize Tree value using character)++++++' = ((((((((((n15,n19),n9),((((((((((((((((((((n0,n8),n1),n33),n29),n28),n30),n34),n32),n31),n12),n27),n25),n23),n36),n10),n17),n21),n20),n18),n13)),n22),n14),n6),n5),n4),n3),(n11,n2));
	TREE 'Tree 72 from search (criterion: maximimize Tree value using character)++++++' = ((((((((((n15,n19),((((((((((((((((((((n0,n8),n1),n33),n29),n28),n30),n34),n32),n31),n12),n27),n25),n23),n36),n10),n17),n21),n20),n18),n13)),n9),n22),n14),n6),n5),n4),n3),(n11,n2));
	TREE 'Tree 73 from search (criterion: maximimize Tree value using character)++++++' = (((((((((n15,(((((((((((((((((((((n0,n8),n1),n33),n29),n28),n30),n34),n32),n31),n12),n27),n25),n23),n36),n10),n17),n21),n20),n18),n13),n19)),n9),n22),n14),n6),n5),n4),n3),(n11,n2));
	TREE 'Tree 74 from search (criterion: maximimize Tree value using character)++++++' = (((((((((n15,n19),(((((((((((((((((((((n0,n8),n1),n33),n29),n28),n30),n34),n32),n31),n12),n27),n25),n23),n36),n10),n17),n21),n20),n18),n13),n9)),n22),n14),n6),n5),n4),n3),(n11,n2));
	TREE 'Tree 75 from search (criterion: maximimize Tree value using character)++++++' = (((((((((n15,n19),n9),(((((((((((((((((((((n0,n8),n1),n33),n29),n28),n30),n34),n32),n31),n12),n27),n25),n23),n36),n10),n17),n21),n20),n18),n13),n22)),n14),n6),n5),n4),n3),(n11,n2));
	TREE 'Tree 76 from search (criterion: maximimize Tree value using character)++++++' = (((((((((n15,n19),n9),n22),(((((((((((((((((((((n0,n8),n1),n33),n29),n28),n30),n34),n32),n31),n12),n27),n25),n23),n36),n10),n17),n21),n20),n18),n13),n14)),n6),n5),n4),n3),(n11,n2));
	TREE 'Tree 77 from search (criterion: maximimize Tree value using character)++++++' = (((((((((n15,n19),n9),n22),n14),(((((((((((((((((((((n0,n8),n1),n33),n29),n28),n30),n34),n32),n31),n12),n27),n25),n23),n36),n10),n17),n21),n20),n18),n13),n6)),n5),n4),n3),(n11,n2));
	TREE 'Tree 78 from search (criterion: maximimize Tree value using character)++++++' = (((((((((n15,n19),n9),n22),n14),n6),(((((((((((((((((((((n0,n8),n1),n33),n29),n28),n30),n34),n32),n31),n12),n27),n25),n23),n36),n10),n17),n21),n20),n18),n13),n5)),n4),n3),(n11,n2));
	TREE 'Tree 79 from search (criterion: maximimize Tree value using character)++++++' = (((((((((n15,n19),n9),n22),n14),n6),n5),(((((((((((((((((((((n0,n8),n1),n33),n29),n28),n30),n34),n32),n31),n12),n27),n25),n23),n36),n10),n17),n21),n20),n18),n13),n4)),n3),(n11,n2));
	TREE 'Tree 80 from search (criterion: maximimize Tree value using character)++++++' = (((((((((n15,n19),n9),n22),n14),n6),n5),n4),(((((((((((((((((((((n0,n8),n1),n33),n29),n28),n30),n34),n32),n31),n12),n27),n25),n23),n36),n10),n17),n21),n20),n18),n13),n3)),(n11,n2));
	TREE 'Tree 81 from search (criterion: maximimize Tree value using character)++++++' = (((((((((n15,n19),n9),n22),n14),n6),n5),n4),n3),(((((((((((((((((((((n0,n8),n1),n33),n29),n28),n30),n34),n32),n31),n12),n27),n25),n23),n36),n10),n17),n21),n20),n18),n13),(n11,n2)));
	TREE 'Tree 82 from search (criterion: maximimize Tree value using character)++++++' = (((((((((n15,n19),n9),n22),n14),n6),n5),n4),n3),((n11,((((((((((((((((((((n0,n8),n1),n33),n29),n28),n30),n34),n32),n31),n12),n27),n25),n23),n36),n10),n17),n21),n20),n18),n13)),n2));
	TREE 'Tree 83 from search (criterion: maximimize Tree value using character)++++++' = (((((((((n15,n19),n9),n22),n14),n6),n5),n4),n3),(n11,(((((((((((((((((((((n0,n8),n1),n33),n29),n28),n30),n34),n32),n31),n12),n27),n25),n23),n36),n10),n17),n21),n20),n18),n13),n2)));
	TREE 'Tree 84 from search (criterion: maximimize Tree value using character)++++++' = (((((((((((n13,n15),n19),n9),n22),n14),n6),n5),(((((((((((((((((((n0,n8),n1),n33),n29),n28),n30),n34),n32),n31),n12),n27),n25),n23),n36),n10),n17),n21),n20),n18)),n4),n3),(n11,n2));
	TREE 'Tree 85 from search (criterion: maximimize Tree value using character)++++++' = (((((((((((n13,n15),n19),n9),n22),n14),n6),(((((((((((((((((((n0,n8),n1),n33),n29),n28),n30),n34),n32),n31),n12),n27),n25),n23),n36),n10),n17),n21),n20),n18)),n5),n4),n3),(n11,n2));
	TREE 'Tree 86 from search (criterion: maximimize Tree value using character)++++++' = (((((((((((n13,n15),n19),n9),n22),n14),(((((((((((((((((((n0,n8),n1),n33),n29),n28),n30),n34),n32),n31),n12),n27),n25),n23),n36),n10),n17),n21),n20),n18)),n6),n5),n4),n3),(n11,n2));
	TREE 'Tree 87 from search (criterion: maximimize Tree value using character)++++++' = (((((((((((n13,n15),n19),n9),n22),(((((((((((((((((((n0,n8),n1),n33),n29),n28),n30),n34),n32),n31),n12),n27),n25),n23),n36),n10),n17),n21),n20),n18)),n14),n6),n5),n4),n3),(n11,n2));
	TREE 'Tree 88 from search (criterion: maximimize Tree value using character)++++++' = (((((((((((n13,n15),n19),n9),(((((((((((((((((((n0,n8),n1),n33),n29),n28),n30),n34),n32),n31),n12),n27),n25),n23),n36),n10),n17),n21),n20),n18)),n22),n14),n6),n5),n4),n3),(n11,n2));
	TREE 'Tree 89 from search (criterion: maximimize Tree value using character)++++++' = (((((((((((n13,n15),n19),(((((((((((((((((((n0,n8),n1),n33),n29),n28),n30),n34),n32),n31),n12),n27),n25),n23),n36),n10),n17),n21),n20),n18)),n9),n22),n14),n6),n5),n4),n3),(n11,n2));
	TREE 'Tree 90 from search (criterion: maximimize Tree value using character)++++++' = (((((((((((n13,n15),(((((((((((((((((((n0,n8),n1),n33),n29),n28),n30),n34),n32),n31),n12),n27),n25),n23),n36),n10),n17),n21),n20),n18)),n19),n9),n22),n14),n6),n5),n4),n3),(n11,n2));
	TREE 'Tree 91 from search (criterion: maximimize Tree value using character)++++++' = ((((((((((n13,((((((((((((((((((((n0,n8),n1),n33),n29),n28),n30),n34),n32),n31),n12),n27),n25),n23),n36),n10),n17),n21),n20),n18),n15)),n19),n9),n22),n14),n6),n5),n4),n3),(n11,n2));
	TREE 'Tree 92 from search (criterion: maximimize Tree value using character)++++++' = ((((((((((n13,n15),((((((((((((((((((((n0,n8),n1),n33),n29),n28),n30),n34),n32),n31),n12),n27),n25),n23),n36),n10),n17),n21),n20),n18),n19)),n9),n22),n14),n6),n5),n4),n3),(n11,n2));
	TREE 'Tree 93 from search (criterion: maximimize Tree value using character)++++++' = ((((((((((n13,n15),n19),n9),((((((((((((((((((((n0,n8),n1),n33),n29),n28),n30),n34),n32),n31),n12),n27),n25),n23),n36),n10),n17),n21),n20),n18),n22)),n14),n6),n5),n4),n3),(n11,n2));
	TREE 'Tree 94 from search (criterion: maximimize Tree value using character)++++++' = ((((((((((n13,n15),n19),n9),n22),((((((((((((((((((((n0,n8),n1),n33),n29),n28),n30),n34),n32),n31),n12),n27),n25),n23),n36),n10),n17),n21),n20),n18),n14)),n6),n5),n4),n3),(n11,n2));
	TREE 'Tree 95 from search (criterion: maximimize Tree value using character)++++++' = ((((((((((n13,n15),n19),n9),n22),n14),((((((((((((((((((((n0,n8),n1),n33),n29),n28),n30),n34),n32),n31),n12),n27),n25),n23),n36),n10),n17),n21),n20),n18),n6)),n5),n4),n3),(n11,n2));
	TREE 'Tree 96 from search (criterion: maximimize Tree value using character)++++++' = ((((((((((n13,n15),n19),n9),n22),n14),n6),((((((((((((((((((((n0,n8),n1),n33),n29),n28),n30),n34),n32),n31),n12),n27),n25),n23),n36),n10),n17),n21),n20),n18),n5)),n4),n3),(n11,n2));
	TREE 'Tree 97 from search (criterion: maximimize Tree value using character)++++++' = ((((((((((n13,n15),n19),n9),n22),n14),n6),n5),((((((((((((((((((((n0,n8),n1),n33),n29),n28),n30),n34),n32),n31),n12),n27),n25),n23),n36),n10),n17),n21),n20),n18),n4)),n3),(n11,n2));
	TREE 'Tree 98 from search (criterion: maximimize Tree value using character)++++++' = ((((((((((((n18,n13),n15),n19),n9),n22),n14),n6),n5),((((((((((((((((((n0,n8),n1),n33),n29),n28),n30),n34),n32),n31),n12),n27),n25),n23),n36),n10),n17),n21),n20)),n4),n3),(n11,n2));
	TREE 'Tree 99 from search (criterion: maximimize Tree value using character)++++++' = ((((((((((((n18,n13),n15),n19),n9),n22),n14),n6),((((((((((((((((((n0,n8),n1),n33),n29),n28),n30),n34),n32),n31),n12),n27),n25),n23),n36),n10),n17),n21),n20)),n5),n4),n3),(n11,n2));
	TREE 'Tree 100 from search (criterion: maximimize Tree value using character)++++++' = ((((((((((((n18,n13),n15),n19),n9),n22),n14),((((((((((((((((((n0,n8),n1),n33),n29),n28),n30),n34),n32),n31),n12),n27),n25),n23),n36),n10),n17),n21),n20)),n6),n5),n4),n3),(n11,n2));

END;


BEGIN TREES;
[truncated: 9,795 more chars]
