# Supplementary material for: A diminutive new basilosaurid whale reveals the trajectory of the cetacean life histories during the Eocene
Source: Commun Biol. 2023 Aug 10;6:707. doi: 10.1038/s42003-023-04986-w (PMC10415296; doi:10.1038/s42003-023-04986-w)
Supplement: Supplementary file 5 — Supplementary Data 2 [file 42003_2023_4986_MOESM5_ESM.txt]

#NEXUS
[written Tue Feb 28 22:03:40 EET 2023 by Mesquite  version 3.70 (build 940) at Gohar_hp/192.168.146.85]

BEGIN TAXA;
	TITLE Taxa;
	DIMENSIONS NTAX=32;
	TAXLABELS
		Pakicetidae Ambulocetidae Remingtonocetidae Artiocetus_clavus Rodhocetus_kasrani Carolinacetus_gingerichi Protocetus_atavus Georgiacetus_vogtlensis Basilosaurus_cetoides Basilosaurus_isis_ Zygorhiza_kochii_ Chrysocetus_healyorum Dorudon_atrox Saghacetus_osiris Antaecetus_aithai Tutucetus_wadii Pontogeneus_peruvianus Ancalecetus_simonsi Mammalodon_colliveri Janjucetus_hunderi Aetiocetus_weltoni Aetiocetus_cotylalveus Chonecetus_goedertorum Eomysticetus_withmorei Simocetus_rayii Agorophius_spp Archaeodelphis_patrius Xenorophus_sloani Echovenator_sandersii Albertocetus_meffordorum Squalodon_calvertensis Waipatia_maerewhenua 
	;

END;


BEGIN CHARACTERS;
	TITLE  'Matrix in file "wadi el-rayan whale.nex"';
	DIMENSIONS  NCHAR=101;
	FORMAT DATATYPE = STANDARD RESPECTCASE GAP = - MISSING = ? SYMBOLS = "  0 1 2 3 4";
	CHARSTATELABELS 
		1 Skull_length /  short 'moderate- 7 to 8 times condylar W' elongate,
		2 'Posterior margin of external bony nares, anterior edge' /  anterior_to_C1 'C1-P1' 'P1-P2' 'P2-M3' posterior_to_dental_row,
		3 'Posterior end of the ventral (palatal) exposure of the' /  anterior_to_P1 'P1-P2' posterior_to_P2,
		4 Posterior_end_of_the_ascending_process_of_premaxilla /  anterior_to_P2 'P2-P3' 'P3-orbit' supraorbit 'post-orbital',
		5 Embrasure_pits_between_upper_incisors /  absent present,
		6 Transverse_width_of_the_base_of_the_rostrum /  more_than_1.7_intercondylar_width 'narrow, less than 1.5 intercondylar wisth',
		7 Angle_of_the_lateral_edge_of_maxilla_with_the_palate_on /  angle_of_60_to_45� 'highly acute angle, maxilla dorsoventraly flattened',
		8 Palate_narrows /  posterior_to_the_dental_row at_the_level_of_the_upper_molars at_the_level_of_the_last_upper_premolar,
		9 'Anterior process of the frontal, wedged between the' /  absent 'small, narrower than NA at its base' 'large, wider than NA at it s base',
		10 Transverse_width_of_the_skull_across_the_orbit /  narrower_than_rostum 1_to_1.3_the_rostrum_base 1.3_to_1.5_the_rostrum_base more_than_1.6_the_rostrum_base,
		11 Ascending_process_of_the_maxilla_extends_over_the_supraorbital /  absent present,
		12 'Lateral margin of the maxilla forming a V-shaped notch' /  absent present,
		13 'Steep face on anterolateral edge of zygomatic (jugular)',
		14 'Orbit size, as measured between the distalmost points' /  'small, 15% bizygomatic width' 'moderate, 15 to 25 % bizygomatic width' 'large, more than 25% bizygomatic width',
		15 Dorsoventral_compression_of_the_lateral_margin_of_the /  absent present,
		16 Dorsoventral_compression_of_the_median_portion_of_the /  absent present,
		17 Posterior_end_of_the_alveolar_process_of_the_maxilla /  ' edge''' posterior_to_dental_row over_the_upper_molars,
		18 Lacrimal_foramen_or_canal /  present absent,
		19 Lacrimal_extending_medially_separating_the_lateral_corner /  absent present,
		20 Lacrimal /  small enlarged,
		21 'Dorsolateral edge of the maxillary foramen (internal' /  formed_by_maxilla participation_of_lacrimal_and_jugal formed_by_frontal,
		22 'Maxilla ventral to the maxillary foramen, in the anterior',
		23 Medial_edges_of_the_palatine,
		24 Lateral_margin_of_the_rostral_portion_of_the_maxilla_in,
		25 Premaxillae_anterior_to_nasal_openings,
		26 Premaxilla_forms_a_marked_process_anterior_to_the_bony /  '''',
		27 Premaxillary_foramina,
		28 'Maxillo-premaxillary suture in dorsal view' /  crenulated_suture suture_not_crenulated suture_within_a_groove,
		29 Number_of_maxillary_foramina /  1 2 more_than_2,
		30 Mesorostral_groove /  not_exposed partially_exposed greatly_exposed,
		31 Anterior_half_of_the_nasal /  posteromedially parallel_to_midline posterolaterallly,
		32 Posterior_end_of_the_maxilla_meets_medially /  Na Fr PMX,
		33 Lateral_expansion_of_the_premaxilla_overlying_the_supraorbital /  absent present,
		34 Premaxillae_adjacent_to_nasal_opening /  thin_dorsoventrally pachyostotic,
		35 Frontals_higher_than_nasals_in_lateral_view /  higher than 'NA''' present absent,
		36 Orientation_of_the_posterior_edge_of_the_supraorbital /  anterolaterally laterally posterolaterally,
		37 Dorsal_expansion_of_the_alisphenoid_in_lateral_view,
		38 Squamosal_fossa /  deep shallow,
		39 Pterygoid_sinus /  absent covered_by_bulla breaches_posterior_wall_of_tube_for_foramen_ovale_and_extends_slightly_anterior_to_the_anterior_edge_of_the_tympanic_bulla 'enlarged, forms a deep anteroposterior through which approaches the internal nares',
		40 Falcate_process_of_the_basioccipital /  thin_and_short thin_and_elongated thick thick_and_laterally_expanded,
		41 Sagittal_crest /  '''absent to' 'reduced''' present,
		42 Interparietal_suture_at_midline /  same_or_longer_than_NA shorter_than_NA,
		43 Nuchal_crest_in_dorsal_view /  horseshoe_shaped posterolaterally_oriented laterally_oriented,
		44 Orientation_of_supraoccipital_shield /  posteroventrally almost_vertical posterodorsally,
		45 Shape_of_the_supraoccipital_in_dorsal_view /  rounded triangular,
		46 'Transverse constriction in the occipital shield, at the' /  'strong constriction, narrower than icw' 'weak constriction, so width same or wider than icw' no_constriction,
		47 Dorsalmost_portion_of_the_nuchal_crest /  high_and_thin short_and_thick,
		48 Position_of_the_vertex_in_dorsal_view /  well_posterior_to_FM slightly_posterior_or_dorsal_to_FM anterior_to_FM,
		49 Lateral_extent_of_exoccipital_in_ventral_view /  same_as_pp_periotic greater_than_pp_petrosal,
		50 Zygomatic_process_of_the_squamosal,
		51 Length_of_anterior_process_of_the_periotic /  short moderate long,
		52 Contact_of_the_anterior_process_of_the_periotic_with_the /  strong_articulation partial_articulation no_contact,
		53 Fossa_or_groove_for_tensor_tympani_muscle /  shallow deep_groove_partially_hidden deep_groove_clearly_visible absent,
		54 Lateral_tuberosity,
		55 'Shape of the cross-section through anterior process',
		56 'Ridge on anterolateral side of pars cochlearis, in ventral',
		57 'Posterolateral process of the pars cochlearis, lateral',
		58 Orientation_of_posterior_process_of_periotic,
		59 Internal_acoustic_meatus /  flush tube_mediodorsally_oriented,
		60 Position_of_external_opening_of_the_Eustachian_tube /  anteriorly_located on_medial_side,
		61 Median_furrow_of_tympanic_bulla /  present_narrow broad_embayment_of_posterior_edge_of_bulla bisects_bulla_in_posteromedial_and_posterolateral,
		62 Base_of_posterior_process_of_tympanic /  single_columnbar_pedicle perforated,
		63 Contact_between_the_falciform_process_of_the_squamosal /  short_with_circular_facet_for_articulation_with_tympanic entoglenoid_process_forms_ridge_which_contacts_tympanic absence_of_contact_with_the_tympanic,
		64 Articulation_of_medial_edge_of_the_tympanic_bulla_with /  present_medial_edge_of_bulla small absent,
		65 Posterior_edge_of_tympanic /  absent present,
		66 Dorsoventral_breadth_of_the_distal_end_of_the_posterior /  thinner thicker,
		67 Mastoid_exposure_of_posterior_process_of_the_periotic_on,
		68 Bullar_facet_on_posterior_process_of_periotic,
		69 Teeth_posterior_to_P1,
		70 Number_of_teeth_on_maxilla /  none 7 8 9_to_10 more_than10,
		71 'Lingual cingulum on post-canine teeth' /  present absent,
		72 Accessory_cusps_on_posterior_premolars_and_molars /  absent small large,
		73 Roots_of_P1 /  one two,
		74 P3_mesiodistally_longer_than_P4 /  absent present,
		75 M1_and_M2_protocone /  present_and_large present_but_minute_cusp absent,
		76 Roots_of_the_upper_molars /  four three three_partially_divided two,
		77 M3 /  present absent,
		78 Cleft_on_the_mesial_edge_of_the_lower_molars,
		79 Mandibular_symphysis /  fused sutured_but_not_fused not_sutured,
		80 Length_of_mandibular_symphysis /  '''',
		81 Posterior_end_of_the_mandibular_symphysis /  anterior_to_p1 between_p2_and_p3 p3 below_or_posterior_p4,
		82 Mandibular_ramus_in_dorsal_view /  laterally_concave straight laterally_convex,
		83 Coronoid_process_of_the_dentary /  elevated moderated reduced_to_absent,
		84 Shape_of_the_coronoid_process /  linguiform_and_longer linguiform_and_anteroposteriorly_short triangular,
		85 'Neural arch of the atlas (not taking into account the neural' /  flat dorsally_convex,
		86 Vertebrarterial_foramen_of_the_axis /  wide_and_straight small_and_curved,
		87 'Cervical vertebra anteroposterior compression, length of' /  as_long_as_anterio_thoracics shorter_than_thoracis,
		88 Number_of_thoracic_vertebrae /  less_than_13 fourteen fifthteen_to_eighteen more_than_eighteen,
		89 Spinous_processes_of_T5_to_T7 /  'steeply inclined from plane of the anterior face of the centrum >25' 'gently inclined to vertical <15',
		90 'Length of posterior lumbar or anterior sacral vertebrae,' /  'short, centrum length <= 150% the length of T1' 'slightly elongate, 150% <= centrum length <= 200% the length of T1' 'elongate, 200% <= centrum length <= 250% the length of T1' 'greatly elongate, centrum length >= 250% the length of T1',
		91 Articulation_between_sacral_vertebrae_and_ilium_of_pelvis /  broad_area_of_articulation_between_pelvis_and_one_or_two_sacral_vertebrae no_articulation_between_vertebrae_and_pelvis,
		92 Presence_of_a_sacrum_with_fused_vertebrae /  no_fusion two three four_or_more,
		93 First_five_ribs /  not_expanded_distally distal_ends_expanded_and_bulbous,
		94 Distal_articulation_of_the_humerus,
		95 Radius_shaft /  circular_to_slightly_ovoid_in_cross_section 'flattened mediolaterally, highly elliptical in cross section',
		96 Trapezoid_and_magnum /  separted fused,
		97 Distal_carpal_articular_surfaces /  curved_to_allow_for_substantial_movement flat,
		98 Pelvis_size /  'large, has well-developed ilium with total length > 300% the length of the first sacral vertebra ' 'greatly reduced with a small ilium, total length <= the length of the first sacral vertebra',
		99 Obturator_foramen /  larger_than_acetabulum smaller_than_acetabulum,
		100 Ventromedial_expansion_of_pubis_ventromedial_to_obturator /  absent present_but_small_expansion present_and_large_expansin,
		101 Femur /  large moderate small ; 
	MATRIX
	Pakicetidae               ?0??0??(0 1)(0 1)000??001????0????????1?0?00??0?10000000000010???10100001?0?0??0110000111?????0?0?03?00??0000
	Ambulocetidae             ?????10??00??1000??0????????????0??0????1????????????1??????0??????????0??000?????01???20003000000000
	Remingtonocetidae         20?011001000?0000???00?00???0?1?0?00??0?11000?00?0?01?????102?011?0????0002(0 1)00023001?00??003?????????
	Artiocetus_clavus         10000000010001001000?0?0000?00100?01??101000000010??(0 1)?????1120011???0??001000???1???0?1??????00?00??0
	Rodhocetus_kasrani        (0 1)001000?11000100100?00?0000000100?010?(0 1)01?0?0?010????????0?12?011?0?02?00??0001110???0100000000000001
	Carolinacetus_gingerichi  ?0000???????010?????????????????0??1????1?000?000??01?????11210(1 2)1???0?00?????01???11?01?0???0????????
	Protocetus_atavus         2001?0010?000?001?0?00?0000?00100?010?20100000000??01?????1121011???02?011?00???????0010?0000????0???
	Georgiacetus_vogtlensis   112201?12200?100100000?000000?100001002010000000000111(1 2)0?0112101110?0201111100112011??1000100????001?
	Basilosaurus_cetoides     2222100222000100100??0?0000?11200?020?311001010110112102010011120?0?010211221111100111221210101111122
	Basilosaurus_isis_        11?2100222000?00?0?000?00000(1 2)1200?0200311001010110?????????011?20???0102112?1111?0011?22?2?0101??1122
	Zygorhiza_kochii_         12121(0 1)02(1 2)200010010000000000(0 1)?11(0 1)000200311001010110112102210011110?0001020122111?10010?2210?01?1??????
	Chrysocetus_healyorum     ??????0?2?00???????????????0????????????1??????????????????01???????0?1201????1???0?022?10??1?1??1?2?
	Dorudon_atrox             1212100222000100100000000000(0 1)1200?02003110010101101121010100111(1 2)01000102(0 1)122111110011222101010111????
	Saghacetus_osiris         12121(0 1)02220001001000?000000001100?02???11001000110?????11???11?1????01?20122111?10010?1101101?1??????
	Antaecetus_aithai         1????????????????????????????????????????????????????????????????????????????????????????????????????
	Tutucetus_wadii           ???210??2200?1?0?0000??0??????10??02003?100101011011???1?1?011?1?1??0?02?022?11??0010????????????????
	Pontogeneus_peruvianus    22221002220001001000000000001120000200311001010110112101210011111100011211221111100112231010101111?22
	Ancalecetus_simonsi       ???????????????????????????0??????????31?????1?11011?10011001??1????0?12?12??11?10010222?0??1?11?????
	Mammalodon_colliveri      (0 1)3?2?01??1001?100?0????1000222110?01?03201020212?12231110?1011?20???011100?21010?102?1???????????????
	Janjucetus_hunderi        0312??00?1001210100?0101000112110?02?0?2001202111122?21100?01?22001?011200?21010?1???????????????????
	Aetiocetus_weltoni        (0 1)3130010010012110010?101000212120002003201?2(0 1)21211?2????0??011?20???120000??00200100?????????????????
	Aetiocetus_cotylalveus    03130010110012110?10?10100021202000200320112021211?????????01??20???1211?0??0???0?????20?0???????????
	Chonecetus_goedertorum    ?3?30110110012110110?101000212020002?0320112121211213?1??1??????01??13??????0???0100?????????????????
	Eomysticetus_withmorei    2??3??100?001111??0?01?2?001??120012??3211121202?21231010?(0 1)02122001120????????200222???2?0????1??????
	Simocetus_rayii           (0 1)3?300002111010001002001101122110013?03101120212111231?220?0?12201100112???21010012??????????????????
	Agorophius_spp            (0 1)3?4??00011101000?001001101122?1001311310112(0 1)212?1?2??????????2?????0??1?0??0?????0??????????????????
	Archaeodelphis_patrius    ???3????0?1???000101201?111???1?0?1??131?????2?21?2232?2?????????11?0????????????????????????????????
	Xenorophus_sloani         ?414??0003110?000102?01011?121021113?????????????????2??2????????1??0?01???2?????????????????????????
	Echovenator_sandersii     24240?00??11010001022??011112122111310?10021021111223212200011220?1003010022001200020????????????????
	Albertocetus_meffordorum  ?4?3???0031?0?0001?2201??11?2?121113??31111202121??2321?2000112201??0??1?????????????????????????????
	Squalodon_calvertensis    (1 2)424?00003110?0001001010101222110003?131010?0212111231?20000?1220?100402??2?0?11301??????0???11??????
	Waipatia_maerewhenua      (0 1)4240100031101000100100010112211000?113101020212112231020100212200100401002?001?3?120????????????????

;

END;
BEGIN ASSUMPTIONS;
	TYPESET * UNTITLED   =  unord:  9 21 28 32 46 63, ord:  1- 8 10- 20 22- 27 29- 31 33- 45 47- 62 64- 101;

	EXSET * UNTITLED  = ;

	WTSET * UNTITLED  =  1: 1 -  101 ;

END;

BEGIN MESQUITECHARMODELS;
	ProbModelSet * UNTITLED   =  'Mk1 (est.)':  1- 101;
END;

BEGIN TREES[!'Parameters: Tree search criterion: minimize Tree value using character matrix'];
	Title 'Trees from Mesquite''s heuristic search';
	ID 0183a12548da4;
	LINK Taxa = Taxa;
	TRANSLATE
[0] 		1 Pakicetidae,
[1] 		2 Ambulocetidae,
[2] 		3 Remingtonocetidae,
[3] 		4 Artiocetus_clavus,
[4] 		5 Rodhocetus_kasrani,
[5] 		6 Carolinacetus_gingerichi,
[6] 		7 Protocetus_atavus,
[7] 		8 Georgiacetus_vogtlensis,
[8] 		9 Basilosaurus_cetoides,
[9] 		10 Basilosaurus_isis_,
[10] 		11 Zygorhiza_kochii_,
[11] 		12 Chrysocetus_healyorum,
[12] 		13 Dorudon_atrox,
[13] 		14 Saghacetus_osiris,
[14] 		15 Antaecetus_aithai,
[15] 		16 Tutucetus_wadii,
[16] 		17 Pontogeneus_peruvianus,
[17] 		18 Ancalecetus_simonsi,
[18] 		19 Mammalodon_colliveri,
[19] 		20 Janjucetus_hunderi,
[20] 		21 Aetiocetus_weltoni,
[21] 		22 Aetiocetus_cotylalveus,
[22] 		23 Chonecetus_goedertorum,
[23] 		24 Eomysticetus_withmorei,
[24] 		25 Simocetus_rayii,
[25] 		26 Agorophius_spp,
[26] 		27 Archaeodelphis_patrius,
[27] 		28 Xenorophus_sloani,
[28] 		29 Echovenator_sandersii,
[29] 		30 Albertocetus_meffordorum,
[30] 		31 Squalodon_calvertensis,
[31] 		32 Waipatia_maerewhenua;
	TREE 'Tree 1 from search (criterion: minimize Tree value using character matrix)+' = (((1,2),((6,(5,((8,((((19,(24,((22,23),21))),20),((26,((31,32),(((28,29),30),27))),25)),(14,(((11,16),(18,12)),(13,(17,(10,9))))))),7))),4)),3);
	TREE 'Tree 2 from search (criterion: minimize Tree value using character matrix)+' = ((((6,(5,((8,((((19,(24,((22,23),21))),20),((26,((31,32),(((28,29),30),27))),25)),(14,(((11,16),(18,12)),(13,(17,(10,9))))))),7))),4),3),(1,2));
	TREE 'Tree 3 from search (criterion: minimize Tree value using character matrix)+' = (((6,(5,((8,((((19,(24,((22,23),21))),20),((26,((31,32),(((28,29),30),27))),25)),(14,(((11,16),(18,12)),(13,(17,(10,9))))))),7))),4),((1,2),3));
	TREE 'Tree 4 from search (criterion: minimize Tree value using character matrix)+' = (((1,2),((6,(5,((8,((((19,(24,((22,23),21))),20),((26,((31,32),(((29,30),28),27))),25)),(14,(((11,16),(18,12)),(13,(17,(10,9))))))),7))),4)),3);
	TREE 'Tree 5 from search (criterion: minimize Tree value using character matrix)+' = (((1,2),((6,(5,((8,((((19,(24,((22,23),21))),20),((26,((31,32),((29,(28,30)),27))),25)),(14,(((11,16),(18,12)),(13,(17,(10,9))))))),7))),4)),3);
	TREE 'Tree 6 from search (criterion: minimize Tree value using character matrix)+' = (((1,2),((6,(5,((8,((((19,(24,((22,23),21))),20),((26,((31,32),(((28,29),30),27))),25)),(14,((11,16),((18,12),(13,(17,(10,9)))))))),7))),4)),3);
	TREE 'Tree 7 from search (criterion: minimize Tree value using character matrix)+' = (((1,2),((6,(5,((8,((((19,(24,((22,23),21))),20),((26,((31,32),(((28,29),30),27))),25)),(14,((18,12),((11,16),(13,(17,(10,9)))))))),7))),4)),3);
	TREE 'Tree 8 from search (criterion: minimize Tree value using character matrix)+' = (((1,2),((6,(5,((8,((((19,(24,((22,23),21))),20),((26,((31,32),(((28,29),30),27))),25)),(14,(11,((16,(18,12)),(13,(17,(10,9)))))))),7))),4)),3);
	TREE 'Tree 9 from search (criterion: minimize Tree value using character matrix)+' = (((1,2),((6,(5,((8,((((19,(24,((22,23),21))),20),((26,((31,32),(((28,29),30),27))),25)),(14,(((16,(18,12)),11),(13,(17,(10,9))))))),7))),4)),3);
	TREE 'Tree 10 from search (criterion: minimize Tree value using character matrix)+' = (((1,2),((6,(5,((8,((((19,(24,((22,23),21))),20),((26,((31,32),(((28,29),30),27))),25)),(14,((16,(11,(18,12))),(13,(17,(10,9))))))),7))),4)),3);
	TREE 'Tree 11 from search (criterion: minimize Tree value using character matrix)+' = (((1,2),((6,(5,((8,((((19,(24,((22,23),21))),20),((26,((31,32),(((28,29),30),27))),25)),(14,((16,(18,12)),(11,(13,(17,(10,9)))))))),7))),4)),3);
	TREE 'Tree 12 from search (criterion: minimize Tree value using character matrix)+' = (((1,2),((6,(5,((8,((((19,(24,((22,23),21))),20),((26,((31,32),(((28,29),30),27))),25)),(14,(16,((11,(18,12)),(13,(17,(10,9)))))))),7))),4)),3);
	TREE 'Tree 13 from search (criterion: minimize Tree value using character matrix)+' = (((1,2),((6,(5,((8,((((19,(24,((22,23),21))),20),((26,((31,32),(((28,29),30),27))),25)),(14,((11,(18,12)),(16,(13,(17,(10,9)))))))),7))),4)),3);
	TREE 'Tree 14 from search (criterion: minimize Tree value using character matrix)+' = (((1,2),((6,(5,((8,((((19,(24,((22,23),21))),20),((26,((31,32),(((28,29),30),27))),25)),(14,(((11,(13,(17,(10,9)))),16),(18,12))))),7))),4)),3);
	TREE 'Tree 15 from search (criterion: minimize Tree value using character matrix)+' = (((1,2),((6,(5,((8,((((19,(24,((22,23),21))),20),((26,((31,32),(((28,29),30),27))),25)),(14,((11,((13,(17,(10,9))),16)),(18,12))))),7))),4)),3);
	TREE 'Tree 16 from search (criterion: minimize Tree value using character matrix)+' = (((1,2),((6,(5,((8,((((19,(24,((22,23),21))),20),((26,((31,32),(((28,29),30),27))),25)),(14,(((11,16),(18,12)),(17,(13,(10,9))))))),7))),4)),3);
	TREE 'Tree 17 from search (criterion: minimize Tree value using character matrix)+' = ((1,(((6,(5,((8,((((19,(24,((22,23),21))),20),((26,((31,32),(((28,29),30),27))),25)),(14,(((11,16),(18,12)),(13,(17,(10,9))))))),7))),4),3)),2);
	TREE 'Tree 18 from search (criterion: minimize Tree value using character matrix)+' = (1,((((6,(5,((8,((((19,(24,((22,23),21))),20),((26,((31,32),(((28,29),30),27))),25)),(14,(((11,16),(18,12)),(13,(17,(10,9))))))),7))),4),3),2));
	TREE 'Tree 19 from search (criterion: minimize Tree value using character matrix)+' = ((((6,(5,((8,((((19,(24,((22,23),21))),20),((26,((31,32),(((29,30),28),27))),25)),(14,(((11,16),(18,12)),(13,(17,(10,9))))))),7))),4),3),(1,2));
	TREE 'Tree 20 from search (criterion: minimize Tree value using character matrix)+' = ((((6,(5,((8,((((19,(24,((22,23),21))),20),((26,((31,32),((29,(28,30)),27))),25)),(14,(((11,16),(18,12)),(13,(17,(10,9))))))),7))),4),3),(1,2));
	TREE 'Tree 21 from search (criterion: minimize Tree value using character matrix)+' = ((((6,(5,((8,((((19,(24,((22,23),21))),20),((26,((31,32),(((28,29),30),27))),25)),(14,((11,16),((18,12),(13,(17,(10,9)))))))),7))),4),3),(1,2));
	TREE 'Tree 22 from search (criterion: minimize Tree value using character matrix)+' = ((((6,(5,((8,((((19,(24,((22,23),21))),20),((26,((31,32),(((28,29),30),27))),25)),(14,((18,12),((11,16),(13,(17,(10,9)))))))),7))),4),3),(1,2));
	TREE 'Tree 23 from search (criterion: minimize Tree value using character matrix)+' = ((((6,(5,((8,((((19,(24,((22,23),21))),20),((26,((31,32),(((28,29),30),27))),25)),(14,(11,((16,(18,12)),(13,(17,(10,9)))))))),7))),4),3),(1,2));
	TREE 'Tree 24 from search (criterion: minimize Tree value using character matrix)+' = ((((6,(5,((8,((((19,(24,((22,23),21))),20),((26,((31,32),(((28,29),30),27))),25)),(14,(((16,(18,12)),11),(13,(17,(10,9))))))),7))),4),3),(1,2));
	TREE 'Tree 25 from search (criterion: minimize Tree value using character matrix)+' = ((((6,(5,((8,((((19,(24,((22,23),21))),20),((26,((31,32),(((28,29),30),27))),25)),(14,((16,(11,(18,12))),(13,(17,(10,9))))))),7))),4),3),(1,2));
	TREE 'Tree 26 from search (criterion: minimize Tree value using character matrix)+' = ((((6,(5,((8,((((19,(24,((22,23),21))),20),((26,((31,32),(((28,29),30),27))),25)),(14,((16,(18,12)),(11,(13,(17,(10,9)))))))),7))),4),3),(1,2));
	TREE 'Tree 27 from search (criterion: minimize Tree value using character matrix)+' = ((((6,(5,((8,((((19,(24,((22,23),21))),20),((26,((31,32),(((28,29),30),27))),25)),(14,(16,((11,(18,12)),(13,(17,(10,9)))))))),7))),4),3),(1,2));
	TREE 'Tree 28 from search (criterion: minimize Tree value using character matrix)+' = ((((6,(5,((8,((((19,(24,((22,23),21))),20),((26,((31,32),(((28,29),30),27))),25)),(14,((11,(18,12)),(16,(13,(17,(10,9)))))))),7))),4),3),(1,2));
	TREE 'Tree 29 from search (criterion: minimize Tree value using character matrix)+' = ((((6,(5,((8,((((19,(24,((22,23),21))),20),((26,((31,32),(((28,29),30),27))),25)),(14,(((11,(13,(17,(10,9)))),16),(18,12))))),7))),4),3),(1,2));
	TREE 'Tree 30 from search (criterion: minimize Tree value using character matrix)+' = ((((6,(5,((8,((((19,(24,((22,23),21))),20),((26,((31,32),(((28,29),30),27))),25)),(14,((11,((13,(17,(10,9))),16)),(18,12))))),7))),4),3),(1,2));
	TREE 'Tree 31 from search (criterion: minimize Tree value using character matrix)+' = ((((6,(5,((8,((((19,(24,((22,23),21))),20),((26,((31,32),(((28,29),30),27))),25)),(14,(((11,16),(18,12)),(17,(13,(10,9))))))),7))),4),3),(1,2));
	TREE 'Tree 32 from search (criterion: minimize Tree value using character matrix)+' = ((4,((1,2),3)),(6,(5,((8,((((19,(24,((22,23),21))),20),((26,((31,32),(((28,29),30),27))),25)),(14,(((11,16),(18,12)),(13,(17,(10,9))))))),7))));
	TREE 'Tree 33 from search (criterion: minimize Tree value using character matrix)+' = (4,((6,(5,((8,((((19,(24,((22,23),21))),20),((26,((31,32),(((28,29),30),27))),25)),(14,(((11,16),(18,12)),(13,(17,(10,9))))))),7))),((1,2),3)));
	TREE 'Tree 34 from search (criterion: minimize Tree value using character matrix)+' = (((6,(5,((8,((((19,(24,((22,23),21))),20),((26,((31,32),(((29,30),28),27))),25)),(14,(((11,16),(18,12)),(13,(17,(10,9))))))),7))),4),((1,2),3));
	TREE 'Tree 35 from search (criterion: minimize Tree value using character matrix)+' = (((6,(5,((8,((((19,(24,((22,23),21))),20),((26,((31,32),((29,(28,30)),27))),25)),(14,(((11,16),(18,12)),(13,(17,(10,9))))))),7))),4),((1,2),3));
	TREE 'Tree 36 from search (criterion: minimize Tree value using character matrix)+' = (((6,(5,((8,((((19,(24,((22,23),21))),20),((26,((31,32),(((28,29),30),27))),25)),(14,((11,16),((18,12),(13,(17,(10,9)))))))),7))),4),((1,2),3));
	TREE 'Tree 37 from search (criterion: minimize Tree value using character matrix)+' = (((6,(5,((8,((((19,(24,((22,23),21))),20),((26,((31,32),(((28,29),30),27))),25)),(14,((18,12),((11,16),(13,(17,(10,9)))))))),7))),4),((1,2),3));
	TREE 'Tree 38 from search (criterion: minimize Tree value using character matrix)+' = (((6,(5,((8,((((19,(24,((22,23),21))),20),((26,((31,32),(((28,29),30),27))),25)),(14,(11,((16,(18,12)),(13,(17,(10,9)))))))),7))),4),((1,2),3));
	TREE 'Tree 39 from search (criterion: minimize Tree value using character matrix)+' = (((6,(5,((8,((((19,(24,((22,23),21))),20),((26,((31,32),(((28,29),30),27))),25)),(14,(((16,(18,12)),11),(13,(17,(10,9))))))),7))),4),((1,2),3));
	TREE 'Tree 40 from search (criterion: minimize Tree value using character matrix)+' = (((6,(5,((8,((((19,(24,((22,23),21))),20),((26,((31,32),(((28,29),30),27))),25)),(14,((16,(11,(18,12))),(13,(17,(10,9))))))),7))),4),((1,2),3));
	TREE 'Tree 41 from search (criterion: minimize Tree value using character matrix)+' = (((6,(5,((8,((((19,(24,((22,23),21))),20),((26,((31,32),(((28,29),30),27))),25)),(14,((16,(18,12)),(11,(13,(17,(10,9)))))))),7))),4),((1,2),3));
	TREE 'Tree 42 from search (criterion: minimize Tree value using character matrix)+' = (((6,(5,((8,((((19,(24,((22,23),21))),20),((26,((31,32),(((28,29),30),27))),25)),(14,(16,((11,(18,12)),(13,(17,(10,9)))))))),7))),4),((1,2),3));
	TREE 'Tree 43 from search (criterion: minimize Tree value using character matrix)+' = (((6,(5,((8,((((19,(24,((22,23),21))),20),((26,((31,32),(((28,29),30),27))),25)),(14,((11,(18,12)),(16,(13,(17,(10,9)))))))),7))),4),((1,2),3));
	TREE 'Tree 44 from search (criterion: minimize Tree value using character matrix)+' = (((6,(5,((8,((((19,(24,((22,23),21))),20),((26,((31,32),(((28,29),30),27))),25)),(14,(((11,(13,(17,(10,9)))),16),(18,12))))),7))),4),((1,2),3));
	TREE 'Tree 45 from search (criterion: minimize Tree value using character matrix)+' = (((6,(5,((8,((((19,(24,((22,23),21))),20),((26,((31,32),(((28,29),30),27))),25)),(14,((11,((13,(17,(10,9))),16)),(18,12))))),7))),4),((1,2),3));
	TREE 'Tree 46 from search (criterion: minimize Tree value using character matrix)+' = (((6,(5,((8,((((19,(24,((22,23),21))),20),((26,((31,32),(((28,29),30),27))),25)),(14,(((11,16),(18,12)),(17,(13,(10,9))))))),7))),4),((1,2),3));
	TREE 'Tree 47 from search (criterion: minimize Tree value using character matrix)+' = (((1,2),((6,(5,((8,((((19,(24,((22,23),21))),20),((26,((31,32),(((29,30),28),27))),25)),(14,((11,16),((18,12),(13,(17,(10,9)))))))),7))),4)),3);
	TREE 'Tree 48 from search (criterion: minimize Tree value using character matrix)+' = (((1,2),((6,(5,((8,((((19,(24,((22,23),21))),20),((26,((31,32),(((29,30),28),27))),25)),(14,((18,12),((11,16),(13,(17,(10,9)))))))),7))),4)),3);
	TREE 'Tree 49 from search (criterion: minimize Tree value using character matrix)+' = (((1,2),((6,(5,((8,((((19,(24,((22,23),21))),20),((26,((31,32),(((29,30),28),27))),25)),(14,(11,((16,(18,12)),(13,(17,(10,9)))))))),7))),4)),3);
	TREE 'Tree 50 from search (criterion: minimize Tree value using character matrix)+' = (((1,2),((6,(5,((8,((((19,(24,((22,23),21))),20),((26,((31,32),(((29,30),28),27))),25)),(14,(((16,(18,12)),11),(13,(17,(10,9))))))),7))),4)),3);
	TREE 'Tree 51 from search (criterion: minimize Tree value using character matrix)+' = (((1,2),((6,(5,((8,((((19,(24,((22,23),21))),20),((26,((31,32),(((29,30),28),27))),25)),(14,((16,(11,(18,12))),(13,(17,(10,9))))))),7))),4)),3);
	TREE 'Tree 52 from search (criterion: minimize Tree value using character matrix)+' = (((1,2),((6,(5,((8,((((19,(24,((22,23),21))),20),((26,((31,32),(((29,30),28),27))),25)),(14,((16,(18,12)),(11,(13,(17,(10,9)))))))),7))),4)),3);
	TREE 'Tree 53 from search (criterion: minimize Tree value using character matrix)+' = (((1,2),((6,(5,((8,((((19,(24,((22,23),21))),20),((26,((31,32),(((29,30),28),27))),25)),(14,(16,((11,(18,12)),(13,(17,(10,9)))))))),7))),4)),3);
	TREE 'Tree 54 from search (criterion: minimize Tree value using character matrix)+' = (((1,2),((6,(5,((8,((((19,(24,((22,23),21))),20),((26,((31,32),(((29,30),28),27))),25)),(14,((11,(18,12)),(16,(13,(17,(10,9)))))))),7))),4)),3);
	TREE 'Tree 55 from search (criterion: minimize Tree value using character matrix)+' = (((1,2),((6,(5,((8,((((19,(24,((22,23),21))),20),((26,((31,32),(((29,30),28),27))),25)),(14,(((11,(13,(17,(10,9)))),16),(18,12))))),7))),4)),3);
	TREE 'Tree 56 from search (criterion: minimize Tree value using character matrix)+' = (((1,2),((6,(5,((8,((((19,(24,((22,23),21))),20),((26,((31,32),(((29,30),28),27))),25)),(14,((11,((13,(17,(10,9))),16)),(18,12))))),7))),4)),3);
	TREE 'Tree 57 from search (criterion: minimize Tree value using character matrix)+' = (((1,2),((6,(5,((8,((((19,(24,((22,23),21))),20),((26,((31,32),(((29,30),28),27))),25)),(14,(((11,16),(18,12)),(17,(13,(10,9))))))),7))),4)),3);
	TREE 'Tree 58 from search (criterion: minimize Tree value using character matrix)+' = (((1,2),((6,(5,((8,((((19,(24,((22,23),21))),20),((26,((31,32),((29,(28,30)),27))),25)),(14,((11,16),((18,12),(13,(17,(10,9)))))))),7))),4)),3);
	TREE 'Tree 59 from search (criterion: minimize Tree value using character matrix)+' = (((1,2),((6,(5,((8,((((19,(24,((22,23),21))),20),((26,((31,32),((29,(28,30)),27))),25)),(14,((18,12),((11,16),(13,(17,(10,9)))))))),7))),4)),3);
	TREE 'Tree 60 from search (criterion: minimize Tree value using character matrix)+' = (((1,2),((6,(5,((8,((((19,(24,((22,23),21))),20),((26,((31,32),((29,(28,30)),27))),25)),(14,(11,((16,(18,12)),(13,(17,(10,9)))))))),7))),4)),3);
	TREE 'Tree 61 from search (criterion: minimize Tree value using character matrix)+' = (((1,2),((6,(5,((8,((((19,(24,((22,23),21))),20),((26,((31,32),((29,(28,30)),27))),25)),(14,(((16,(18,12)),11),(13,(17,(10,9))))))),7))),4)),3);
	TREE 'Tree 62 from search (criterion: minimize Tree value using character matrix)+' = (((1,2),((6,(5,((8,((((19,(24,((22,23),21))),20),((26,((31,32),((29,(28,30)),27))),25)),(14,((16,(11,(18,12))),(13,(17,(10,9))))))),7))),4)),3);
	TREE 'Tree 63 from search (criterion: minimize Tree value using character matrix)+' = (((1,2),((6,(5,((8,((((19,(24,((22,23),21))),20),((26,((31,32),((29,(28,30)),27))),25)),(14,((16,(18,12)),(11,(13,(17,(10,9)))))))),7))),4)),3);
	TREE 'Tree 64 from search (criterion: minimize Tree value using character matrix)+' = (((1,2),((6,(5,((8,((((19,(24,((22,23),21))),20),((26,((31,32),((29,(28,30)),27))),25)),(14,(16,((11,(18,12)),(13,(17,(10,9)))))))),7))),4)),3);
	TREE 'Tree 65 from search (criterion: minimize Tree value using character matrix)+' = (((1,2),((6,(5,((8,((((19,(24,((22,23),21))),20),((26,((31,32),((29,(28,30)),27))),25)),(14,((11,(18,12)),(16,(13,(17,(10,9)))))))),7))),4)),3);
	TREE 'Tree 66 from search (criterion: minimize Tree value using character matrix)+' = (((1,2),((6,(5,((8,((((19,(24,((22,23),21))),20),((26,((31,32),((29,(28,30)),27))),25)),(14,(((11,(13,(17,(10,9)))),16),(18,12))))),7))),4)),3);
	TREE 'Tree 67 from search (criterion: minimize Tree value using character matrix)+' = (((1,2),((6,(5,((8,((((19,(24,((22,23),21))),20),((26,((31,32),((29,(28,30)),27))),25)),(14,((11,((13,(17,(10,9))),16)),(18,12))))),7))),4)),3);
	TREE 'Tree 68 from search (criterion: minimize Tree value using character matrix)+' = (((1,2),((6,(5,((8,((((19,(24,((22,23),21))),20),((26,((31,32),((29,(28,30)),27))),25)),(14,(((11,16),(18,12)),(17,(13,(10,9))))))),7))),4)),3);
	TREE 'Tree 69 from search (criterion: minimize Tree value using character matrix)+' = (((1,2),((6,(5,((8,((((19,(24,((22,23),21))),20),((26,((31,32),(((28,29),30),27))),25)),(14,(11,(16,((18,12),(13,(17,(10,9))))))))),7))),4)),3);
	TREE 'Tree 70 from search (criterion: minimize Tree value using character matrix)+' = (((1,2),((6,(5,((8,((((19,(24,((22,23),21))),20),((26,((31,32),(((28,29),30),27))),25)),(14,(16,(11,((18,12),(13,(17,(10,9))))))))),7))),4)),3);
	TREE 'Tree 71 from search (criterion: minimize Tree value using character matrix)+' = (((1,2),((6,(5,((8,((((19,(24,((22,23),21))),20),((26,((31,32),(((28,29),30),27))),25)),(14,(16,((18,12),(11,(13,(17,(10,9))))))))),7))),4)),3);
	TREE 'Tree 72 from search (criterion: minimize Tree value using character matrix)+' = (((1,2),((6,(5,((8,((((19,(24,((22,23),21))),20),((26,((31,32),(((28,29),30),27))),25)),(14,(11,((18,12),(16,(13,(17,(10,9))))))))),7))),4)),3);
	TREE 'Tree 73 from search (criterion: minimize Tree value using character matrix)+' = (((1,2),((6,(5,((8,((((19,(24,((22,23),21))),20),((26,((31,32),(((28,29),30),27))),25)),(14,((11,16),((18,12),(17,(13,(10,9)))))))),7))),4)),3);
	TREE 'Tree 74 from search (criterion: minimize Tree value using character matrix)+' = (((1,2),((6,(5,((8,((((19,(24,((22,23),21))),20),((26,((31,32),(((28,29),30),27))),25)),(14,(18,(12,((11,16),(13,(17,(10,9))))))))),7))),4)),3);
	TREE 'Tree 75 from search (criterion: minimize Tree value using character matrix)+' = (((1,2),((6,(5,((8,((((19,(24,((22,23),21))),20),((26,((31,32),(((28,29),30),27))),25)),(14,(12,(18,((11,16),(13,(17,(10,9))))))))),7))),4)),3);
	TREE 'Tree 76 from search (criterion: minimize Tree value using character matrix)+' = (((1,2),((6,(5,((8,((((19,(24,((22,23),21))),20),((26,((31,32),(((28,29),30),27))),25)),(14,((18,12),((11,16),(17,(13,(10,9)))))))),7))),4)),3);
	TREE 'Tree 77 from search (criterion: minimize Tree value using character matrix)+' = (((1,2),((6,(5,((8,((((19,(24,((22,23),21))),20),((26,((31,32),(((28,29),30),27))),25)),(14,(11,((16,(18,12)),(17,(13,(10,9)))))))),7))),4)),3);
	TREE 'Tree 78 from search (criterion: minimize Tree value using character matrix)+' = (((1,2),((6,(5,((8,((((19,(24,((22,23),21))),20),((26,((31,32),(((28,29),30),27))),25)),(14,(((16,(18,12)),11),(17,(13,(10,9))))))),7))),4)),3);
	TREE 'Tree 79 from search (criterion: minimize Tree value using character matrix)+' = (((1,2),((6,(5,((8,((((19,(24,((22,23),21))),20),((26,((31,32),(((28,29),30),27))),25)),(14,((16,(11,(18,12))),(17,(13,(10,9))))))),7))),4)),3);
	TREE 'Tree 80 from search (criterion: minimize Tree value using character matrix)+' = (((1,2),((6,(5,((8,((((19,(24,((22,23),21))),20),((26,((31,32),(((28,29),30),27))),25)),(14,((16,(18,12)),(11,(17,(13,(10,9)))))))),7))),4)),3);
	TREE 'Tree 81 from search (criterion: minimize Tree value using character matrix)+' = (((1,2),((6,(5,((8,((((19,(24,((22,23),21))),20),((26,((31,32),(((28,29),30),27))),25)),(14,(16,((11,(18,12)),(17,(13,(10,9)))))))),7))),4)),3);
	TREE 'Tree 82 from search (criterion: minimize Tree value using character matrix)+' = (((1,2),((6,(5,((8,((((19,(24,((22,23),21))),20),((26,((31,32),(((28,29),30),27))),25)),(14,((11,(18,12)),(16,(17,(13,(10,9)))))))),7))),4)),3);
	TREE 'Tree 83 from search (criterion: minimize Tree value using character matrix)+' = (((1,2),((6,(5,((8,((((19,(24,((22,23),21))),20),((26,((31,32),(((28,29),30),27))),25)),(14,((18,((11,(13,(17,(10,9)))),16)),12)))),7))),4)),3);
	TREE 'Tree 84 from search (criterion: minimize Tree value using character matrix)+' = (((1,2),((6,(5,((8,((((19,(24,((22,23),21))),20),((26,((31,32),(((28,29),30),27))),25)),(14,(18,(((11,(13,(17,(10,9)))),16),12))))),7))),4)),3);
	TREE 'Tree 85 from search (criterion: minimize Tree value using character matrix)+' = (((1,2),((6,(5,((8,((((19,(24,((22,23),21))),20),((26,((31,32),(((28,29),30),27))),25)),(14,(((11,(17,(13,(10,9)))),16),(18,12))))),7))),4)),3);
	TREE 'Tree 86 from search (criterion: minimize Tree value using character matrix)+' = (((1,2),((6,(5,((8,((((19,(24,((22,23),21))),20),((26,((31,32),(((28,29),30),27))),25)),(14,((18,(11,((13,(17,(10,9))),16))),12)))),7))),4)),3);
	TREE 'Tree 87 from search (criterion: minimize Tree value using character matrix)+' = (((1,2),((6,(5,((8,((((19,(24,((22,23),21))),20),((26,((31,32),(((28,29),30),27))),25)),(14,(18,((11,((13,(17,(10,9))),16)),12))))),7))),4)),3);
	TREE 'Tree 88 from search (criterion: minimize Tree value using character matrix)+' = (((1,2),((6,(5,((8,((((19,(24,((22,23),21))),20),((26,((31,32),(((28,29),30),27))),25)),(14,((11,((17,(13,(10,9))),16)),(18,12))))),7))),4)),3);
	TREE 'Tree 89 from search (criterion: minimize Tree value using character matrix)+' = (((1,2),((6,(5,((8,((((19,(24,((22,23),21))),20),((26,((31,32),(((28,29),30),27))),25)),(14,(((18,(11,16)),12),(17,(13,(10,9))))))),7))),4)),3);
	TREE 'Tree 90 from search (criterion: minimize Tree value using character matrix)+' = (((1,2),((6,(5,((8,((((19,(24,((22,23),21))),20),((26,((31,32),(((28,29),30),27))),25)),(14,((18,((11,16),12)),(17,(13,(10,9))))))),7))),4)),3);
	TREE 'Tree 91 from search (criterion: minimize Tree value using character matrix)+' = (((1,2),((6,(5,((8,((((19,(24,((22,23),21))),20),((26,((31,32),(((28,29),30),27))),25)),(14,(18,(((11,16),12),(17,(13,(10,9)))))))),7))),4)),3);
	TREE 'Tree 92 from search (criterion: minimize Tree value using character matrix)+' = (((1,2),((6,(5,((8,((((19,(24,((22,23),21))),20),((26,((31,32),(((28,29),30),27))),25)),(14,(((11,16),12),(18,(17,(13,(10,9)))))))),7))),4)),3);
	TREE 'Tree 93 from search (criterion: minimize Tree value using character matrix)+' = (((1,2),((6,(5,((8,((((19,(24,((22,23),21))),20),((26,((31,32),(((28,29),30),27))),25)),(14,(12,(((11,16),18),(17,(13,(10,9)))))))),7))),4)),3);
	TREE 'Tree 94 from search (criterion: minimize Tree value using character matrix)+' = (((1,2),((6,(5,((8,((((19,(24,((22,23),21))),20),((26,((31,32),(((28,29),30),27))),25)),(14,(((11,16),18),(12,(17,(13,(10,9)))))))),7))),4)),3);
	TREE 'Tree 95 from search (criterion: minimize Tree value using character matrix)+' = (((1,2),((6,(5,((8,((((19,(24,((22,23),21))),20),((26,((31,32),(((28,29),30),27))),25)),(14,((11,16),((18,(17,(13,(10,9)))),12))))),7))),4)),3);
	TREE 'Tree 96 from search (criterion: minimize Tree value using character matrix)+' = (((1,2),((6,(5,((8,((((19,(24,((22,23),21))),20),((26,((31,32),(((28,29),30),27))),25)),(14,((11,16),(18,((17,(13,(10,9))),12)))))),7))),4)),3);
	TREE 'Tree 97 from search (criterion: minimize Tree value using character matrix)+' = ((1,(((6,(5,((8,((((19,(24,((22,23),21))),20),((26,((31,32),(((29,30),28),27))),25)),(14,(((11,16),(18,12)),(13,(17,(10,9))))))),7))),4),3)),2);
	TREE 'Tree 98 from search (criterion: minimize Tree value using character matrix)+' = ((1,(((6,(5,((8,((((19,(24,((22,23),21))),20),((26,((31,32),((29,(28,30)),27))),25)),(14,(((11,16),(18,12)),(13,(17,(10,9))))))),7))),4),3)),2);
	TREE 'Tree 99 from search (criterion: minimize Tree value using character matrix)+' = ((1,(((6,(5,((8,((((19,(24,((22,23),21))),20),((26,((31,32),(((28,29),30),27))),25)),(14,((11,16),((18,12),(13,(17,(10,9)))))))),7))),4),3)),2);
	TREE 'Tree 100 from search (criterion: minimize Tree value using character matrix)+' = ((1,(((6,(5,((8,((((19,(24,((22,23),21))),20),((26,((31,32),(((28,29),30),27))),25)),(14,((18,12),((11,16),(13,(17,(10,9)))))))),7))),4),3)),2);

END;


BEGIN NOTES;

	SUT   TAXON = 15 NAME = color INTEGER = 5;
	SUT   TAXON = 16 NAME = color INTEGER = 5;

	SU  T = 15 C = 1 N = color I = 5;
	SU  T = 16 C = 1 N = color I = 5;

	SU  T = 15 C = 2 N = color I = 5;
	SU  T = 16 C = 2 N = color I = 5;

	SU  T = 15 C = 3 N = color I = 5;
	SU  T = 16 C = 3 N = color I = 5;

	SU  T = 15 C = 4 N = color I = 5;
	SU  T = 16 C = 4 N = color I = 5;

	SU  T = 15 C = 5 N = color I = 5;
	SU  T = 16 C = 5 N = color I = 5;

	SU  T = 15 C = 6 N = color I = 5;
	SU  T = 16 C = 6 N = color I = 5;

	SU  T = 15 C = 7 N = color I = 5;
	SU  T = 16 C = 7 N = color I = 5;

	SU  T = 15 C = 8 N = color I = 5;
	SU  T = 16 C = 8 N = color I = 5;

	SU  T = 15 C = 9 N = color I = 5;
	SU  T = 16 C = 9 N = color I = 5;

	SU  T = 15 C = 10 N = color I = 5;
	SU  T = 16 C = 10 N = color I = 5;

	SU  T = 15 C = 11 N = color I = 5;
	SU  T = 16 C = 11 N = color I = 5;

	SU  T = 15 C = 12 N = color I = 5;
	SU  T = 16 C = 12 N = color I = 5;

	SU  T = 15 C = 13 N = color I = 5;
	SU  T = 16 C = 13 N = color I = 5;

	SU  T = 15 C = 14 N = color I = 5;
	SU  T = 16 C = 14 N = color I = 5;

	SU  T = 15 C = 15 N = color I = 5;
	SU  T = 16 C = 15 N = color I = 5;

	SU  T = 15 C = 16 N = color I = 5;
	SU  T = 16 C = 16 N = color I = 5;

	SU  T = 15 C = 17 N = color I = 5;
	SU  T = 16 C = 17 N = color I = 5;

	SU  T = 15 C = 18 N = color I = 5;
	SU  T = 16 C = 18 N = color I = 5;

	SU  T = 15 C = 19 N = color I = 5;
	SU  T = 16 C = 19 N = color I = 5;

	SU  T = 15 C = 20 N = color I = 5;
	SU  T = 16 C = 20 N = color I = 5;

	SU  T = 15 C = 21 N = color I = 5;
	SU  T = 16 C = 21 N = color I = 5;

	SU  T = 15 C = 22 N = color I = 5;
	SU  T = 16 C = 22 N = color I = 5;

	SU  T = 15 C = 23 N = color I = 5;
	SU  T = 16 C = 23 N = color I = 5;

	SU  T = 15 C = 24 N = color I = 5;
	SU  T = 16 C = 24 N = color I = 5;

	SU  T = 15 C = 25 N = color I = 5;
	SU  T = 16 C = 25 N = color I = 5;

	SU  T = 15 C = 26 N = color I = 5;
	SU  T = 16 C = 26 N = color I = 5;

	SU  T = 15 C = 27 N = color I = 5;
	SU  T = 16 C = 27 N = color I = 5;

	SU  T = 15 C = 28 N = color I = 5;
	SU  T = 16 C = 28 N = color I = 5;

	SU  T = 15 C = 29 N = color I = 5;
	SU  T = 16 C = 29 N = color I = 5;

	SU  T = 15 C = 30 N = color I = 5;
	SU  T = 16 C = 30 N = color I = 5;

	SU  T = 15 C = 31 N = color I = 5;
	SU  T = 16 C = 31 N = color I = 5;

	SU  T = 15 C = 32 N = color I = 5;
	SU  T = 16 C = 32 N = color I = 5;

	SU  T = 15 C = 33 N = color I = 5;
	SU  T = 16 C = 33 N = color I = 5;

	SU  T = 15 C = 34 N = color I = 5;
	SU  T = 16 C = 34 N = color I = 5;

	SU  T = 15 C = 35 N = color I = 5;
	SU  T = 16 C = 35 N = color I = 5;

	SU  T = 15 C = 36 N = color I = 5;
	SU  T = 16 C = 36 N = color I = 5;

	SU  T = 15 C = 37 N = color I = 5;
	SU  T = 16 C = 37 N = color I = 5;

	SU  T = 15 C = 38 N = color I = 5;
	SU  T = 16 C = 38 N = color I = 5;

	SU  T = 15 C = 39 N = color I = 5;
	SU  T = 16 C = 39 N = color I = 5;

	SU  T = 15 C = 40 N = color I = 5;
	SU  T = 16 C = 40 N = color I = 5;

	SU  T = 15 C = 41 N = color I = 5;
	SU  T = 16 C = 41 N = color I = 5;

	SU  T = 15 C = 42 N = color I = 5;
	SU  T = 16 C = 42 N = color I = 5;

	SU  T = 15 C = 43 N = color I = 5;
	SU  T = 16 C = 43 N = color I = 5;

	SU  T = 15 C = 44 N = color I = 5;
	SU  T = 16 C = 44 N = color I = 5;

	SU  T = 15 C = 45 N = color I = 5;
	SU  T = 16 C = 45 N = color I = 5;

	SU  T = 15 C = 46 N = color I = 5;
	SU  T = 16 C = 46 N = color I = 5;

	SU  T = 15 C = 47 N = color I = 5;
	SU  T = 16 C = 47 N = color I = 5;

	SU  T = 15 C = 48 N = color I = 5;
	SU  T = 16 C = 48 N = color I = 5;

	SU  T = 15 C = 49 N = color I = 5;
	SU  T = 16 C = 49 N = color I = 5;

	SU  T = 15 C = 50 N = color I = 5;
	SU  T = 16 C = 50 N = color I = 5;

	SU  T = 15 C = 51 N = color I = 5;
	SU  T = 16 C = 51 N = color I = 5;

	SU  T = 15 C = 52 N = color I = 5;
	SU  T = 16 C = 52 N = color I = 5;

	SU  T = 15 C = 53 N = color I = 5;
	SU  T = 16 C = 53 N = color I = 5;

	SU  T = 15 C = 54 N = color I = 5;
	SU  T = 16 C = 54 N = color I = 5;

	SU  T = 15 C = 55 N = color I = 5;
	SU  T = 16 C = 55 N = color I = 5;

	SU  T = 15 C = 56 N = color I = 5;
	SU  T = 16 C = 56 N = color I = 5;

	SU  T = 15 C = 57 N = color I = 5;
	SU  T = 16 C = 57 N = color I = 5;

	SU  T = 15 C = 58 N = color I = 5;
	SU  T = 16 C = 58 N = color I = 5;

	SU  T = 15 C = 59 N = color I = 5;
	SU  T = 16 C = 59 N = color I = 5;

	SU  T = 15 C = 60 N = color I = 5;
	SU  T = 16 C = 60 N = color I = 5;

	SU  T = 15 C = 61 N = color I = 5;
	SU  T = 16 C = 61 N = color I = 5;

	SU  T = 15 C = 62 N = color I = 5;
	SU  T = 16 C = 62 N = color I = 5;

	SU  T = 15 C = 63 N = color I = 5;
	SU  T = 16 C = 63 N = color I = 5;

	SU  T = 15 C = 64 N = color I = 5;
	SU  T = 16 C = 64 N = color I = 5;

	SU  T = 15 C = 65 N = color I = 5;
	SU  T = 16 C = 65 N = color I = 5;

	SU  T = 15 C = 66 N = color I = 5;
	SU  T = 16 C = 66 N = color I = 5;

	SU  T = 15 C = 67 N = color I = 5;
	SU  T = 16 C = 67 N = color I = 5;

	SU  T = 15 C = 68 N = color I = 5;
	SU  T = 16 C = 68 N = color I = 5;

	SU  T = 15 C = 69 N = color I = 5;
	SU  T = 16 C = 69 N = color I = 5;

	SU  T = 15 C = 70 N = color I = 5;
	SU  T = 16 C = 70 N = color I = 5;

	SU  T = 15 C = 71 N = color I = 5;
	SU  T = 16 C = 71 N = color I = 5;

	SU  T = 15 C = 72 N = color I = 5;
	SU  T = 16 C = 72 N = color I = 5;

	SU  T = 15 C = 73 N = color I = 5;
	SU  T = 16 C = 73 N = color I = 5;

	SU  T = 15 C = 74 N = color I = 5;
	SU  T = 16 C = 74 N = color I = 5;

	SU  T = 15 C = 75 N = color I = 5;
	SU  T = 16 C = 75 N = color I = 5;

	SU  T = 15 C = 76 N = color I = 5;
	SU  T = 16 C = 76 N = color I = 5;

	SU  T = 15 C = 77 N = color I = 5;
	SU  T = 16 C = 77 N = color I = 5;

	SU  T = 15 C = 78 N = color I = 5;
	SU  T = 16 C = 78 N = color I = 5;

	SU  T = 15 C = 79 N = color I = 5;
	SU  T = 16 C = 79 N = color I = 5;

	SU  T = 15 C = 80 N = color I = 5;
	SU  T = 16 C = 80 N = color I = 5;

	SU  T = 15 C = 81 N = color I = 5;
	SU  T = 16 C = 81 N = color I = 5;

	SU  T = 15 C = 82 N = color I = 5;
	SU  T = 16 C = 82 N = color I = 5;

	SU  T = 15 C = 83 N = color I = 5;
	SU  T = 16 C = 83 N = color I = 5;

	SU  T = 15 C = 84 N = color I = 5;
	SU  T = 16 C = 84 N = color I = 5;

	SU  T = 15 C = 85 N = color I = 5;
	SU  T = 16 C = 85 N = color I = 5;

	SU  T = 15 C = 86 N = color I = 5;
	SU  T = 16 C = 86 N = color I = 5;

	SU  T = 15 C = 87 N = color I = 5;
	SU  T = 16 C = 87 N = color I = 5;

	SU  T = 15 C = 88 N = color I = 5;
	SU  T = 16 C = 88 N = color I = 5;

	SU  T = 15 C = 89 N = color I = 5;
	SU  T = 16 C = 89 N = color I = 5;

	SU  T = 15 C = 90 N = color I = 5;
	SU  T = 16 C = 90 N = color I = 5;

	SU  T = 15 C = 91 N = color I = 5;
	SU  T = 16 C = 91 N = color I = 5;

	SU  T = 15 C = 92 N = color I = 5;
	SU  T = 16 C = 92 N = color I = 5;

	SU  T = 15 C = 93 N = color I = 5;
	SU  T = 16 C = 93 N = color I = 5;

	SU  T = 15 C = 94 N = color I = 5;
	SU  T = 16 C = 94 N = color I = 5;

	SU  T = 15 C = 95 N = color I = 5;
	SU  T = 16 C = 95 N = color I = 5;

	SU  T = 15 C = 96 N = color I = 5;
	SU  T = 16 C = 96 N = color I = 5;

	SU  T = 15 C = 97 N = color I = 5;
	SU  T = 16 C = 97 N = color I = 5;

	SU  T = 15 C = 98 N = color I = 5;
	SU  T = 16 C = 98 N = color I = 5;

	SU  T = 15 C = 99 N = color I = 5;
	SU  T = 16 C = 99 N = color I = 5;

	SU  T = 15 C = 100 N = color I = 5;
	SU  T = 16 C = 100 N = color I = 5;

	SU  T = 15 C = 101 N = color I = 5;
	SU  T = 16 C = 101 N = color I = 5;

END;

Begin MESQUITE;
		MESQUITESCRIPTVERSION 2;
		TITLE AUTO;
		tell ProjectCoordinator;
		timeSaved 1677614620776;
		getEmployee #mesquite.minimal.ManageTaxa.ManageTaxa;
		tell It;
			setID 0 5182704262914178624;
			tell It;
				setDefaultOrder  0 1 2 3 4 5 6 7 8 9 11 13 10 14 31 30 12 15 16 17 18 19 20 21 22 23 24 25 26 27 28 29;
				attachments ;
			endTell;
		endTell;
		getEmployee #mesquite.charMatrices.ManageCharacters.ManageCharacters;
		tell It;
			setID 0 6008750800254316888;
			mqVersion 370;
			checksumv 0 3 2593956420 null  getNumChars 101 numChars 101 getNumTaxa 32 numTaxa 32   short true   bits 31   states 31   sumSquaresStatesOnly 15704.0 sumSquares 15704.0 longCompressibleToShort false usingShortMatrix true   NumFiles 1 NumMatrices 1;
			mqVersion;
		endTell;
		getWindow;
		tell It;
			suppress;
			setResourcesState false false 94;
			setPopoutState 400;
			setExplanationSize 0;
			setAnnotationSize 0;
			setFontIncAnnot 0;
			setFontIncExp 0;
			setSize 1755 970;
			setLocation -8 0;
			setFont SanSerif;
			setFontSize 10;
			getToolPalette;
			tell It;
			endTell;
			desuppress;
		endTell;
		getEmployee  #mesquite.minimal.ManageTaxa.ManageTaxa;
		tell It;
			showTaxa #5182704262914178624 #mesquite.lists.TaxonList.TaxonList;
			tell It;
				setTaxa #5182704262914178624;
				getWindow;
				tell It;
					useTargetValue off;
					setTargetValue ;
					newAssistant  #mesquite.lists.TaxonListCurrPartition.TaxonListCurrPartition;
					newAssistant  #mesquite.lists.DefaultTaxaOrder.DefaultTaxaOrder;
					setExplanationSize 30;
					setAnnotationSize 20;
					setFontIncAnnot 0;
					setFontIncExp 0;
					setSize 1661 898;
					setLocation -8 0;
					setFont SanSerif;
					setFontSize 10;
					getToolPalette;
					tell It;
					endTell;
				endTell;
				showWindow;
				getEmployee #mesquite.lists.ColorTaxon.ColorTaxon;
				tell It;
					setColor Red;
					removeColor off;
				endTell;
				getEmployee #mesquite.lists.TaxonListAnnotPanel.TaxonListAnnotPanel;
				tell It;
					togglePanel on;
				endTell;
			endTell;
		endTell;
		getEmployee  #mesquite.charMatrices.BasicDataWindowCoord.BasicDataWindowCoord;
		tell It;
			showDataWindow #6008750800254316888 #mesquite.charMatrices.BasicDataWindowMaker.BasicDataWindowMaker;
			tell It;
				getWindow;
				tell It;
					getTable;
					tell It;
						rowNamesWidth 160;
					endTell;
					setExplanationSize 30;
					setAnnotationSize 20;
					setFontIncAnnot 0;
					setFontIncExp 0;
					setSize 1661 898;
					setLocation -8 0;
					setFont SanSerif;
					setFontSize 10;
					getToolPalette;
					tell It;
						setTool mesquite.charMatrices.BasicDataWindowMaker.BasicDataWindow.ibeam;
					endTell;
					setActive;
					setTool mesquite.charMatrices.BasicDataWindowMaker.BasicDataWindow.ibeam;
					colorCells  #mesquite.charMatrices.ColorByState.ColorByState;
				tell It;
					setStateLimit 9;
					toggleUniformMaximum on;
				endTell;
					colorRowNames  #mesquite.charMatrices.TaxonGroupColor.TaxonGroupColor;
					colorColumnNames  #mesquite.charMatrices.ColorCells.ColorCells;
				tell It;
					setColor Red;
					removeColor off;
				endTell;
					colorText  #mesquite.charMatrices.NoColor.NoColor;
					setBackground White;
					toggleShowNames off;
					toggleShowTaxonNames on;
					toggleTight off;
					toggleThinRows off;
					toggleShowChanges on;
					toggleSeparateLines off;
					toggleShowStates on;
					toggleReduceCellBorders off;
					toggleAutoWCharNames on;
					toggleAutoTaxonNames off;
					toggleShowDefaultCharNames off;
					toggleConstrainCW on;
					toggleBirdsEye off;
					toggleColorOnlyTaxonNames off;
					toggleShowPaleGrid off;
					toggleShowPaleCellColors off;
					toggleShowPaleExcluded off;
					togglePaleInapplicable on;
					togglePaleMissing off;
					toggleShowBoldCellText off;
					toggleAllowAutosize on;
					toggleColorsPanel on;
					toggleDiagonal on;
					setDiagonalHeight 80;
					toggleLinkedScrolling on;
					toggleScrollLinkedTables off;
				endTell;
				showWindow;
				getWindow;
				tell It;
					forceAutosize;
				endTell;
				getEmployee #mesquite.charMatrices.AlterData.AlterData;
				tell It;
					toggleBySubmenus off;
				endTell;
				getEmployee #mesquite.categ.StateNamesEditor.StateNamesEditor;
				tell It;
					makeWindow;
					tell It;
						setExplanationSize 30;
						setAnnotationSize 20;
						setFontIncAnnot 0;
						setFontIncExp 0;
						setSize 1661 898;
						setLocation -8 0;
						setFont SanSerif;
						setFontSize 10;
						getToolPalette;
						tell It;
							setTool mesquite.categ.StateNamesEditor.StateNamesWindow.ibeam;
						endTell;
						rowsAreCharacters on;
						toggleConstrainChar on;
						toggleConstrainCharNum 3;
						togglePanel off;
						toggleSummaryPanel off;
					endTell;
					showWindow;
				endTell;
				getEmployee #mesquite.categ.StateNamesStrip.StateNamesStrip;
				tell It;
					showStrip off;
				endTell;
				getEmployee #mesquite.charMatrices.AnnotPanel.AnnotPanel;
				tell It;
					togglePanel off;
				endTell;
				getEmployee #mesquite.charMatrices.CharReferenceStrip.CharReferenceStrip;
				tell It;
					showStrip off;
				endTell;
				getEmployee #mesquite.charMatrices.QuickKeySelector.QuickKeySelector;
				tell It;
					autotabDown;
				endTell;
				getEmployee #mesquite.charMatrices.SelSummaryStrip.SelSummaryStrip;
				tell It;
					showStrip off;
				endTell;
				getEmployee #mesquite.categ.SmallStateNamesEditor.SmallStateNamesEditor;
				tell It;
					panelOpen true;
				endTell;
			endTell;
		endTell;
		getEmployee  #mesquite.charMatrices.ManageCharacters.ManageCharacters;
		tell It;
			showCharacters #6008750800254316888 #mesquite.lists.CharacterList.CharacterList;
			tell It;
				setData 0;
				getWindow;
				tell It;
					useTargetValue off;
					setTargetValue ;
					newAssistant  #mesquite.lists.DefaultCharOrder.DefaultCharOrder;
					newAssistant  #mesquite.lists.CharListInclusion.CharListInclusion;
					newAssistant  #mesquite.lists.CharListPartition.CharListPartition;
					newAssistant  #mesquite.parsimony.CharListParsModels.CharListParsModels;
					setExplanationSize 30;
					setAnnotationSize 20;
					setFontIncAnnot 0;
					setFontIncExp 0;
					setSize 1661 898;
					setLocation -8 0;
					setFont SanSerif;
					setFontSize 10;
					getToolPalette;
					tell It;
						setTool mesquite.lists.CharacterList.CharacterListWindow.ibeam;
					endTell;
				endTell;
				showWindow;
				getEmployee #mesquite.lists.CharListAnnotPanel.CharListAnnotPanel;
				tell It;
					togglePanel off;
				endTell;
			endTell;
		endTell;
		endTell;
end;
