# Supplementary material for: A diminutive new basilosaurid whale reveals the trajectory of the cetacean life histories during the Eocene
Source: Commun Biol. 2023 Aug 10;6:707. doi: 10.1038/s42003-023-04986-w (PMC10415296; doi:10.1038/s42003-023-04986-w)
Supplement: Supplementary file 6 — Supplementary Data 3 [file 42003_2023_4986_MOESM6_ESM.zip]

Archive with 599 entries (596 files):
- Supplementary Data 3/Supplementary Data 1_BTD_ASR/
- Supplementary Data 3/Supplementary Data 1_BTD_ASR/__MACOSX/
- Supplementary Data 3/Supplementary Data 1_BTD_ASR/__MACOSX/._Archaeocete_matrix_traits_0001-0195_tree.plots.pdf
- Supplementary Data 3/Supplementary Data 1_BTD_ASR/_traits_0001-0195_tree.plots.pdf
- Supplementary Data 3/Supplementary Data 1_BTD_ASR/Archaeocete_matrix_traits_0001-0195_tree.plots.pdf
- Supplementary Data 3/Supplementary Data 1_BTD_ASR/trait_0001_ASR.results.txt
- Supplementary Data 3/Supplementary Data 1_BTD_ASR/trait_0001_tree.plot.pdf
- Supplementary Data 3/Supplementary Data 1_BTD_ASR/trait_0002_ASR.results.txt
- Supplementary Data 3/Supplementary Data 1_BTD_ASR/trait_0002_tree.plot.pdf
- Supplementary Data 3/Supplementary Data 1_BTD_ASR/trait_0003_ASR.results.txt
- Supplementary Data 3/Supplementary Data 1_BTD_ASR/trait_0003_tree.plot.pdf
- Supplementary Data 3/Supplementary Data 1_BTD_ASR/trait_0004_ASR.results.txt
- Supplementary Data 3/Supplementary Data 1_BTD_ASR/trait_0004_tree.plot.pdf
- Supplementary Data 3/Supplementary Data 1_BTD_ASR/trait_0005_ASR.results.txt
- Supplementary Data 3/Supplementary Data 1_BTD_ASR/trait_0005_tree.plot.pdf
- Supplementary Data 3/Supplementary Data 1_BTD_ASR/trait_0006_ASR.results.txt
- Supplementary Data 3/Supplementary Data 1_BTD_ASR/trait_0006_tree.plot.pdf
- Supplementary Data 3/Supplementary Data 1_BTD_ASR/trait_0007_ASR.results.txt
- Supplementary Data 3/Supplementary Data 1_BTD_ASR/trait_0007_tree.plot.pdf
- Supplementary Data 3/Supplementary Data 1_BTD_ASR/trait_0008_ASR.results.txt
- Supplementary Data 3/Supplementary Data 1_BTD_ASR/trait_0008_tree.plot.pdf
- Supplementary Data 3/Supplementary Data 1_BTD_ASR/trait_0009_ASR.results.txt
- Supplementary Data 3/Supplementary Data 1_BTD_ASR/trait_0009_tree.plot.pdf
- Supplementary Data 3/Supplementary Data 1_BTD_ASR/trait_0010_ASR.results.txt
- Supplementary Data 3/Supplementary Data 1_BTD_ASR/trait_0010_tree.plot.pdf
- Supplementary Data 3/Supplementary Data 1_BTD_ASR/trait_0011_ASR.results.txt
- Supplementary Data 3/Supplementary Data 1_BTD_ASR/trait_0011_tree.plot.pdf
- Supplementary Data 3/Supplementary Data 1_BTD_ASR/trait_0012_ASR.results.txt
- Supplementary Data 3/Supplementary Data 1_BTD_ASR/trait_0012_tree.plot.pdf
- Supplementary Data 3/Supplementary Data 1_BTD_ASR/trait_0013_ASR.results.txt
- Supplementary Data 3/Supplementary Data 1_BTD_ASR/trait_0013_tree.plot.pdf
- Supplementary Data 3/Supplementary Data 1_BTD_ASR/trait_0014_ASR.results.txt
- Supplementary Data 3/Supplementary Data 1_BTD_ASR/trait_0014_tree.plot.pdf
- Supplementary Data 3/Supplementary Data 1_BTD_ASR/trait_0015_ASR.results.txt
- Supplementary Data 3/Supplementary Data 1_BTD_ASR/trait_0015_tree.plot.pdf
- Supplementary Data 3/Supplementary Data 1_BTD_ASR/trait_0016_ASR.results.txt
- Supplementary Data 3/Supplementary Data 1_BTD_ASR/trait_0016_tree.plot.pdf
- Supplementary Data 3/Supplementary Data 1_BTD_ASR/trait_0017_ASR.results.txt
- Supplementary Data 3/Supplementary Data 1_BTD_ASR/trait_0017_tree.plot.pdf
- Supplementary Data 3/Supplementary Data 1_BTD_ASR/trait_0018_ASR.results.txt
- Supplementary Data 3/Supplementary Data 1_BTD_ASR/trait_0018_tree.plot.pdf
- Supplementary Data 3/Supplementary Data 1_BTD_ASR/trait_0019_ASR.results.txt
- Supplementary Data 3/Supplementary Data 1_BTD_ASR/trait_0019_tree.plot.pdf
- Supplementary Data 3/Supplementary Data 1_BTD_ASR/trait_0020_ASR.results.txt
- Supplementary Data 3/Supplementary Data 1_BTD_ASR/trait_0020_tree.plot.pdf
- Supplementary Data 3/Supplementary Data 1_BTD_ASR/trait_0021_ASR.results.txt
- Supplementary Data 3/Supplementary Data 1_BTD_ASR/trait_0021_tree.plot.pdf
- Supplementary Data 3/Supplementary Data 1_BTD_ASR/trait_0022_ASR.results.txt
- Supplementary Data 3/Supplementary Data 1_BTD_ASR/trait_0022_tree.plot.pdf
- Supplementary Data 3/Supplementary Data 1_BTD_ASR/trait_0023_ASR.results.txt
- Supplementary Data 3/Supplementary Data 1_BTD_ASR/trait_0023_tree.plot.pdf
- Supplementary Data 3/Supplementary Data 1_BTD_ASR/trait_0024_ASR.results.txt
- Supplementary Data 3/Supplementary Data 1_BTD_ASR/trait_0024_tree.plot.pdf
- Supplementary Data 3/Supplementary Data 1_BTD_ASR/trait_0025_ASR.results.txt
- Supplementary Data 3/Supplementary Data 1_BTD_ASR/trait_0025_tree.plot.pdf
- Supplementary Data 3/Supplementary Data 1_BTD_ASR/trait_0026_ASR.results.txt
- Supplementary Data 3/Supplementary Data 1_BTD_ASR/trait_0026_tree.plot.pdf
- Supplementary Data 3/Supplementary Data 1_BTD_ASR/trait_0027_ASR.results.txt
- Supplementary Data 3/Supplementary Data 1_BTD_ASR/trait_0027_tree.plot.pdf
- Supplementary Data 3/Supplementary Data 1_BTD_ASR/trait_0028_ASR.results.txt
- Supplementary Data 3/Supplementary Data 1_BTD_ASR/trait_0028_tree.plot.pdf
- Supplementary Data 3/Supplementary Data 1_BTD_ASR/trait_0029_ASR.results.txt
- Supplementary Data 3/Supplementary Data 1_BTD_ASR/trait_0029_tree.plot.pdf
- Supplementary Data 3/Supplementary Data 1_BTD_ASR/trait_0030_ASR.results.txt
- Supplementary Data 3/Supplementary Data 1_BTD_ASR/trait_0030_tree.plot.pdf
- Supplementary Data 3/Supplementary Data 1_BTD_ASR/trait_0031_ASR.results.txt
- Supplementary Data 3/Supplementary Data 1_BTD_ASR/trait_0031_tree.plot.pdf
- Supplementary Data 3/Supplementary Data 1_BTD_ASR/trait_0032_ASR.results.txt
- Supplementary Data 3/Supplementary Data 1_BTD_ASR/trait_0032_tree.plot.pdf
- Supplementary Data 3/Supplementary Data 1_BTD_ASR/trait_0033_ASR.results.txt
- Supplementary Data 3/Supplementary Data 1_BTD_ASR/trait_0033_tree.plot.pdf
- Supplementary Data 3/Supplementary Data 1_BTD_ASR/trait_0034_ASR.results.txt
- Supplementary Data 3/Supplementary Data 1_BTD_ASR/trait_0034_tree.plot.pdf
- Supplementary Data 3/Supplementary Data 1_BTD_ASR/trait_0035_ASR.results.txt
- Supplementary Data 3/Supplementary Data 1_BTD_ASR/trait_0035_tree.plot.pdf
- Supplementary Data 3/Supplementary Data 1_BTD_ASR/trait_0036_ASR.results.txt
- Supplementary Data 3/Supplementary Data 1_BTD_ASR/trait_0036_tree.plot.pdf
- Supplementary Data 3/Supplementary Data 1_BTD_ASR/trait_0037_ASR.results.txt
- Supplementary Data 3/Supplementary Data 1_BTD_ASR/trait_0037_tree.plot.pdf
- Supplementary Data 3/Supplementary Data 1_BTD_ASR/trait_0038_ASR.results.txt
- Supplementary Data 3/Supplementary Data 1_BTD_ASR/trait_0038_tree.plot.pdf
- Supplementary Data 3/Supplementary Data 1_BTD_ASR/trait_0039_ASR.results.txt
- Supplementary Data 3/Supplementary Data 1_BTD_ASR/trait_0039_tree.plot.pdf
- Supplementary Data 3/Supplementary Data 1_BTD_ASR/trait_0040_ASR.results.txt
- Supplementary Data 3/Supplementary Data 1_BTD_ASR/trait_0040_tree.plot.pdf
- Supplementary Data 3/Supplementary Data 1_BTD_ASR/trait_0041_ASR.results.txt
- Supplementary Data 3/Supplementary Data 1_BTD_ASR/trait_0041_tree.plot.pdf
- Supplementary Data 3/Supplementary Data 1_BTD_ASR/trait_0042_ASR.results.txt
- Supplementary Data 3/Supplementary Data 1_BTD_ASR/trait_0042_tree.plot.pdf
- Supplementary Data 3/Supplementary Data 1_BTD_ASR/trait_0043_ASR.results.txt
- Supplementary Data 3/Supplementary Data 1_BTD_ASR/trait_0043_tree.plot.pdf
- Supplementary Data 3/Supplementary Data 1_BTD_ASR/trait_0044_ASR.results.txt
- Supplementary Data 3/Supplementary Data 1_BTD_ASR/trait_0044_tree.plot.pdf
- Supplementary Data 3/Supplementary Data 1_BTD_ASR/trait_0045_ASR.results.txt
- Supplementary Data 3/Supplementary Data 1_BTD_ASR/trait_0045_tree.plot.pdf
- Supplementary Data 3/Supplementary Data 1_BTD_ASR/trait_0046_ASR.results.txt
- Supplementary Data 3/Supplementary Data 1_BTD_ASR/trait_0046_tree.plot.pdf
- Supplementary Data 3/Supplementary Data 1_BTD_ASR/trait_0047_ASR.results.txt
- Supplementary Data 3/Supplementary Data 1_BTD_ASR/trait_0047_tree.plot.pdf
- Supplementary Data 3/Supplementary Data 1_BTD_ASR/trait_0048_ASR.results.txt
- Supplementary Data 3/Supplementary Data 1_BTD_ASR/trait_0048_tree.plot.pdf
- Supplementary Data 3/Supplementary Data 1_BTD_ASR/trait_0049_ASR.results.txt
- Supplementary Data 3/Supplementary Data 1_BTD_ASR/trait_0049_tree.plot.pdf
- Supplementary Data 3/Supplementary Data 1_BTD_ASR/trait_0050_ASR.results.txt
- Supplementary Data 3/Supplementary Data 1_BTD_ASR/trait_0050_tree.plot.pdf
- Supplementary Data 3/Supplementary Data 1_BTD_ASR/trait_0051_ASR.results.txt
- Supplementary Data 3/Supplementary Data 1_BTD_ASR/trait_0051_tree.plot.pdf
- Supplementary Data 3/Supplementary Data 1_BTD_ASR/trait_0052_ASR.results.txt
- Supplementary Data 3/Supplementary Data 1_BTD_ASR/trait_0052_tree.plot.pdf
- Supplementary Data 3/Supplementary Data 1_BTD_ASR/trait_0053_ASR.results.txt
- Supplementary Data 3/Supplementary Data 1_BTD_ASR/trait_0053_tree.plot.pdf
- Supplementary Data 3/Supplementary Data 1_BTD_ASR/trait_0054_ASR.results.txt
- Supplementary Data 3/Supplementary Data 1_BTD_ASR/trait_0054_tree.plot.pdf
- Supplementary Data 3/Supplementary Data 1_BTD_ASR/trait_0055_ASR.results.txt
- Supplementary Data 3/Supplementary Data 1_BTD_ASR/trait_0055_tree.plot.pdf
- Supplementary Data 3/Supplementary Data 1_BTD_ASR/trait_0056_ASR.results.txt
- Supplementary Data 3/Supplementary Data 1_BTD_ASR/trait_0056_tree.plot.pdf
- Supplementary Data 3/Supplementary Data 1_BTD_ASR/trait_0057_ASR.results.txt
- Supplementary Data 3/Supplementary Data 1_BTD_ASR/trait_0057_tree.plot.pdf
- Supplementary Data 3/Supplementary Data 1_BTD_ASR/trait_0058_ASR.results.txt
- Supplementary Data 3/Supplementary Data 1_BTD_ASR/trait_0058_tree.plot.pdf
- Supplementary Data 3/Supplementary Data 1_BTD_ASR/trait_0059_ASR.results.txt
- Supplementary Data 3/Supplementary Data 1_BTD_ASR/trait_0059_tree.plot.pdf
- Supplementary Data 3/Supplementary Data 1_BTD_ASR/trait_0060_ASR.results.txt
- Supplementary Data 3/Supplementary Data 1_BTD_ASR/trait_0060_tree.plot.pdf
- Supplementary Data 3/Supplementary Data 1_BTD_ASR/trait_0061_ASR.results.txt
- Supplementary Data 3/Supplementary Data 1_BTD_ASR/trait_0061_tree.plot.pdf
- Supplementary Data 3/Supplementary Data 1_BTD_ASR/trait_0062_ASR.results.txt
- Supplementary Data 3/Supplementary Data 1_BTD_ASR/trait_0062_tree.plot.pdf
- Supplementary Data 3/Supplementary Data 1_BTD_ASR/trait_0063_ASR.results.txt
- Supplementary Data 3/Supplementary Data 1_BTD_ASR/trait_0063_tree.plot.pdf
- Supplementary Data 3/Supplementary Data 1_BTD_ASR/trait_0064_ASR.results.txt
- Supplementary Data 3/Supplementary Data 1_BTD_ASR/trait_0064_tree.plot.pdf
- Supplementary Data 3/Supplementary Data 1_BTD_ASR/trait_0065_ASR.results.txt
- Supplementary Data 3/Supplementary Data 1_BTD_ASR/trait_0065_tree.plot.pdf
- Supplementary Data 3/Supplementary Data 1_BTD_ASR/trait_0066_ASR.results.txt
- Supplementary Data 3/Supplementary Data 1_BTD_ASR/trait_0066_tree.plot.pdf
- Supplementary Data 3/Supplementary Data 1_BTD_ASR/trait_0067_ASR.results.txt
- Supplementary Data 3/Supplementary Data 1_BTD_ASR/trait_0067_tree.plot.pdf
- Supplementary Data 3/Supplementary Data 1_BTD_ASR/trait_0068_ASR.results.txt
- Supplementary Data 3/Supplementary Data 1_BTD_ASR/trait_0068_tree.plot.pdf
- Supplementary Data 3/Supplementary Data 1_BTD_ASR/trait_0069_ASR.results.txt
- Supplementary Data 3/Supplementary Data 1_BTD_ASR/trait_0069_tree.plot.pdf
- Supplementary Data 3/Supplementary Data 1_BTD_ASR/trait_0070_ASR.results.txt
- Supplementary Data 3/Supplementary Data 1_BTD_ASR/trait_0070_tree.plot.pdf
- Supplementary Data 3/Supplementary Data 1_BTD_ASR/trait_0071_ASR.results.txt
- Supplementary Data 3/Supplementary Data 1_BTD_ASR/trait_0071_tree.plot.pdf
- Supplementary Data 3/Supplementary Data 1_BTD_ASR/trait_0072_ASR.results.txt
- Supplementary Data 3/Supplementary Data 1_BTD_ASR/trait_0072_tree.plot.pdf
- Supplementary Data 3/Supplementary Data 1_BTD_ASR/trait_0073_ASR.results.txt
- Supplementary Data 3/Supplementary Data 1_BTD_ASR/trait_0073_tree.plot.pdf
- Supplementary Data 3/Supplementary Data 1_BTD_ASR/trait_0074_ASR.results.txt
- Supplementary Data 3/Supplementary Data 1_BTD_ASR/trait_0074_tree.plot.pdf
- Supplementary Data 3/Supplementary Data 1_BTD_ASR/trait_0075_ASR.results.txt
- Supplementary Data 3/Supplementary Data 1_BTD_ASR/trait_0075_tree.plot.pdf
- Supplementary Data 3/Supplementary Data 1_BTD_ASR/trait_0076_ASR.results.txt
- Supplementary Data 3/Supplementary Data 1_BTD_ASR/trait_0076_tree.plot.pdf
- Supplementary Data 3/Supplementary Data 1_BTD_ASR/trait_0077_ASR.results.txt
- Supplementary Data 3/Supplementary Data 1_BTD_ASR/trait_0077_tree.plot.pdf
- Supplementary Data 3/Supplementary Data 1_BTD_ASR/trait_0078_ASR.results.txt
- Supplementary Data 3/Supplementary Data 1_BTD_ASR/trait_0078_tree.plot.pdf
- Supplementary Data 3/Supplementary Data 1_BTD_ASR/trait_0079_ASR.results.txt
- Supplementary Data 3/Supplementary Data 1_BTD_ASR/trait_0079_tree.plot.pdf
- Supplementary Data 3/Supplementary Data 1_BTD_ASR/trait_0080_ASR.results.txt
- Supplementary Data 3/Supplementary Data 1_BTD_ASR/trait_0080_tree.plot.pdf
- Supplementary Data 3/Supplementary Data 1_BTD_ASR/trait_0081_ASR.results.txt
- Supplementary Data 3/Supplementary Data 1_BTD_ASR/trait_0081_tree.plot.pdf
- Supplementary Data 3/Supplementary Data 1_BTD_ASR/trait_0082_ASR.results.txt
- Supplementary Data 3/Supplementary Data 1_BTD_ASR/trait_0082_tree.plot.pdf
- Supplementary Data 3/Supplementary Data 1_BTD_ASR/trait_0083_ASR.results.txt
- Supplementary Data 3/Supplementary Data 1_BTD_ASR/trait_0083_tree.plot.pdf
- Supplementary Data 3/Supplementary Data 1_BTD_ASR/trait_0084_ASR.results.txt
- Supplementary Data 3/Supplementary Data 1_BTD_ASR/trait_0084_tree.plot.pdf
- Supplementary Data 3/Supplementary Data 1_BTD_ASR/trait_0085_ASR.results.txt
- Supplementary Data 3/Supplementary Data 1_BTD_ASR/trait_0085_tree.plot.pdf
- Supplementary Data 3/Supplementary Data 1_BTD_ASR/trait_0086_ASR.results.txt
- Supplementary Data 3/Supplementary Data 1_BTD_ASR/trait_0086_tree.plot.pdf
- Supplementary Data 3/Supplementary Data 1_BTD_ASR/trait_0087_ASR.results.txt
- Supplementary Data 3/Supplementary Data 1_BTD_ASR/trait_0087_tree.plot.pdf
- Supplementary Data 3/Supplementary Data 1_BTD_ASR/trait_0088_ASR.results.txt
- Supplementary Data 3/Supplementary Data 1_BTD_ASR/trait_0088_tree.plot.pdf
- Supplementary Data 3/Supplementary Data 1_BTD_ASR/trait_0089_ASR.results.txt
- Supplementary Data 3/Supplementary Data 1_BTD_ASR/trait_0089_tree.plot.pdf
- Supplementary Data 3/Supplementary Data 1_BTD_ASR/trait_0090_ASR.results.txt
- Supplementary Data 3/Supplementary Data 1_BTD_ASR/trait_0090_tree.plot.pdf
- Supplementary Data 3/Supplementary Data 1_BTD_ASR/trait_0091_ASR.results.txt
- Supplementary Data 3/Supplementary Data 1_BTD_ASR/trait_0091_tree.plot.pdf
- Supplementary Data 3/Supplementary Data 1_BTD_ASR/trait_0092_ASR.results.txt
- Supplementary Data 3/Supplementary Data 1_BTD_ASR/trait_0092_tree.plot.pdf
- Supplementary Data 3/Supplementary Data 1_BTD_ASR/trait_0093_ASR.results.txt
- Supplementary Data 3/Supplementary Data 1_BTD_ASR/trait_0093_tree.plot.pdf
- Supplementary Data 3/Supplementary Data 1_BTD_ASR/trait_0094_ASR.results.txt
- Supplementary Data 3/Supplementary Data 1_BTD_ASR/trait_0094_tree.plot.pdf
- Supplementary Data 3/Supplementary Data 1_BTD_ASR/trait_0095_ASR.results.txt
- Supplementary Data 3/Supplementary Data 1_BTD_ASR/trait_0095_tree.plot.pdf
- Supplementary Data 3/Supplementary Data 1_BTD_ASR/trait_0096_ASR.results.txt
- Supplementary Data 3/Supplementary Data 1_BTD_ASR/trait_0096_tree.plot.pdf
- Supplementary Data 3/Supplementary Data 1_BTD_ASR/trait_0097_ASR.results.txt
- Supplementary Data 3/Supplementary Data 1_BTD_ASR/trait_0097_tree.plot.pdf
- Supplementary Data 3/Supplementary Data 1_BTD_ASR/trait_0098_ASR.results.txt
- Supplementary Data 3/Supplementary Data 1_BTD_ASR/trait_0098_tree.plot.pdf
- Supplementary Data 3/Supplementary Data 1_BTD_ASR/trait_0099_ASR.results.txt
- Supplementary Data 3/Supplementary Data 1_BTD_ASR/trait_0099_tree.plot.pdf
- Supplementary Data 3/Supplementary Data 1_BTD_ASR/trait_0100_ASR.results.txt
- Supplementary Data 3/Supplementary Data 1_BTD_ASR/trait_0100_tree.plot.pdf
- Supplementary Data 3/Supplementary Data 1_BTD_ASR/trait_0101_ASR.results.txt
- Supplementary Data 3/Supplementary Data 1_BTD_ASR/trait_0101_tree.plot.pdf
- Supplementary Data 3/Supplementary Data 1_BTD_ASR/trait_0102_ASR.results.txt
- Supplementary Data 3/Supplementary Data 1_BTD_ASR/trait_0102_tree.plot.pdf
- Supplementary Data 3/Supplementary Data 1_BTD_ASR/trait_0103_ASR.results.txt
- Supplementary Data 3/Supplementary Data 1_BTD_ASR/trait_0103_tree.plot.pdf
- Supplementary Data 3/Supplementary Data 1_BTD_ASR/trait_0104_ASR.results.txt
- Supplementary Data 3/Supplementary Data 1_BTD_ASR/trait_0104_tree.plot.pdf
- Supplementary Data 3/Supplementary Data 1_BTD_ASR/trait_0105_ASR.results.txt
- Supplementary Data 3/Supplementary Data 1_BTD_ASR/trait_0105_tree.plot.pdf
- Supplementary Data 3/Supplementary Data 1_BTD_ASR/trait_0106_ASR.results.txt
- Supplementary Data 3/Supplementary Data 1_BTD_ASR/trait_0106_tree.plot.pdf
- Supplementary Data 3/Supplementary Data 1_BTD_ASR/trait_0107_ASR.results.txt
- Supplementary Data 3/Supplementary Data 1_BTD_ASR/trait_0107_tree.plot.pdf
- Supplementary Data 3/Supplementary Data 1_BTD_ASR/trait_0108_ASR.results.txt
- Supplementary Data 3/Supplementary Data 1_BTD_ASR/trait_0108_tree.plot.pdf
- Supplementary Data 3/Supplementary Data 1_BTD_ASR/trait_0109_ASR.results.txt
- Supplementary Data 3/Supplementary Data 1_BTD_ASR/trait_0109_tree.plot.pdf
- Supplementary Data 3/Supplementary Data 1_BTD_ASR/trait_0110_ASR.results.txt
- Supplementary Data 3/Supplementary Data 1_BTD_ASR/trait_0110_tree.plot.pdf
- Supplementary Data 3/Supplementary Data 1_BTD_ASR/trait_0111_ASR.results.txt
- Supplementary Data 3/Supplementary Data 1_BTD_ASR/trait_0111_tree.plot.pdf
- Supplementary Data 3/Supplementary Data 1_BTD_ASR/trait_0112_ASR.results.txt
- Supplementary Data 3/Supplementary Data 1_BTD_ASR/trait_0112_tree.plot.pdf
- Supplementary Data 3/Supplementary Data 1_BTD_ASR/trait_0113_ASR.results.txt
- Supplementary Data 3/Supplementary Data 1_BTD_ASR/trait_0113_tree.plot.pdf
- Supplementary Data 3/Supplementary Data 1_BTD_ASR/trait_0114_ASR.results.txt
- Supplementary Data 3/Supplementary Data 1_BTD_ASR/trait_0114_tree.plot.pdf
- Supplementary Data 3/Supplementary Data 1_BTD_ASR/trait_0115_ASR.results.txt
- Supplementary Data 3/Supplementary Data 1_BTD_ASR/trait_0115_tree.plot.pdf
- Supplementary Data 3/Supplementary Data 1_BTD_ASR/trait_0116_ASR.results.txt
- Supplementary Data 3/Supplementary Data 1_BTD_ASR/trait_0116_tree.plot.pdf
- Supplementary Data 3/Supplementary Data 1_BTD_ASR/trait_0117_ASR.results.txt
- Supplementary Data 3/Supplementary Data 1_BTD_ASR/trait_0117_tree.plot.pdf
- Supplementary Data 3/Supplementary Data 1_BTD_ASR/trait_0118_ASR.results.txt
- Supplementary Data 3/Supplementary Data 1_BTD_ASR/trait_0118_tree.plot.pdf
- Supplementary Data 3/Supplementary Data 1_BTD_ASR/trait_0119_ASR.results.txt
- Supplementary Data 3/Supplementary Data 1_BTD_ASR/trait_0119_tree.plot.pdf
- Supplementary Data 3/Supplementary Data 1_BTD_ASR/trait_0120_ASR.results.txt
- Supplementary Data 3/Supplementary Data 1_BTD_ASR/trait_0120_tree.plot.pdf
- Supplementary Data 3/Supplementary Data 1_BTD_ASR/trait_0121_ASR.results.txt
- Supplementary Data 3/Supplementary Data 1_BTD_ASR/trait_0121_tree.plot.pdf
- Supplementary Data 3/Supplementary Data 1_BTD_ASR/trait_0122_ASR.results.txt
- Supplementary Data 3/Supplementary Data 1_BTD_ASR/trait_0122_tree.plot.pdf
- Supplementary Data 3/Supplementary Data 1_BTD_ASR/trait_0123_ASR.results.txt
- Supplementary Data 3/Supplementary Data 1_BTD_ASR/trait_0123_tree.plot.pdf
- Supplementary Data 3/Supplementary Data 1_BTD_ASR/trait_0124_ASR.results.txt
- Supplementary Data 3/Supplementary Data 1_BTD_ASR/trait_0124_tree.plot.pdf
- Supplementary Data 3/Supplementary Data 1_BTD_ASR/trait_0125_ASR.results.txt
- Supplementary Data 3/Supplementary Data 1_BTD_ASR/trait_0125_tree.plot.pdf
- Supplementary Data 3/Supplementary Data 1_BTD_ASR/trait_0126_ASR.results.txt
- Supplementary Data 3/Supplementary Data 1_BTD_ASR/trait_0126_tree.plot.pdf
- Supplementary Data 3/Supplementary Data 1_BTD_ASR/trait_0127_ASR.results.txt
- Supplementary Data 3/Supplementary Data 1_BTD_ASR/trait_0127_tree.plot.pdf
- Supplementary Data 3/Supplementary Data 1_BTD_ASR/trait_0128_ASR.results.txt
- Supplementary Data 3/Supplementary Data 1_BTD_ASR/trait_0128_tree.plot.pdf
- Supplementary Data 3/Supplementary Data 1_BTD_ASR/trait_0129_ASR.results.txt
- Supplementary Data 3/Supplementary Data 1_BTD_ASR/trait_0129_tree.plot.pdf
- Supplementary Data 3/Supplementary Data 1_BTD_ASR/trait_0130_ASR.results.txt
- Supplementary Data 3/Supplementary Data 1_BTD_ASR/trait_0130_tree.plot.pdf
- Supplementary Data 3/Supplementary Data 1_BTD_ASR/trait_0131_ASR.results.txt
- Supplementary Data 3/Supplementary Data 1_BTD_ASR/trait_0131_tree.plot.pdf
- Supplementary Data 3/Supplementary Data 1_BTD_ASR/trait_0132_ASR.results.txt
- Supplementary Data 3/Supplementary Data 1_BTD_ASR/trait_0132_tree.plot.pdf
- Supplementary Data 3/Supplementary Data 1_BTD_ASR/trait_0133_ASR.results.txt
- Supplementary Data 3/Supplementary Data 1_BTD_ASR/trait_0133_tree.plot.pdf
- Supplementary Data 3/Supplementary Data 1_BTD_ASR/trait_0134_ASR.results.txt
- Supplementary Data 3/Supplementary Data 1_BTD_ASR/trait_0134_tree.plot.pdf
- Supplementary Data 3/Supplementary Data 1_BTD_ASR/trait_0135_ASR.results.txt
- Supplementary Data 3/Supplementary Data 1_BTD_ASR/trait_0135_tree.plot.pdf
- Supplementary Data 3/Supplementary Data 1_BTD_ASR/trait_0136_ASR.results.txt
- Supplementary Data 3/Supplementary Data 1_BTD_ASR/trait_0136_tree.plot.pdf
- Supplementary Data 3/Supplementary Data 1_BTD_ASR/trait_0137_ASR.results.txt
- Supplementary Data 3/Supplementary Data 1_BTD_ASR/trait_0137_tree.plot.pdf
- Supplementary Data 3/Supplementary Data 1_BTD_ASR/trait_0138_ASR.results.txt
- Supplementary Data 3/Supplementary Data 1_BTD_ASR/trait_0138_tree.plot.pdf
- Supplementary Data 3/Supplementary Data 1_BTD_ASR/trait_0139_ASR.results.txt
- Supplementary Data 3/Supplementary Data 1_BTD_ASR/trait_0139_tree.plot.pdf
- Supplementary Data 3/Supplementary Data 1_BTD_ASR/trait_0140_ASR.results.txt
- Supplementary Data 3/Supplementary Data 1_BTD_ASR/trait_0140_tree.plot.pdf
- Supplementary Data 3/Supplementary Data 1_BTD_ASR/trait_0141_ASR.results.txt
- Supplementary Data 3/Supplementary Data 1_BTD_ASR/trait_0141_tree.plot.pdf
- Supplementary Data 3/Supplementary Data 1_BTD_ASR/trait_0142_ASR.results.txt
- Supplementary Data 3/Supplementary Data 1_BTD_ASR/trait_0142_tree.plot.pdf
- Supplementary Data 3/Supplementary Data 1_BTD_ASR/trait_0143_ASR.results.txt
- Supplementary Data 3/Supplementary Data 1_BTD_ASR/trait_0143_tree.plot.pdf
- Supplementary Data 3/Supplementary Data 1_BTD_ASR/trait_0144_ASR.results.txt
- Supplementary Data 3/Supplementary Data 1_BTD_ASR/trait_0144_tree.plot.pdf
- Supplementary Data 3/Supplementary Data 1_BTD_ASR/trait_0145_ASR.results.txt
- Supplementary Data 3/Supplementary Data 1_BTD_ASR/trait_0145_tree.plot.pdf
- Supplementary Data 3/Supplementary Data 1_BTD_ASR/trait_0146_ASR.results.txt
- Supplementary Data 3/Supplementary Data 1_BTD_ASR/trait_0146_tree.plot.pdf
- Supplementary Data 3/Supplementary Data 1_BTD_ASR/trait_0147_ASR.results.txt
- Supplementary Data 3/Supplementary Data 1_BTD_ASR/trait_0147_tree.plot.pdf
- Supplementary Data 3/Supplementary Data 1_BTD_ASR/trait_0148_ASR.results.txt
[truncated: 299 more entries]
