# Supplementary material for: A diminutive new basilosaurid whale reveals the trajectory of the cetacean life histories during the Eocene
Source: Commun Biol. 2023 Aug 10;6:707. doi: 10.1038/s42003-023-04986-w (PMC10415296; doi:10.1038/s42003-023-04986-w)
Supplement: Supplementary file 6 — Supplementary Data 3 [file 42003_2023_4986_MOESM6_ESM.zip › Supplementary Data 3/Supplementary Data 1_BTD_ASR/trait_0001_ASR.results.txt]

node48	0.01774744	0.98225256
node49	0.01027047	0.98972953
node50	0.00125667	0.99874333
node51	0.00149182	0.99850818
node52	0.00008289	0.99991711
node53	0.00016025	0.99983975
node54	0.00045643	0.99954357
node55	0.00006717	0.99993283
node56	0.00005047	0.99994953
node57	0.00001406	0.99998594
node58	0.00001333	0.99998667
node59	0.00002645	0.99997355
node60	0.00004435	0.99995565
node61	0.00016800	0.99983200
node62	0.00002278	0.99997722
node63	0.00008116	0.99991884
node64	0.00114476	0.99885524
node65	0.00042466	0.99957534
node66	0.00399247	0.99600753
node67	0.00003461	0.99996539
node68	0.00038998	0.99961002
node69	0.00018543	0.99981457
node70	0.00068940	0.99931060
node71	0.06067118	0.93932882
node72	0.00005933	0.99994067
node73	0.00004576	0.99995424
node74	0.00117511	0.99882489
node75	0.00110530	0.99889470
node76	0.00008138	0.99991862
node77	0.00003587	0.99996413
node78	0.05213202	0.94786798
node79	0.09538968	0.90461032
node80	0.10493484	0.89506516
node81	0.13677894	0.86322106
node82	0.16952868	0.83047132
node83	0.18636996	0.81363004
node84	0.08372210	0.91627790
node85	0.00004058	0.99995942
node86	0.00002591	0.99997409
node87	0.00002044	0.99997956
node88	0.00010347	0.99989653
node89	0.00005967	0.99994033
node90	0.00004965	0.99995035
node91	0.00005459	0.99994541
node92	0.00149474	0.99850526
node93	0.00123029	0.99876971
