# Supplementary material for: A diminutive new basilosaurid whale reveals the trajectory of the cetacean life histories during the Eocene
Source: Commun Biol. 2023 Aug 10;6:707. doi: 10.1038/s42003-023-04986-w (PMC10415296; doi:10.1038/s42003-023-04986-w)
Supplement: Supplementary file 6 — Supplementary Data 3 [file 42003_2023_4986_MOESM6_ESM.zip › Supplementary Data 3/Supplementary Data 1_BTD_ASR/trait_0002_ASR.results.txt]

node48	0.42364074	0.57635926
node49	0.41761367	0.58238633
node50	0.40821353	0.59178647
node51	0.73516418	0.26483582
node52	0.01578952	0.98421048
node53	0.00086597	0.99913403
node54	0.00088079	0.99911921
node55	0.00011143	0.99988857
node56	0.00007392	0.99992608
node57	0.00590126	0.99409874
node58	0.00061555	0.99938445
node59	0.00010057	0.99989943
node60	0.00003732	0.99996268
node61	0.00002527	0.99997473
node62	0.00004469	0.99995531
node63	0.00117783	0.99882217
node64	0.02676250	0.97323750
node65	0.00080885	0.99919115
node66	0.00584338	0.99415662
node67	0.00013137	0.99986863
node68	0.00313153	0.99686847
node69	0.00373137	0.99626863
node70	0.02834946	0.97165054
node71	0.10056445	0.89943555
node72	0.00010006	0.99989994
node73	0.00019444	0.99980556
node74	0.00250357	0.99749643
node75	0.00304391	0.99695609
node76	0.00250310	0.99749690
node77	0.00016090	0.99983910
node78	0.06688169	0.93311831
node79	0.12092950	0.87907050
node80	0.13212557	0.86787443
node81	0.17129778	0.82870222
node82	0.21369705	0.78630295
node83	0.23280089	0.76719911
node84	0.10696640	0.89303360
node85	0.00148390	0.99851610
node86	0.02546442	0.97453558
node87	0.04542503	0.95457497
node88	0.00020922	0.99979078
node89	0.00010813	0.99989187
node90	0.00008052	0.99991948
node91	0.00008934	0.99991066
node92	0.00213574	0.99786426
node93	0.00178021	0.99821979
