# Supplementary material for: A diminutive new basilosaurid whale reveals the trajectory of the cetacean life histories during the Eocene
Source: Commun Biol. 2023 Aug 10;6:707. doi: 10.1038/s42003-023-04986-w (PMC10415296; doi:10.1038/s42003-023-04986-w)
Supplement: Supplementary file 6 — Supplementary Data 3 [file 42003_2023_4986_MOESM6_ESM.zip › Supplementary Data 3/Supplementary Data 1_BTD_ASR/trait_0003_ASR.results.txt]

node48	0.09176873	0.34989087	0.55834040
node49	0.07301977	0.35284952	0.57413071
node50	0.05815282	0.35566650	0.58618068
node51	0.10588947	0.35417943	0.53993110
node52	0.02021528	0.35024932	0.62953540
node53	0.00073462	0.04323381	0.95603157
node54	0.00036975	0.02660918	0.97302107
node55	0.00007730	0.01166748	0.98825522
node56	0.00062379	0.02620707	0.97316914
node57	0.02077987	0.41809175	0.56112838
node58	0.01815734	0.47686825	0.50497441
node59	0.02335386	0.47385652	0.50278962
node60	0.02114952	0.42844464	0.55040584
node61	0.01658663	0.38671379	0.59669958
node62	0.00931472	0.34514463	0.64554065
node63	0.01454805	0.27755524	0.70789671
node64	0.01214662	0.19878834	0.78906504
node65	0.05847776	0.31072565	0.63079659
node66	0.08966579	0.32395613	0.58637808
node67	0.00810474	0.36933734	0.62255792
node68	0.03142202	0.45311186	0.51546612
node69	0.04233864	0.49547218	0.46218918
node70	0.08758768	0.45746695	0.45494537
node71	0.19495490	0.38396888	0.42107622
node72	0.00543947	0.35304434	0.64151619
node73	0.00374058	0.35837860	0.63788082
node74	0.00949864	0.34539644	0.64510492
node75	0.01597478	0.30573985	0.67828537
node76	0.01820027	0.24895840	0.73284133
node77	0.01412294	0.18939747	0.79647959
node78	0.03805783	0.55968806	0.40225411
node79	0.12022502	0.60301621	0.27675877
node80	0.13705037	0.61328434	0.24966529
node81	0.26400816	0.51893462	0.21705722
node82	0.35289091	0.51006934	0.13703975
node83	0.37915846	0.58052318	0.04031836
node84	0.00885203	0.67668817	0.31445980
node85	0.00476778	0.39298790	0.60224432
node86	0.01829649	0.55418693	0.42751658
node87	0.02011031	0.71415358	0.26573611
node88	0.00384443	0.26918576	0.72696981
node89	0.00074272	0.09334177	0.90591551
node90	0.00033502	0.05898617	0.94067881
node91	0.00071649	0.08571228	0.91357123
node92	0.00234681	0.07988162	0.91777157
node93	0.03468055	0.72567399	0.23964546
