# Supplementary material for: A diminutive new basilosaurid whale reveals the trajectory of the cetacean life histories during the Eocene
Source: Commun Biol. 2023 Aug 10;6:707. doi: 10.1038/s42003-023-04986-w (PMC10415296; doi:10.1038/s42003-023-04986-w)
Supplement: Supplementary file 6 — Supplementary Data 3 [file 42003_2023_4986_MOESM6_ESM.zip › Supplementary Data 3/Supplementary Data 1_BTD_ASR/trait_0004_ASR.results.txt]

node48	0.75610860	0.23044946	0.01278868	0.00061175	0.00004151
node49	0.76885405	0.22402780	0.00691383	0.00019604	0.00000828
node50	0.77881230	0.21900487	0.00216951	0.00001315	0.00000017
node51	0.89551931	0.10316163	0.00130632	0.00001254	0.00000020
node52	0.68318673	0.31422599	0.00258382	0.00000345	0.00000001
node53	0.84791689	0.15157607	0.00050624	0.00000080	0.00000000
node54	0.81478639	0.18416997	0.00103853	0.00000508	0.00000003
node55	0.79417250	0.20547797	0.00034908	0.00000045	0.00000000
node56	0.98825306	0.01173785	0.00000909	0.00000000	0.00000000
node57	0.30756640	0.67286898	0.01951776	0.00004666	0.00000020
node58	0.08973368	0.87878023	0.03146201	0.00002406	0.00000002
node59	0.02735337	0.84102812	0.13149204	0.00012639	0.00000008
node60	0.00157918	0.21777382	0.77872093	0.00192387	0.00000220
node61	0.00088579	0.11703054	0.87610917	0.00595788	0.00001662
node62	0.00004121	0.03316002	0.95960147	0.00719150	0.00000580
node63	0.00005168	0.02169004	0.95643380	0.02177089	0.00005359
node64	0.00023218	0.02412831	0.95153956	0.02388081	0.00021914
node65	0.00031137	0.03420978	0.83425990	0.13031618	0.00090277
node66	0.00827174	0.17341566	0.70869145	0.10620885	0.00341230
node67	0.00001849	0.01608321	0.96700944	0.01687118	0.00001768
node68	0.00028864	0.05489620	0.93484186	0.00992782	0.00004548
node69	0.00021469	0.06436566	0.93018459	0.00522400	0.00001106
node70	0.00024582	0.03656737	0.95610059	0.00704651	0.00003971
node71	0.03136014	0.16835580	0.62422003	0.14991688	0.02614715
node72	0.00000635	0.00490927	0.90307579	0.09164303	0.00036556
node73	0.00000303	0.00200288	0.72790390	0.26714045	0.00294974
node74	0.00000042	0.00023296	0.12244813	0.82882471	0.04849378
node75	0.00000242	0.00043007	0.08123748	0.88207041	0.03625962
node76	0.00000004	0.00001838	0.01183383	0.98094770	0.00720005
node77	0.00000015	0.00003164	0.00769128	0.98557815	0.00669878
node78	0.00000004	0.00001008	0.00293635	0.16064110	0.83641243
node79	0.00000002	0.00000419	0.00113867	0.11742611	0.88143101
node80	0.00000001	0.00000225	0.00065426	0.08467199	0.91467149
node81	0.00000119	0.00003665	0.00189254	0.07566913	0.92240049
node82	0.00000000	0.00000037	0.00011442	0.01981877	0.98006644
node83	0.00000006	0.00000360	0.00030933	0.02434842	0.97533859
node84	0.00000000	0.00000002	0.00002117	0.00990896	0.99006985
node85	0.00009738	0.00925688	0.71713723	0.26792019	0.00558832
node86	0.00369156	0.05042490	0.64531731	0.27539278	0.02517345
node87	0.00784378	0.07713690	0.59562027	0.27996212	0.03943693
node88	0.00001694	0.00406127	0.73247873	0.26095016	0.00249290
node89	0.00003522	0.00638401	0.81905122	0.17260953	0.00192002
node90	0.00000213	0.00202161	0.97142852	0.02647483	0.00007291
node91	0.00000080	0.00129477	0.99336217	0.00533830	0.00000396
node92	0.00615518	0.07255864	0.68985522	0.20940462	0.02202634
node93	0.05116849	0.92585934	0.02277008	0.00019973	0.00000236
