# Supplementary material for: A diminutive new basilosaurid whale reveals the trajectory of the cetacean life histories during the Eocene
Source: Commun Biol. 2023 Aug 10;6:707. doi: 10.1038/s42003-023-04986-w (PMC10415296; doi:10.1038/s42003-023-04986-w)
Supplement: Supplementary file 6 — Supplementary Data 3 [file 42003_2023_4986_MOESM6_ESM.zip › Supplementary Data 3/Supplementary Data 1_BTD_ASR/trait_0005_ASR.results.txt]

node48	0.96495112	0.03398219	0.00102430	0.00004239
node49	0.98200933	0.01764399	0.00033435	0.00001233
node50	0.99644516	0.00354552	0.00000928	0.00000004
node51	0.99482253	0.00515790	0.00001949	0.00000008
node52	0.99952620	0.00047359	0.00000021	0.00000000
node53	0.99886403	0.00113538	0.00000059	0.00000000
node54	0.99773463	0.00226122	0.00000414	0.00000001
node55	0.99951169	0.00048814	0.00000017	0.00000000
node56	0.99966540	0.00033453	0.00000007	0.00000000
node57	0.99979539	0.00020458	0.00000003	0.00000000
node58	0.99966687	0.00033310	0.00000003	0.00000000
node59	0.99772049	0.00227917	0.00000034	0.00000000
node60	0.98255537	0.01744029	0.00000434	0.00000000
node61	0.88512689	0.11472312	0.00014970	0.00000029
node62	0.80103460	0.19880943	0.00015594	0.00000003
node63	0.81549399	0.18441187	0.00009410	0.00000004
node64	0.87608588	0.12343016	0.00048133	0.00000263
node65	0.71173578	0.28779567	0.00046783	0.00000072
node66	0.75365841	0.24366995	0.00264226	0.00002938
node67	0.06557497	0.92304894	0.01137057	0.00000552
node68	0.02840725	0.96562570	0.00595547	0.00001158
node69	0.01490330	0.98188903	0.00320428	0.00000339
node70	0.00970940	0.98652965	0.00374979	0.00001116
node71	0.12339711	0.75712335	0.10804643	0.01143311
node72	0.01161173	0.84839757	0.13971446	0.00027624
node73	0.00251317	0.39071457	0.60244168	0.00433058
node74	0.00256178	0.25313996	0.69715070	0.04714756
node75	0.01301838	0.26194513	0.68469127	0.04034522
node76	0.02596720	0.27115421	0.67369309	0.02918550
node77	0.04152310	0.28069673	0.66659530	0.01118487
node78	0.00000295	0.00135474	0.08086251	0.91777980
node79	0.00000006	0.00003505	0.01206056	0.98790433
node80	0.00000001	0.00000929	0.00665875	0.99333195
node81	0.00000001	0.00000444	0.00314078	0.99685477
node82	0.00000000	0.00000126	0.00166132	0.99833742
node83	0.00000000	0.00000052	0.00098987	0.99900961
node84	0.00000000	0.00000278	0.00347854	0.99651868
node85	0.00278251	0.30466314	0.68599218	0.00656217
node86	0.01667932	0.30432137	0.64569674	0.03330257
node87	0.02765230	0.30334995	0.61564974	0.05334801
node88	0.00018554	0.13096711	0.86728387	0.00156348
node89	0.00007879	0.12818194	0.87090439	0.00083488
node90	0.00008514	0.20573333	0.79380546	0.00037607
node91	0.00039336	0.91246051	0.08711381	0.00003232
node92	0.00051435	0.08134452	0.91071064	0.00743049
node93	0.99511483	0.00486693	0.00001815	0.00000009
