# Supplementary material for: A diminutive new basilosaurid whale reveals the trajectory of the cetacean life histories during the Eocene
Source: Commun Biol. 2023 Aug 10;6:707. doi: 10.1038/s42003-023-04986-w (PMC10415296; doi:10.1038/s42003-023-04986-w)
Supplement: Supplementary file 6 — Supplementary Data 3 [file 42003_2023_4986_MOESM6_ESM.zip › Supplementary Data 3/Supplementary Data 1_BTD_ASR/trait_0006_ASR.results.txt]

node48	0.95877659	0.04122341
node49	0.97389066	0.02610934
node50	0.99597176	0.00402824
node51	0.99596005	0.00403995
node52	0.99813679	0.00186321
node53	0.91519379	0.08480621
node54	0.88161570	0.11838430
node55	0.86414581	0.13585419
node56	0.81999168	0.18000832
node57	0.99979161	0.00020839
node58	0.99992353	0.00007647
node59	0.99996768	0.00003232
node60	0.99997287	0.00002713
node61	0.99997648	0.00002352
node62	0.99992975	0.00007025
node63	0.99984133	0.00015867
node64	0.99980472	0.00019528
node65	0.99575647	0.00424353
node66	0.94226293	0.05773707
node67	0.98791420	0.01208580
node68	0.98313964	0.01686036
node69	0.98269564	0.01730436
node70	0.94337746	0.05662254
node71	0.85092562	0.14907438
node72	0.93876470	0.06123530
node73	0.59491099	0.40508901
node74	0.44930887	0.55069113
node75	0.45794279	0.54205721
node76	0.46070386	0.53929614
node77	0.46399108	0.53600892
node78	0.03224361	0.96775639
node79	0.01086007	0.98913993
node80	0.01087990	0.98912010
node81	0.00311166	0.99688834
node82	0.00195644	0.99804356
node83	0.00648008	0.99351992
node84	0.00068892	0.99931108
node85	0.55159500	0.44840500
node86	0.35853560	0.64146440
node87	0.22712565	0.77287435
node88	0.60376326	0.39623674
node89	0.97135761	0.02864239
node90	0.99816144	0.00183856
node91	0.99950627	0.00049373
node92	0.97772715	0.02227285
node93	0.99655452	0.00344548
