# Supplementary material for: A diminutive new basilosaurid whale reveals the trajectory of the cetacean life histories during the Eocene
Source: Commun Biol. 2023 Aug 10;6:707. doi: 10.1038/s42003-023-04986-w (PMC10415296; doi:10.1038/s42003-023-04986-w)
Supplement: Supplementary file 6 — Supplementary Data 3 [file 42003_2023_4986_MOESM6_ESM.zip › Supplementary Data 3/Supplementary Data 1_BTD_ASR/trait_0007_ASR.results.txt]

node48	0.46579186	0.49450450	0.03970364
node49	0.45632078	0.52059844	0.02308078
node50	0.45468106	0.53331105	0.01200789
node51	0.73519992	0.25925608	0.00554400
node52	0.06318014	0.92085122	0.01596864
node53	0.00696300	0.37592947	0.61710753
node54	0.00421892	0.38474137	0.61103971
node55	0.00285533	0.40516202	0.59198265
node56	0.00256375	0.87569691	0.12173934
node57	0.05147536	0.93573892	0.01278572
node58	0.03944438	0.95820219	0.00235343
node59	0.03741467	0.95935615	0.00322918
node60	0.01380609	0.98435422	0.00183969
node61	0.01343059	0.97837448	0.00819493
node62	0.01585742	0.97689643	0.00724615
node63	0.08962419	0.88571268	0.02466313
node64	0.14639738	0.84439741	0.00920521
node65	0.07597947	0.60588900	0.31813153
node66	0.11757315	0.55791315	0.32451370
node67	0.02457158	0.97424412	0.00118430
node68	0.00884350	0.98869857	0.00245793
node69	0.00752057	0.99056431	0.00191512
node70	0.00584174	0.99157366	0.00258460
node71	0.13864696	0.72535452	0.13599852
node72	0.05995878	0.93787705	0.00216417
node73	0.07672837	0.91563059	0.00764104
node74	0.20238132	0.75864963	0.03896905
node75	0.21918292	0.72145015	0.05936693
node76	0.27012526	0.58707882	0.14279592
node77	0.29395994	0.51674706	0.18929300
node78	0.42024986	0.53705879	0.04269135
node79	0.20467850	0.73324257	0.06207893
node80	0.18091726	0.75852417	0.06055857
node81	0.09633422	0.85858845	0.04507733
node82	0.08770900	0.88512501	0.02716599
node83	0.07955955	0.91559672	0.00484373
node84	0.89958368	0.09715994	0.00325638
node85	0.02437784	0.96364360	0.01197856
node86	0.07098244	0.86973637	0.05928119
node87	0.21682994	0.57593117	0.20723889
node88	0.00393986	0.99392403	0.00213611
node89	0.00135816	0.99842067	0.00022117
node90	0.00079375	0.99887265	0.00033360
node91	0.00351910	0.99318564	0.00329526
node92	0.06481221	0.93041890	0.00476889
node93	0.04502634	0.94803163	0.00694203
