# Supplementary material for: A diminutive new basilosaurid whale reveals the trajectory of the cetacean life histories during the Eocene
Source: Commun Biol. 2023 Aug 10;6:707. doi: 10.1038/s42003-023-04986-w (PMC10415296; doi:10.1038/s42003-023-04986-w)
Supplement: Supplementary file 6 — Supplementary Data 3 [file 42003_2023_4986_MOESM6_ESM.zip › Supplementary Data 3/Supplementary Data 1_BTD_ASR/trait_0008_ASR.results.txt]

node48	0.41326121	0.38809352	0.15043905	0.04820622
node49	0.41684343	0.40770088	0.13770009	0.03775560
node50	0.42089560	0.43134865	0.12130094	0.02645481
node51	0.40824727	0.37238524	0.16077846	0.05858903
node52	0.42312185	0.48366861	0.08369923	0.00951031
node53	0.65541921	0.28982723	0.04804303	0.00671053
node54	0.58573709	0.30615092	0.08644525	0.02166674
node55	0.55383593	0.30997307	0.10418013	0.03201087
node56	0.48723122	0.31370479	0.13957582	0.05948817
node57	0.36229514	0.54590201	0.08454609	0.00725676
node58	0.32341607	0.58807823	0.08285300	0.00565270
node59	0.29862851	0.59475690	0.10042578	0.00618881
node60	0.16121006	0.59529020	0.22641044	0.01708930
node61	0.12663652	0.58575307	0.26134940	0.02626101
node62	0.09077608	0.58651361	0.29159487	0.03111544
node63	0.12030206	0.65972060	0.20019081	0.01978653
node64	0.14243002	0.66765203	0.16964994	0.02026801
node65	0.16158846	0.67072565	0.15068427	0.01700162
node66	0.23287607	0.55758712	0.17344767	0.03608914
node67	0.01947841	0.23008441	0.57468669	0.17575049
node68	0.00879601	0.11713992	0.60016609	0.27389798
node69	0.00443681	0.07768629	0.62585612	0.29202078
node70	0.00302376	0.06157531	0.75383554	0.18156539
node71	0.09161012	0.20298361	0.38723936	0.31816691
node72	0.01581022	0.16398859	0.56422221	0.25597898
node73	0.01613206	0.14739118	0.53414759	0.30232917
node74	0.04914151	0.21874829	0.48568369	0.24642651
node75	0.11827077	0.29457134	0.39355659	0.19360130
node76	0.23709114	0.34567251	0.28983795	0.12739840
node77	0.40866643	0.34866967	0.18174017	0.06092373
node78	0.03264708	0.15768227	0.53527449	0.27439616
node79	0.06207461	0.18000297	0.39785961	0.36006281
node80	0.06268072	0.18164668	0.38788050	0.36779210
node81	0.19904522	0.29176989	0.30051425	0.20867064
node82	0.42468172	0.32846223	0.17494011	0.07191594
node83	0.60420464	0.28139878	0.09077869	0.02361789
node84	0.00668471	0.07622001	0.80269800	0.11439728
node85	0.01174192	0.09561037	0.42157004	0.47107767
node86	0.03152812	0.12953039	0.38576561	0.45317588
node87	0.04967945	0.14990435	0.36435355	0.43606265
node88	0.00030415	0.00797254	0.15271996	0.83900335
node89	0.00006698	0.00303054	0.10667303	0.89022945
node90	0.00002508	0.00171562	0.09730714	0.90095216
node91	0.00003205	0.00264004	0.15933443	0.83799348
node92	0.00034206	0.00676135	0.11774534	0.87515125
node93	0.21335585	0.69938449	0.08066614	0.00659352
