# Supplementary material for: A diminutive new basilosaurid whale reveals the trajectory of the cetacean life histories during the Eocene
Source: Commun Biol. 2023 Aug 10;6:707. doi: 10.1038/s42003-023-04986-w (PMC10415296; doi:10.1038/s42003-023-04986-w)
Supplement: Supplementary file 6 — Supplementary Data 3 [file 42003_2023_4986_MOESM6_ESM.zip › Supplementary Data 3/Supplementary Data 1_BTD_ASR/trait_0009_ASR.results.txt]

node48	0.15995134	0.12174179	0.50780645	0.21050042
node49	0.15670752	0.11720928	0.51919307	0.20689013
node50	0.15414379	0.11224693	0.52972473	0.20388455
node51	0.16515018	0.12922333	0.49617743	0.20944906
node52	0.14798747	0.10392064	0.54915310	0.19893879
node53	0.50198870	0.07964924	0.29476784	0.12359422
node54	0.66888041	0.05667790	0.19083183	0.08360986
node55	0.77550045	0.04115455	0.12513643	0.05820857
node56	0.70782094	0.06771023	0.14164566	0.08282317
node57	0.08408806	0.10536452	0.60186136	0.20868606
node58	0.05583921	0.11793286	0.68783896	0.13838897
node59	0.00685854	0.01145913	0.94498484	0.03669749
node60	0.00367208	0.00392359	0.95949846	0.03290587
node61	0.00467326	0.00379904	0.94744270	0.04408500
node62	0.00521388	0.00317169	0.93984399	0.05177044
node63	0.00851759	0.00302214	0.96141553	0.02704474
node64	0.00066762	0.00034335	0.99717727	0.00181176
node65	0.12677852	0.02874405	0.79612793	0.04834950
node66	0.23375825	0.04337323	0.66322001	0.05964851
node67	0.00081949	0.00082318	0.01083060	0.98752673
node68	0.00060054	0.00065186	0.00346929	0.99527831
node69	0.00016786	0.00023118	0.00114329	0.99845767
node70	0.00022399	0.00055948	0.00093655	0.99827998
node71	0.01155024	0.07013919	0.07042657	0.84788400
node72	0.00015265	0.00015184	0.00125364	0.99844187
node73	0.00017235	0.00017207	0.00055888	0.99909670
node74	0.00203877	0.00203866	0.00232408	0.99359849
node75	0.01902898	0.01902886	0.01928966	0.94265250
node76	0.03943393	0.03943384	0.03966609	0.88146614
node77	0.05902469	0.05902461	0.05923016	0.82272054
node78	0.00055771	0.00055773	0.00057227	0.99831229
node79	0.00296937	0.00296938	0.00297481	0.99108644
node80	0.00238021	0.00238022	0.00238343	0.99285614
node81	0.00962167	0.00962167	0.00962362	0.97113304
node82	0.00945829	0.00945829	0.00945914	0.97162428
node83	0.03863662	0.03863662	0.03863733	0.88408943
node84	0.00004287	0.00004287	0.00004317	0.99987109
node85	0.00133829	0.00133808	0.00157724	0.99574639
node86	0.02252927	0.02252908	0.02274707	0.93219458
node87	0.03719786	0.03719767	0.03739783	0.88820664
node88	0.00011200	0.00011201	0.00011928	0.99965671
node89	0.00004100	0.00004100	0.00004177	0.99987623
node90	0.00004174	0.00004174	0.00004182	0.99987470
node91	0.00003792	0.00003792	0.00003793	0.99988623
node92	0.00151757	0.00151757	0.00151807	0.99544679
node93	0.04137567	0.59641943	0.28865794	0.07354696
