# Supplementary material for: A diminutive new basilosaurid whale reveals the trajectory of the cetacean life histories during the Eocene
Source: Commun Biol. 2023 Aug 10;6:707. doi: 10.1038/s42003-023-04986-w (PMC10415296; doi:10.1038/s42003-023-04986-w)
Supplement: Supplementary file 6 — Supplementary Data 3 [file 42003_2023_4986_MOESM6_ESM.zip › Supplementary Data 3/Supplementary Data 1_BTD_ASR/trait_0010_ASR.results.txt]

node48	0.95400248	0.04599752
node49	0.97565052	0.02434948
node50	0.99291999	0.00708001
node51	0.99074992	0.00925008
node52	0.99503625	0.00496375
node53	0.89993259	0.10006741
node54	0.25618968	0.74381032
node55	0.01064837	0.98935163
node56	0.00046633	0.99953367
node57	0.99610043	0.00389957
node58	0.99923356	0.00076644
node59	0.99963921	0.00036079
node60	0.99906946	0.00093054
node61	0.99452636	0.00547364
node62	0.99357269	0.00642731
node63	0.98101780	0.01898220
node64	0.94668267	0.05331733
node65	0.96674241	0.03325759
node66	0.96191364	0.03808636
node67	0.98743748	0.01256252
node68	0.98296820	0.01703180
node69	0.98174112	0.01825888
node70	0.93135685	0.06864315
node71	0.82076037	0.17923963
node72	0.91791857	0.08208143
node73	0.00864345	0.99135655
node74	0.00270472	0.99729528
node75	0.00293872	0.99706128
node76	0.00045911	0.99954089
node77	0.00015104	0.99984896
node78	0.00733858	0.99266142
node79	0.08261151	0.91738849
node80	0.20508434	0.79491566
node81	0.26370771	0.73629229
node82	0.30392476	0.69607524
node83	0.32135435	0.67864565
node84	0.00324389	0.99675611
node85	0.00151068	0.99848932
node86	0.00037370	0.99962630
node87	0.00186363	0.99813637
node88	0.00044381	0.99955619
node89	0.00013721	0.99986279
node90	0.00015540	0.99984460
node91	0.00013594	0.99986406
node92	0.00323643	0.99676357
node93	0.99526106	0.00473894
