# Supplementary material for: A diminutive new basilosaurid whale reveals the trajectory of the cetacean life histories during the Eocene
Source: Commun Biol. 2023 Aug 10;6:707. doi: 10.1038/s42003-023-04986-w (PMC10415296; doi:10.1038/s42003-023-04986-w)
Supplement: Supplementary file 6 — Supplementary Data 3 [file 42003_2023_4986_MOESM6_ESM.zip › Supplementary Data 3/Supplementary Data 1_BTD_ASR/trait_0011_ASR.results.txt]

node48	0.50503355	0.47346954	0.02149691
node49	0.50359653	0.48175459	0.01464888
node50	0.50107751	0.49507480	0.00384769
node51	0.84179097	0.15497166	0.00323737
node52	0.22717867	0.77124862	0.00157271
node53	0.01486453	0.98106582	0.00406965
node54	0.00687009	0.97039572	0.02273419
node55	0.00308099	0.96300052	0.03391849
node56	0.00008012	0.02870389	0.97121599
node57	0.21031662	0.78767595	0.00200743
node58	0.19763111	0.80120375	0.00116514
node59	0.03438854	0.96254378	0.00306768
node60	0.00338944	0.98759524	0.00901532
node61	0.00203492	0.98954057	0.00842451
node62	0.00106028	0.99086476	0.00807496
node63	0.00257486	0.99083812	0.00658702
node64	0.00828356	0.98101171	0.01070473
node65	0.02637975	0.94403912	0.02958113
node66	0.03535774	0.92637649	0.03826577
node67	0.00064598	0.96859582	0.03075820
node68	0.00147301	0.98704399	0.01148300
node69	0.00105308	0.99237822	0.00656870
node70	0.00132896	0.99552140	0.00314964
node71	0.12069251	0.75702204	0.12228545
node72	0.00030973	0.18150663	0.81818364
node73	0.00006965	0.08356523	0.91636512
node74	0.00027039	0.13262915	0.86710046
node75	0.00235471	0.58412670	0.41351859
node76	0.00035977	0.98579347	0.01384676
node77	0.00013378	0.99929986	0.00056636
node78	0.00020549	0.01434930	0.98544521
node79	0.00003767	0.00918013	0.99078220
node80	0.00007015	0.01196212	0.98796773
node81	0.00958003	0.10173928	0.88868069
node82	0.03708862	0.18960416	0.77330722
node83	0.05450317	0.21992851	0.72556832
node84	0.00017084	0.00774494	0.99208422
node85	0.00000057	0.00375501	0.99624442
node86	0.00000121	0.00147195	0.99852684
node87	0.00002467	0.00344514	0.99653019
node88	0.00000036	0.00084579	0.99915385
node89	0.00000239	0.00066608	0.99933153
node90	0.00000001	0.00012713	0.99987286
node91	0.00000001	0.00012751	0.99987248
node92	0.00001510	0.00270440	0.99728050
node93	0.67401795	0.32250239	0.00347966
