# Supplementary material for: A diminutive new basilosaurid whale reveals the trajectory of the cetacean life histories during the Eocene
Source: Commun Biol. 2023 Aug 10;6:707. doi: 10.1038/s42003-023-04986-w (PMC10415296; doi:10.1038/s42003-023-04986-w)
Supplement: Supplementary file 6 — Supplementary Data 3 [file 42003_2023_4986_MOESM6_ESM.zip › Supplementary Data 3/Supplementary Data 1_BTD_ASR/trait_0012_ASR.results.txt]

node48	0.18983761	0.38901193	0.26034588	0.16080458
node49	0.17925054	0.40090664	0.26185534	0.15798748
node50	0.16410540	0.41812107	0.26519745	0.15257608
node51	0.19917908	0.36328687	0.26594710	0.17158695
node52	0.13606209	0.45193666	0.26852419	0.14347706
node53	0.00017079	0.00443680	0.08528375	0.91010866
node54	0.00009939	0.00207317	0.04818537	0.94964207
node55	0.00000109	0.00008928	0.01063282	0.98927681
node56	0.00000000	0.00000419	0.00300975	0.99698606
node57	0.17982668	0.60941699	0.17155379	0.03920254
node58	0.20425343	0.67578505	0.11001323	0.00994829
node59	0.19550320	0.70770866	0.09216018	0.00462796
node60	0.08913395	0.80412763	0.10252946	0.00420896
node61	0.02628093	0.80667599	0.15721895	0.00982413
node62	0.00748901	0.54889319	0.36703114	0.07658666
node63	0.00861285	0.50718415	0.38470860	0.09949440
node64	0.02562240	0.59691072	0.30489901	0.07256787
node65	0.00530012	0.18237210	0.46893594	0.34339184
node66	0.01390081	0.17343721	0.48540692	0.32725506
node67	0.00081848	0.07196908	0.52976100	0.39745144
node68	0.00054485	0.03023921	0.50215091	0.46706503
node69	0.00024950	0.01992864	0.49247777	0.48734409
node70	0.00025030	0.00831963	0.22773976	0.76369031
node71	0.02434737	0.08728573	0.29856706	0.58979984
node72	0.00044420	0.04960310	0.47292343	0.47702927
node73	0.00068226	0.06146406	0.47762054	0.46023314
node74	0.00895341	0.22990685	0.56180074	0.19933900
node75	0.02322245	0.39988481	0.44689096	0.13000178
node76	0.03050782	0.59646173	0.30842702	0.06460343
node77	0.00593990	0.96624707	0.02720174	0.00061129
node78	0.01858562	0.28275658	0.63073475	0.06792305
node79	0.12197816	0.68436197	0.18164494	0.01201493
node80	0.13821516	0.72444376	0.12986508	0.00747600
node81	0.25008779	0.70625374	0.04218115	0.00147732
node82	0.70939080	0.26893416	0.02003579	0.00163925
node83	0.93965476	0.05916655	0.00115667	0.00002202
node84	0.00405370	0.08854153	0.87695219	0.03045258
node85	0.00175775	0.03839155	0.32613534	0.63371536
node86	0.01045635	0.06918553	0.33064436	0.58971376
node87	0.01674562	0.08600151	0.32957140	0.56768147
node88	0.00000537	0.00057206	0.04499134	0.95443123
node89	0.00000159	0.00014448	0.01885706	0.98099687
node90	0.00000000	0.00000600	0.00441461	0.99557939
node91	0.00000000	0.00000195	0.00233469	0.99766336
node92	0.00001018	0.00059044	0.03414181	0.96525757
node93	0.50819810	0.42181671	0.06278937	0.00719582
