# Supplementary material for: A diminutive new basilosaurid whale reveals the trajectory of the cetacean life histories during the Eocene
Source: Commun Biol. 2023 Aug 10;6:707. doi: 10.1038/s42003-023-04986-w (PMC10415296; doi:10.1038/s42003-023-04986-w)
Supplement: Supplementary file 6 — Supplementary Data 3 [file 42003_2023_4986_MOESM6_ESM.zip › Supplementary Data 3/Supplementary Data 1_BTD_ASR/trait_0013_ASR.results.txt]

node48	0.07943514	0.88722807	0.01664175	0.01669504
node49	0.07095124	0.91038628	0.00930337	0.00935911
node50	0.05725419	0.93915543	0.00176609	0.00182429
node51	0.10541189	0.89084998	0.00185766	0.00188047
node52	0.00218905	0.99744654	0.00013732	0.00022709
node53	0.00032575	0.99788254	0.00018063	0.00161108
node54	0.00102416	0.98109813	0.00094601	0.01693170
node55	0.00081803	0.97266070	0.00077612	0.02574515
node56	0.00056707	0.01855738	0.00056617	0.98030938
node57	0.00086208	0.99888954	0.00010671	0.00014167
node58	0.00008596	0.99987931	0.00001554	0.00001919
node59	0.00001445	0.99996874	0.00000822	0.00000859
node60	0.00000811	0.99997660	0.00000763	0.00000766
node61	0.00000486	0.99998546	0.00000484	0.00000484
node62	0.00000305	0.99999085	0.00000305	0.00000305
node63	0.00002318	0.99993046	0.00002318	0.00002318
node64	0.00003055	0.99990835	0.00003055	0.00003055
node65	0.00096563	0.99710311	0.00096563	0.00096563
node66	0.01857579	0.94427263	0.01857579	0.01857579
node67	0.00001321	0.99996037	0.00001321	0.00001321
node68	0.00020178	0.99939466	0.00020178	0.00020178
node69	0.00007732	0.99976804	0.00007732	0.00007732
node70	0.00036645	0.99890065	0.00036645	0.00036645
node71	0.04708938	0.85873186	0.04708938	0.04708938
node72	0.00003376	0.99989872	0.00003376	0.00003376
node73	0.00009515	0.99971455	0.00009515	0.00009515
node74	0.00212959	0.99361121	0.00212960	0.00212960
node75	0.00306001	0.99081997	0.00306001	0.00306001
node76	0.00370716	0.98887852	0.00370716	0.00370716
node77	0.00357443	0.98927671	0.00357443	0.00357443
node78	0.04234074	0.87297777	0.04234074	0.04234075
node79	0.07391579	0.77825262	0.07391579	0.07391580
node80	0.08056689	0.75829931	0.08056690	0.08056690
node81	0.10286793	0.69139619	0.10286794	0.10286794
node82	0.12459031	0.62622905	0.12459032	0.12459032
node83	0.13517476	0.59447570	0.13517477	0.13517477
node84	0.06581299	0.80256102	0.06581299	0.06581300
node85	0.00063107	0.99810679	0.00063107	0.00063107
node86	0.01591462	0.95225614	0.01591462	0.01591462
node87	0.02676760	0.91969720	0.02676760	0.02676760
node88	0.00006226	0.99981322	0.00006226	0.00006226
node89	0.00002475	0.99992575	0.00002475	0.00002475
node90	0.00001878	0.99994366	0.00001878	0.00001878
node91	0.00002088	0.99993736	0.00002088	0.00002088
node92	0.00089861	0.99730417	0.00089861	0.00089861
node93	0.00075587	0.99778711	0.00072779	0.00072923
