# Supplementary material for: A diminutive new basilosaurid whale reveals the trajectory of the cetacean life histories during the Eocene
Source: Commun Biol. 2023 Aug 10;6:707. doi: 10.1038/s42003-023-04986-w (PMC10415296; doi:10.1038/s42003-023-04986-w)
Supplement: Supplementary file 6 — Supplementary Data 3 [file 42003_2023_4986_MOESM6_ESM.zip › Supplementary Data 3/Supplementary Data 1_BTD_ASR/trait_0014_ASR.results.txt]

node48	0.04178312	0.95821688
node49	0.03506924	0.96493076
node50	0.03041730	0.96958270
node51	0.01470549	0.98529451
node52	0.04745042	0.95254958
node53	0.00160842	0.99839158
node54	0.00095470	0.99904530
node55	0.00008292	0.99991708
node56	0.00002790	0.99997210
node57	0.99057803	0.00942197
node58	0.99933486	0.00066514
node59	0.99990885	0.00009115
node60	0.99997700	0.00002300
node61	0.99999102	0.00000898
node62	0.99999450	0.00000550
node63	0.99995229	0.00004771
node64	0.99995082	0.00004918
node65	0.99864390	0.00135610
node66	0.97596078	0.02403922
node67	0.99994687	0.00005313
node68	0.99789513	0.00210487
node69	0.99762744	0.00237256
node70	0.97809328	0.02190672
node71	0.92117456	0.07882544
node72	0.99993333	0.00006667
node73	0.99982247	0.00017753
node74	0.99740523	0.00259477
node75	0.99621761	0.00378239
node76	0.99561048	0.00438952
node77	0.99570194	0.00429806
node78	0.94861228	0.05138772
node79	0.90679215	0.09320785
node80	0.89776357	0.10223643
node81	0.86731784	0.13268216
node82	0.83320865	0.16679135
node83	0.81688142	0.18311858
node84	0.91784053	0.08215947
node85	0.99885888	0.00114112
node86	0.98059803	0.01940197
node87	0.96681549	0.03318451
node88	0.99988340	0.00011660
node89	0.99995867	0.00004133
node90	0.99996683	0.00003317
node91	0.99995432	0.00004568
node92	0.99889910	0.00110090
node93	0.99879615	0.00120385
