# Supplementary material for: A diminutive new basilosaurid whale reveals the trajectory of the cetacean life histories during the Eocene
Source: Commun Biol. 2023 Aug 10;6:707. doi: 10.1038/s42003-023-04986-w (PMC10415296; doi:10.1038/s42003-023-04986-w)
Supplement: Supplementary file 6 — Supplementary Data 3 [file 42003_2023_4986_MOESM6_ESM.zip › Supplementary Data 3/Supplementary Data 1_BTD_ASR/trait_0015_ASR.results.txt]

node48	0.24661360	0.62219040	0.11626455	0.01327369	0.00145611	0.00020165
node49	0.22229944	0.67283715	0.09657508	0.00753982	0.00066758	0.00008093
node50	0.18348111	0.74460199	0.06985332	0.00199589	0.00006379	0.00000390
node51	0.12217076	0.81915628	0.05659900	0.00200881	0.00006245	0.00000270
node52	0.18492568	0.74692050	0.06743358	0.00071408	0.00000606	0.00000010
node53	0.41582134	0.56293640	0.02094794	0.00029082	0.00000344	0.00000006
node54	0.75562921	0.23459014	0.00948197	0.00028905	0.00000928	0.00000035
node55	0.93529541	0.06398171	0.00071900	0.00000387	0.00000001	0.00000000
node56	0.98743925	0.01250779	0.00005283	0.00000013	0.00000000	0.00000000
node57	0.14619514	0.74342532	0.10875854	0.00157921	0.00003994	0.00000185
node58	0.11964781	0.74431177	0.13488923	0.00114620	0.00000497	0.00000002
node59	0.08070661	0.59242081	0.31953967	0.00723115	0.00010045	0.00000131
node60	0.03321635	0.39550612	0.56029577	0.01089073	0.00009015	0.00000088
node61	0.02403330	0.32604064	0.63145239	0.01818161	0.00028624	0.00000582
node62	0.01399901	0.26153126	0.70516392	0.01914914	0.00015502	0.00000165
node63	0.00756848	0.17787333	0.78465348	0.02923048	0.00065365	0.00002058
node64	0.00078910	0.05960772	0.92373597	0.01577175	0.00009503	0.00000043
node65	0.05370303	0.23052306	0.55898912	0.13042175	0.02221089	0.00415215
node66	0.08707907	0.24137638	0.45375777	0.16496197	0.04182932	0.01099549
node67	0.01090294	0.26992304	0.67178089	0.04673128	0.00064969	0.00001216
node68	0.03740905	0.63075635	0.31729381	0.01424421	0.00029087	0.00000571
node69	0.03740876	0.73248020	0.22376741	0.00625956	0.00008295	0.00000112
node70	0.03957222	0.83472898	0.12173118	0.00388393	0.00008198	0.00000171
node71	0.24501383	0.42420972	0.22582159	0.07621346	0.02172129	0.00702011
node72	0.00404832	0.10108697	0.66761007	0.21473639	0.01163007	0.00088818
node73	0.00139151	0.03755377	0.47834141	0.43075921	0.04786284	0.00409126
node74	0.00085365	0.01689331	0.27471356	0.54530963	0.14367233	0.01855752
node75	0.00177861	0.02297451	0.25715273	0.54535777	0.14910019	0.02363619
node76	0.00247237	0.02540784	0.22817920	0.56484257	0.15256522	0.02653280
node77	0.00203059	0.02004665	0.18691698	0.62867225	0.14032520	0.02200833
node78	0.00012780	0.00224007	0.05081626	0.31907764	0.50441515	0.12332308
node79	0.00057034	0.00663422	0.08067733	0.33527495	0.40103719	0.17580597
node80	0.00055457	0.00644705	0.07387824	0.31186441	0.40050660	0.20674913
node81	0.00664741	0.03560155	0.15723433	0.34219212	0.31252149	0.14580310
node82	0.00255261	0.01031309	0.05031470	0.17171414	0.34007674	0.42502872
node83	0.00110985	0.00392635	0.01945397	0.08633749	0.27187166	0.61730068
node84	0.00000021	0.00001097	0.00076520	0.03502182	0.81836113	0.14584067
node85	0.00216354	0.03711958	0.40652138	0.47922453	0.06826168	0.00670929
node86	0.01379289	0.07787514	0.36187655	0.41753220	0.10678274	0.02214048
node87	0.02559753	0.10118163	0.33089363	0.37764833	0.12872038	0.03595850
node88	0.00029185	0.01149941	0.28879667	0.61341114	0.08285469	0.00314624
node89	0.00004356	0.00266362	0.12518672	0.72396802	0.14394649	0.00419159
node90	0.00000261	0.00027042	0.02544335	0.59010182	0.37462091	0.00956089
node91	0.00000082	0.00007762	0.00973497	0.58943183	0.39331859	0.00743617
node92	0.00030454	0.00568803	0.11228925	0.74953413	0.12295133	0.00923272
node93	0.20180511	0.77053214	0.02739573	0.00026530	0.00000171	0.00000001
