# Supplementary material for: A diminutive new basilosaurid whale reveals the trajectory of the cetacean life histories during the Eocene
Source: Commun Biol. 2023 Aug 10;6:707. doi: 10.1038/s42003-023-04986-w (PMC10415296; doi:10.1038/s42003-023-04986-w)
Supplement: Supplementary file 6 — Supplementary Data 3 [file 42003_2023_4986_MOESM6_ESM.zip › Supplementary Data 3/Supplementary Data 1_BTD_ASR/trait_0016_ASR.results.txt]

node48	0.04609872	0.90773154	0.04616974
node49	0.02520978	0.94934541	0.02544481
node50	0.00704447	0.98551344	0.00744209
node51	0.00623528	0.98734303	0.00642169
node52	0.00184921	0.99577866	0.00237213
node53	0.01821898	0.94458872	0.03719230
node54	0.01675199	0.93719909	0.04604892
node55	0.01332881	0.93805245	0.04861874
node56	0.05931995	0.48064225	0.46003780
node57	0.00076084	0.99834793	0.00089123
node58	0.00007272	0.99984201	0.00008527
node59	0.00015294	0.99962974	0.00021732
node60	0.00027344	0.99922778	0.00049878
node61	0.00085276	0.99640201	0.00274523
node62	0.00405653	0.97543986	0.02050361
node63	0.00806413	0.97093254	0.02100333
node64	0.00997562	0.97280802	0.01721636
node65	0.07466563	0.84027917	0.08505520
node66	0.12458874	0.74330286	0.13210840
node67	0.02884433	0.49601003	0.47514564
node68	0.02526571	0.45313801	0.52159628
node69	0.02289585	0.44065850	0.53644565
node70	0.01381479	0.08419218	0.90199303
node71	0.03548680	0.05756591	0.90694729
node72	0.05955151	0.38053101	0.55991748
node73	0.09737652	0.34951020	0.55311328
node74	0.14200214	0.42714486	0.43085300
node75	0.15725857	0.41869855	0.42404288
node76	0.17859670	0.41068859	0.41071471
node77	0.21177071	0.38524329	0.40298600
node78	0.23826591	0.61542415	0.14630994
node79	0.75150737	0.16794846	0.08054417
node80	0.87550476	0.07876215	0.04573309
node81	0.96790097	0.01881058	0.01328845
node82	0.98344623	0.00881074	0.00774303
node83	0.97190346	0.01433929	0.01375725
node84	0.00571279	0.99010802	0.00417919
node85	0.16845424	0.22445772	0.60708804
node86	0.46595343	0.17800333	0.35604324
node87	0.62927119	0.11394249	0.25678632
node88	0.06895783	0.05692515	0.87411702
node89	0.07453574	0.04791924	0.87754502
node90	0.02420464	0.03823426	0.93756110
node91	0.01660379	0.05456279	0.92883342
node92	0.40189756	0.08305918	0.51504326
node93	0.00369091	0.99261235	0.00369674
