# Supplementary material for: A diminutive new basilosaurid whale reveals the trajectory of the cetacean life histories during the Eocene
Source: Commun Biol. 2023 Aug 10;6:707. doi: 10.1038/s42003-023-04986-w (PMC10415296; doi:10.1038/s42003-023-04986-w)
Supplement: Supplementary file 6 — Supplementary Data 3 [file 42003_2023_4986_MOESM6_ESM.zip › Supplementary Data 3/Supplementary Data 1_BTD_ASR/trait_0017_ASR.results.txt]

node48	0.01152313	0.98847687
node49	0.00536582	0.99463418
node50	0.00033791	0.99966209
node51	0.00007212	0.99992788
node52	0.00002775	0.99997225
node53	0.00011600	0.99988400
node54	0.00038977	0.99961023
node55	0.00008932	0.99991068
node56	0.00104373	0.99895627
node57	0.00000674	0.99999326
node58	0.00000555	0.99999445
node59	0.00001107	0.99998893
node60	0.00001171	0.99998829
node61	0.00000873	0.99999127
node62	0.00001295	0.99998705
node63	0.00010820	0.99989180
node64	0.00100142	0.99899858
node65	0.00147981	0.99852019
node66	0.02208413	0.97791587
node67	0.00052277	0.99947723
node68	0.00037560	0.99962440
node69	0.00010039	0.99989961
node70	0.00007950	0.99992050
node71	0.00376772	0.99623228
node72	0.01161748	0.98838252
node73	0.01845405	0.98154595
node74	0.28553234	0.71446766
node75	0.29137884	0.70862116
node76	0.29961366	0.70038634
node77	0.30805472	0.69194528
node78	0.96781676	0.03218324
node79	0.99072398	0.00927602
node80	0.99699316	0.00300684
node81	0.99949864	0.00050136
node82	0.99983714	0.00016286
node83	0.99990847	0.00009153
node84	0.99934851	0.00065149
node85	0.01327292	0.98672708
node86	0.03048521	0.96951479
node87	0.04318042	0.95681958
node88	0.00053386	0.99946614
node89	0.00009460	0.99990540
node90	0.00003583	0.99996417
node91	0.00003475	0.99996525
node92	0.00123307	0.99876693
node93	0.00094555	0.99905445
