# Supplementary material for: A diminutive new basilosaurid whale reveals the trajectory of the cetacean life histories during the Eocene
Source: Commun Biol. 2023 Aug 10;6:707. doi: 10.1038/s42003-023-04986-w (PMC10415296; doi:10.1038/s42003-023-04986-w)
Supplement: Supplementary file 6 — Supplementary Data 3 [file 42003_2023_4986_MOESM6_ESM.zip › Supplementary Data 3/Supplementary Data 1_BTD_ASR/trait_0018_ASR.results.txt]

node48	0.96986552	0.01506724	0.01506724
node49	0.98510862	0.00744569	0.00744569
node50	0.99900040	0.00049980	0.00049980
node51	0.99979816	0.00010092	0.00010092
node52	0.99986980	0.00006510	0.00006510
node53	0.99967392	0.00016304	0.00016304
node54	0.99907766	0.00046117	0.00046117
node55	0.99988368	0.00005816	0.00005816
node56	0.99992278	0.00003861	0.00003861
node57	0.99977930	0.00011035	0.00011035
node58	0.99995276	0.00002362	0.00002362
node59	0.99996870	0.00001565	0.00001565
node60	0.99996441	0.00001780	0.00001779
node61	0.99997564	0.00001225	0.00001211
node62	0.99998188	0.00000958	0.00000854
node63	0.99989900	0.00005057	0.00005043
node64	0.99987326	0.00006338	0.00006336
node65	0.99691407	0.00154301	0.00154292
node66	0.95332503	0.02333752	0.02333745
node67	0.99961278	0.00023605	0.00015117
node68	0.99525331	0.00240285	0.00234384
node69	0.99444781	0.00280256	0.00274963
node70	0.95682654	0.02161087	0.02156259
node71	0.84995224	0.07504216	0.07500560
node72	0.99829207	0.00114082	0.00056711
node73	0.99109775	0.00605721	0.00284504
node74	0.74695254	0.17713262	0.07591484
node75	0.72789071	0.18448675	0.08762254
node76	0.70463917	0.19342767	0.10193316
node77	0.67889778	0.20313450	0.11796772
node78	0.19554444	0.58131149	0.22314407
node79	0.03752242	0.36906330	0.59341428
node80	0.02920469	0.36709126	0.60370405
node81	0.00883189	0.05656317	0.93460494
node82	0.01150720	0.03564627	0.95284653
node83	0.00836438	0.02056520	0.97107042
node84	0.05415315	0.88377118	0.06207567
node85	0.99209270	0.00500543	0.00290187
node86	0.95575016	0.02310128	0.02114856
node87	0.92831040	0.03676605	0.03492355
node88	0.99947563	0.00030524	0.00021913
node89	0.99983149	0.00009007	0.00007844
node90	0.99990007	0.00005041	0.00004952
node91	0.99990512	0.00004748	0.00004740
node92	0.99688861	0.00155895	0.00155244
node93	0.99778016	0.00110992	0.00110992
