# Supplementary material for: A diminutive new basilosaurid whale reveals the trajectory of the cetacean life histories during the Eocene
Source: Commun Biol. 2023 Aug 10;6:707. doi: 10.1038/s42003-023-04986-w (PMC10415296; doi:10.1038/s42003-023-04986-w)
Supplement: Supplementary file 6 — Supplementary Data 3 [file 42003_2023_4986_MOESM6_ESM.zip › Supplementary Data 3/Supplementary Data 1_BTD_ASR/trait_0019_ASR.results.txt]

node48	0.83072766	0.15872267	0.00989288	0.00065679
node49	0.84648055	0.14688689	0.00634398	0.00028858
node50	0.86635455	0.13112222	0.00250420	0.00001903
node51	0.98391085	0.01603758	0.00005130	0.00000027
node52	0.79010609	0.20480716	0.00507281	0.00001394
node53	0.97879584	0.02112457	0.00007932	0.00000027
node54	0.98855014	0.01138212	0.00006719	0.00000055
node55	0.99769470	0.00230287	0.00000243	0.00000000
node56	0.99918620	0.00081290	0.00000090	0.00000000
node57	0.31127156	0.58555350	0.10187671	0.00129823
node58	0.10211242	0.73263201	0.16321007	0.00204550
node59	0.00285094	0.14386291	0.81144511	0.04184104
node60	0.00017714	0.02799946	0.78537962	0.18644378
node61	0.00000080	0.00047150	0.10722203	0.89230567
node62	0.00000001	0.00001854	0.02987806	0.97010339
node63	0.00000005	0.00001723	0.01177008	0.98821264
node64	0.00000000	0.00000267	0.00310993	0.99688740
node65	0.00001352	0.00070007	0.03603036	0.96325605
node66	0.00005675	0.00143553	0.04971738	0.94879034
node67	0.00000001	0.00001577	0.02380958	0.97617464
node68	0.00000141	0.00025329	0.07682038	0.92292492
node69	0.00000041	0.00019515	0.09282361	0.90698083
node70	0.00000062	0.00031190	0.07386734	0.92582014
node71	0.00175078	0.07001541	0.51629346	0.41194035
node72	0.00000001	0.00001288	0.01597922	0.98400789
node73	0.00000001	0.00000726	0.01004932	0.98994341
node74	0.00000231	0.00017183	0.01820844	0.98161742
node75	0.00021335	0.00320031	0.05862635	0.93795999
node76	0.00091793	0.00968478	0.10566227	0.88373502
node77	0.00245963	0.01930250	0.14942889	0.82880898
node78	0.00000039	0.00002239	0.00561326	0.99436396
node79	0.00000014	0.00002129	0.00622352	0.99375505
node80	0.00000024	0.00001798	0.00519149	0.99479029
node81	0.00000007	0.00001571	0.00529752	0.99468670
node82	0.00000001	0.00000471	0.00314323	0.99685205
node83	0.00000001	0.00000263	0.00198910	0.99800826
node84	0.00000000	0.00000080	0.00101654	0.99898266
node85	0.00000001	0.00001012	0.01588851	0.98410136
node86	0.00000007	0.00005023	0.09527975	0.90466995
node87	0.00000020	0.00030967	0.92721218	0.07247795
node88	0.00000001	0.00000386	0.00304469	0.99695144
node89	0.00000000	0.00000106	0.00146046	0.99853848
node90	0.00000000	0.00000064	0.00095979	0.99903957
node91	0.00000000	0.00000084	0.00091146	0.99908770
node92	0.00000138	0.00010561	0.01121821	0.98867480
node93	0.05125668	0.86597549	0.08158749	0.00118034
