# Supplementary material for: A diminutive new basilosaurid whale reveals the trajectory of the cetacean life histories during the Eocene
Source: Commun Biol. 2023 Aug 10;6:707. doi: 10.1038/s42003-023-04986-w (PMC10415296; doi:10.1038/s42003-023-04986-w)
Supplement: Supplementary file 6 — Supplementary Data 3 [file 42003_2023_4986_MOESM6_ESM.zip › Supplementary Data 3/Supplementary Data 1_BTD_ASR/trait_0020_ASR.results.txt]

node48	0.04309350	0.95690650
node49	0.02595087	0.97404913
node50	0.00833953	0.99166047
node51	0.00097260	0.99902740
node52	0.01034621	0.98965379
node53	0.55632011	0.44367989
node54	0.56192730	0.43807270
node55	0.56429577	0.43570423
node56	0.01001080	0.98998920
node57	0.00380599	0.99619401
node58	0.00062854	0.99937146
node59	0.00017750	0.99982250
node60	0.00008203	0.99991797
node61	0.00004705	0.99995295
node62	0.00007237	0.99992763
node63	0.00134000	0.99866000
node64	0.00407355	0.99592645
node65	0.01638007	0.98361993
node66	0.02361090	0.97638910
node67	0.00014883	0.99985117
node68	0.00125279	0.99874721
node69	0.00087219	0.99912781
node70	0.00176444	0.99823556
node71	0.11461733	0.88538267
node72	0.00037448	0.99962552
node73	0.00086772	0.99913228
node74	0.03685884	0.96314116
node75	0.06245974	0.93754026
node76	0.09362078	0.90637922
node77	0.12418461	0.87581539
node78	0.14499271	0.85500729
node79	0.06862851	0.93137149
node80	0.05094436	0.94905564
node81	0.06084141	0.93915859
node82	0.05349806	0.94650194
node83	0.03880005	0.96119995
node84	0.77890950	0.22109050
node85	0.00033518	0.99966482
node86	0.00136202	0.99863798
node87	0.00017063	0.99982937
node88	0.00032888	0.99967112
node89	0.00021186	0.99978814
node90	0.00015225	0.99984775
node91	0.00012317	0.99987683
node92	0.00383251	0.99616749
node93	0.00299512	0.99700488
