# Supplementary material for: A diminutive new basilosaurid whale reveals the trajectory of the cetacean life histories during the Eocene
Source: Commun Biol. 2023 Aug 10;6:707. doi: 10.1038/s42003-023-04986-w (PMC10415296; doi:10.1038/s42003-023-04986-w)
Supplement: Supplementary file 6 — Supplementary Data 3 [file 42003_2023_4986_MOESM6_ESM.zip › Supplementary Data 3/Supplementary Data 1_BTD_ASR/trait_0021_ASR.results.txt]

node48	0.48605184	0.51394816
node49	0.48215804	0.51784196
node50	0.47524250	0.52475750
node51	0.97326716	0.02673284
node52	0.01619842	0.98380158
node53	0.00610901	0.99389099
node54	0.01515081	0.98484919
node55	0.01938082	0.98061918
node56	0.48624108	0.51375892
node57	0.00094578	0.99905422
node58	0.00011636	0.99988364
node59	0.00006698	0.99993302
node60	0.00004449	0.99995551
node61	0.00004061	0.99995939
node62	0.00002597	0.99997403
node63	0.00018013	0.99981987
node64	0.00023583	0.99976417
node65	0.00371416	0.99628584
node66	0.03906909	0.96093091
node67	0.00012650	0.99987350
node68	0.00128075	0.99871925
node69	0.00061475	0.99938525
node70	0.00154004	0.99845996
node71	0.10205178	0.89794822
node72	0.00043274	0.99956726
node73	0.00102585	0.99897415
node74	0.04052857	0.95947143
node75	0.06335297	0.93664703
node76	0.09407487	0.90592513
node77	0.12657238	0.87342762
node78	0.11421363	0.88578637
node79	0.17956165	0.82043835
node80	0.19279247	0.80720753
node81	0.23389638	0.76610362
node82	0.27544481	0.72455519
node83	0.29468958	0.70531042
node84	0.16108503	0.83891497
node85	0.00030296	0.99969704
node86	0.00105935	0.99894065
node87	0.00011911	0.99988089
node88	0.00028941	0.99971059
node89	0.00022053	0.99977947
node90	0.00014835	0.99985165
node91	0.00015676	0.99984324
node92	0.00385511	0.99614489
node93	0.00027798	0.99972202
