# Supplementary material for: A diminutive new basilosaurid whale reveals the trajectory of the cetacean life histories during the Eocene
Source: Commun Biol. 2023 Aug 10;6:707. doi: 10.1038/s42003-023-04986-w (PMC10415296; doi:10.1038/s42003-023-04986-w)
Supplement: Supplementary file 6 — Supplementary Data 3 [file 42003_2023_4986_MOESM6_ESM.zip › Supplementary Data 3/Supplementary Data 1_BTD_ASR/trait_0022_ASR.results.txt]

node48	0.93615814	0.02336649	0.02112467	0.01935070
node49	0.96216690	0.01476391	0.01245991	0.01060928
node50	0.98779723	0.00657774	0.00333209	0.00229294
node51	0.98508562	0.00659814	0.00444086	0.00387538
node52	0.99269841	0.00557755	0.00139341	0.00033063
node53	0.99930952	0.00035389	0.00018926	0.00014733
node54	0.99855656	0.00050468	0.00047466	0.00046410
node55	0.99977641	0.00007692	0.00007389	0.00007278
node56	0.99988914	0.00003706	0.00003691	0.00003689
node57	0.98195653	0.01414578	0.00345905	0.00043864
node58	0.80077201	0.17244886	0.02549306	0.00128607
node59	0.31991773	0.28831074	0.38569017	0.00608136
node60	0.18711321	0.41528441	0.39099331	0.00660907
node61	0.00451232	0.98466527	0.01017987	0.00064254
node62	0.00055281	0.99897915	0.00039475	0.00007329
node63	0.00009562	0.99975284	0.00009831	0.00005323
node64	0.00006253	0.99981545	0.00006322	0.00005880
node65	0.00201217	0.99397984	0.00201882	0.00198917
node66	0.02729682	0.91812488	0.02730121	0.02727709
node67	0.00134687	0.99707477	0.00027296	0.00130540
node68	0.03950326	0.95383624	0.00309203	0.00356847
node69	0.04652237	0.94670163	0.00316753	0.00360847
node70	0.53786350	0.43560659	0.01323637	0.01329354
node71	0.46491100	0.38475746	0.07515045	0.07518109
node72	0.00084489	0.99541030	0.00029515	0.00344966
node73	0.00191239	0.98337294	0.00073946	0.01397521
node74	0.00338103	0.99062048	0.00091086	0.00508763
node75	0.00362837	0.98962491	0.00199612	0.00475060
node76	0.00321746	0.99053802	0.00223685	0.00400767
node77	0.02829828	0.91521479	0.02747022	0.02901671
node78	0.04144257	0.94825161	0.00442043	0.00588539
node79	0.92835680	0.05994284	0.00580251	0.00589785
node80	0.97548917	0.01930331	0.00258191	0.00262561
node81	0.99315511	0.00401818	0.00141185	0.00141486
node82	0.98102664	0.00716910	0.00590138	0.00590288
node83	0.98317101	0.00606122	0.00538351	0.00538426
node84	0.00055958	0.99912040	0.00015084	0.00016918
node85	0.00347633	0.07941726	0.00342470	0.91368171
node86	0.00416695	0.05562498	0.00413059	0.93607748
node87	0.02100197	0.06960894	0.02096911	0.88841998
node88	0.00047440	0.00243185	0.00047221	0.99662154
node89	0.00009487	0.00034102	0.00009468	0.99946943
node90	0.00004394	0.00007213	0.00004393	0.99984000
node91	0.00003852	0.00003942	0.00003852	0.99988354
node92	0.00155583	0.00169511	0.00155573	0.99519333
node93	0.76272970	0.22032679	0.01349385	0.00344966
