# Supplementary material for: A diminutive new basilosaurid whale reveals the trajectory of the cetacean life histories during the Eocene
Source: Commun Biol. 2023 Aug 10;6:707. doi: 10.1038/s42003-023-04986-w (PMC10415296; doi:10.1038/s42003-023-04986-w)
Supplement: Supplementary file 6 — Supplementary Data 3 [file 42003_2023_4986_MOESM6_ESM.zip › Supplementary Data 3/Supplementary Data 1_BTD_ASR/trait_0023_ASR.results.txt]

node48	0.85685836	0.13810559	0.00503605
node49	0.86699266	0.13025345	0.00275389
node50	0.87831178	0.12095404	0.00073418
node51	0.98639808	0.01357814	0.00002378
node52	0.79142291	0.20826966	0.00030743
node53	0.90222497	0.09607430	0.00170073
node54	0.95319099	0.04585813	0.00095088
node55	0.99184671	0.00812550	0.00002779
node56	0.99162545	0.00831641	0.00005814
node57	0.05236149	0.94689440	0.00074411
node58	0.01032758	0.98918610	0.00048632
node59	0.00190825	0.99790210	0.00018965
node60	0.00044777	0.99941301	0.00013922
node61	0.00011040	0.99961843	0.00027117
node62	0.00004414	0.99879483	0.00116103
node63	0.00022799	0.99925985	0.00051216
node64	0.00037781	0.99919051	0.00043168
node65	0.00378327	0.99221976	0.00399697
node66	0.02178500	0.95624201	0.02197299
node67	0.00038053	0.95907543	0.04054404
node68	0.00153558	0.94604012	0.05242430
node69	0.00085282	0.94511048	0.05403670
node70	0.00072766	0.83923340	0.16003894
node71	0.00193570	0.98365017	0.01441413
node72	0.00064467	0.79874784	0.20060749
node73	0.00024406	0.34120659	0.65854935
node74	0.00223899	0.26055692	0.73720409
node75	0.01587299	0.26848782	0.71563919
node76	0.03005018	0.27652774	0.69342208
node77	0.04782479	0.29256384	0.65961137
node78	0.00047628	0.05713087	0.94239285
node79	0.00333613	0.09166470	0.90499917
node80	0.00541553	0.11791290	0.87667157
node81	0.81594480	0.16462114	0.01943406
node82	0.94161251	0.05805350	0.00033399
node83	0.91161543	0.08821040	0.00017417
node84	0.00000110	0.00150589	0.99849301
node85	0.00013917	0.26671230	0.73314853
node86	0.00014806	0.31005172	0.68980022
node87	0.00021362	0.97302206	0.02676432
node88	0.00004365	0.01944895	0.98050740
node89	0.00000284	0.00306417	0.99693299
node90	0.00000020	0.00053106	0.99946874
node91	0.00000020	0.00045242	0.99954738
node92	0.00004065	0.00701234	0.99294701
node93	0.01235933	0.98093891	0.00670176
