# Supplementary material for: A diminutive new basilosaurid whale reveals the trajectory of the cetacean life histories during the Eocene
Source: Commun Biol. 2023 Aug 10;6:707. doi: 10.1038/s42003-023-04986-w (PMC10415296; doi:10.1038/s42003-023-04986-w)
Supplement: Supplementary file 6 — Supplementary Data 3 [file 42003_2023_4986_MOESM6_ESM.zip › Supplementary Data 3/Supplementary Data 1_BTD_ASR/trait_0024_ASR.results.txt]

node48	0.00497286	0.99502714
node49	0.00199677	0.99800323
node50	0.00015081	0.99984919
node51	0.00030939	0.99969061
node52	0.00004896	0.99995104
node53	0.00117834	0.99882166
node54	0.00108435	0.99891565
node55	0.00085547	0.99914453
node56	0.01797614	0.98202386
node57	0.00015492	0.99984508
node58	0.00016521	0.99983479
node59	0.00013315	0.99986685
node60	0.00000935	0.99999065
node61	0.00000200	0.99999800
node62	0.00000300	0.99999700
node63	0.00015827	0.99984173
node64	0.00001965	0.99998035
node65	0.01576411	0.98423589
node66	0.02839469	0.97160531
node67	0.00002088	0.99997912
node68	0.00009313	0.99990687
node69	0.00002548	0.99997452
node70	0.00016208	0.99983792
node71	0.03648700	0.96351300
node72	0.00057345	0.99942655
node73	0.00076614	0.99923386
node74	0.01383947	0.98616053
node75	0.02257692	0.97742308
node76	0.03378815	0.96621185
node77	0.04631029	0.95368971
node78	0.04538520	0.95461480
node79	0.07036138	0.92963862
node80	0.07643067	0.92356933
node81	0.09911274	0.90088726
node82	0.12317662	0.87682338
node83	0.13531832	0.86468168
node84	0.06482066	0.93517934
node85	0.00084618	0.99915382
node86	0.01112768	0.98887232
node87	0.01988076	0.98011924
node88	0.00012218	0.99987782
node89	0.00030988	0.99969012
node90	0.00033740	0.99966260
node91	0.00003077	0.99996923
node92	0.01555862	0.98444138
node93	0.01860754	0.98139246
