# Supplementary material for: A diminutive new basilosaurid whale reveals the trajectory of the cetacean life histories during the Eocene
Source: Commun Biol. 2023 Aug 10;6:707. doi: 10.1038/s42003-023-04986-w (PMC10415296; doi:10.1038/s42003-023-04986-w)
Supplement: Supplementary file 6 — Supplementary Data 3 [file 42003_2023_4986_MOESM6_ESM.zip › Supplementary Data 3/Supplementary Data 1_BTD_ASR/trait_0025_ASR.results.txt]

node48	0.00410670	0.99589330
node49	0.00153440	0.99846560
node50	0.00009386	0.99990614
node51	0.00023677	0.99976323
node52	0.00001524	0.99998476
node53	0.00102357	0.99897643
node54	0.00096830	0.99903170
node55	0.00080899	0.99919101
node56	0.01536877	0.98463123
node57	0.00002656	0.99997344
node58	0.00000967	0.99999033
node59	0.00009532	0.99990468
node60	0.00012326	0.99987674
node61	0.00009145	0.99990855
node62	0.00000859	0.99999141
node63	0.00011111	0.99988889
node64	0.00001337	0.99998663
node65	0.01541126	0.98458874
node66	0.02727553	0.97272447
node67	0.00004094	0.99995906
node68	0.00057012	0.99942988
node69	0.00064844	0.99935156
node70	0.01119868	0.98880132
node71	0.04670540	0.95329460
node72	0.00040845	0.99959155
node73	0.00055547	0.99944453
node74	0.01173751	0.98826249
node75	0.02064523	0.97935477
node76	0.03034763	0.96965237
node77	0.04146915	0.95853085
node78	0.03800534	0.96199466
node79	0.06104839	0.93895161
node80	0.06733694	0.93266306
node81	0.08545452	0.91454548
node82	0.10634884	0.89365116
node83	0.11916214	0.88083786
node84	0.05629240	0.94370760
node85	0.00062649	0.99937351
node86	0.01176299	0.98823701
node87	0.02007729	0.97992271
node88	0.00007194	0.99992806
node89	0.00022440	0.99977560
node90	0.00022502	0.99977498
node91	0.00001412	0.99998588
node92	0.01609631	0.98390369
node93	0.00029689	0.99970311
