# Supplementary material for: A diminutive new basilosaurid whale reveals the trajectory of the cetacean life histories during the Eocene
Source: Commun Biol. 2023 Aug 10;6:707. doi: 10.1038/s42003-023-04986-w (PMC10415296; doi:10.1038/s42003-023-04986-w)
Supplement: Supplementary file 6 — Supplementary Data 3 [file 42003_2023_4986_MOESM6_ESM.zip › Supplementary Data 3/Supplementary Data 1_BTD_ASR/trait_0026_ASR.results.txt]

node48	0.01707333	0.01722037	0.94489522	0.02081108
node49	0.01001850	0.01016985	0.96730098	0.01251067
node50	0.00105881	0.00121567	0.99639755	0.00132797
node51	0.00134490	0.00140765	0.99581818	0.00142927
node52	0.00022325	0.00040600	0.99922394	0.00014681
node53	0.00491883	0.00241522	0.99038343	0.00228252
node54	0.00494664	0.00121065	0.99267444	0.00116827
node55	0.00485623	0.00023242	0.99468796	0.00022339
node56	0.00292130	0.00083814	0.99540683	0.00083373
node57	0.00024510	0.00080087	0.99875419	0.00019984
node58	0.00022022	0.00105249	0.99853707	0.00019022
node59	0.00110247	0.00902342	0.98879320	0.00108091
node60	0.00178995	0.02098246	0.97545005	0.00177754
node61	0.00091708	0.97698389	0.02073070	0.00136833
node62	0.00025585	0.98997689	0.00889643	0.00087083
node63	0.00033833	0.98984695	0.00918364	0.00063108
node64	0.00077251	0.98158025	0.01671758	0.00092966
node65	0.00525527	0.97715005	0.01211167	0.00548301
node66	0.00769467	0.97114850	0.01328692	0.00786991
node67	0.00159433	0.98297752	0.00672557	0.00870258
node68	0.00152991	0.99093117	0.00275763	0.00478129
node69	0.00082525	0.99540755	0.00170205	0.00206515
node70	0.00289859	0.98953626	0.00360681	0.00395834
node71	0.00446865	0.98583541	0.00480917	0.00488677
node72	0.01739120	0.79406415	0.02147029	0.16707436
node73	0.02562177	0.64074563	0.02830687	0.30532573
node74	0.04865778	0.59926764	0.05100544	0.30106914
node75	0.05852465	0.58083505	0.06074752	0.29989278
node76	0.07333182	0.55564197	0.07539339	0.29563282
node77	0.09316010	0.52166677	0.09484389	0.29032924
node78	0.08867084	0.53132308	0.09049757	0.28950851
node79	0.11712698	0.48626279	0.11864049	0.27796974
node80	0.12252976	0.47741305	0.12398186	0.27607533
node81	0.14411109	0.44077525	0.14525354	0.26986012
node82	0.16402794	0.40767437	0.16495959	0.26333810
node83	0.17297845	0.39152869	0.17374947	0.26174339
node84	0.10927815	0.49758220	0.11081465	0.28232500
node85	0.02533093	0.45280978	0.02730414	0.49455515
node86	0.04409240	0.44020513	0.04587223	0.46983024
node87	0.05870518	0.42542479	0.06035062	0.45551941
node88	0.00178158	0.01535645	0.00180542	0.98105655
node89	0.00052046	0.00312293	0.00052699	0.99582962
node90	0.00190492	0.00366167	0.00190939	0.99252402
node91	0.00163341	0.00297084	0.00163684	0.99375891
node92	0.00068371	0.00221006	0.00068771	0.99641852
node93	0.00079727	0.00108617	0.99732731	0.00078925
