# Supplementary material for: A diminutive new basilosaurid whale reveals the trajectory of the cetacean life histories during the Eocene
Source: Commun Biol. 2023 Aug 10;6:707. doi: 10.1038/s42003-023-04986-w (PMC10415296; doi:10.1038/s42003-023-04986-w)
Supplement: Supplementary file 6 — Supplementary Data 3 [file 42003_2023_4986_MOESM6_ESM.zip › Supplementary Data 3/Supplementary Data 1_BTD_ASR/trait_0027_ASR.results.txt]

node48	0.77548051	0.21414666	0.00989650	0.00047633
node49	0.78784133	0.20721097	0.00479203	0.00015567
node50	0.79566673	0.20335592	0.00096892	0.00000843
node51	0.90195291	0.09725089	0.00078779	0.00000841
node52	0.70136429	0.29826758	0.00036739	0.00000074
node53	0.86492728	0.13337677	0.00167758	0.00001837
node54	0.94326835	0.05620043	0.00052614	0.00000508
node55	0.99063944	0.00934836	0.00001218	0.00000002
node56	0.99871089	0.00128812	0.00000099	0.00000000
node57	0.34566754	0.65337376	0.00095669	0.00000201
node58	0.16447423	0.83485782	0.00066764	0.00000031
node59	0.11361665	0.88493184	0.00145111	0.00000040
node60	0.10414761	0.89012091	0.00572952	0.00000196
node61	0.01813262	0.93591333	0.04590379	0.00005026
node62	0.00376070	0.72097236	0.27377044	0.00149650
node63	0.00523898	0.70684856	0.28583506	0.00207740
node64	0.00161788	0.69639280	0.30130274	0.00068658
node65	0.05659551	0.62599039	0.29130944	0.02610466
node66	0.09197307	0.57000915	0.29376370	0.04425408
node67	0.00009831	0.06961747	0.86855666	0.06172756
node68	0.00009510	0.02982171	0.93955949	0.03052370
node69	0.00002426	0.01522620	0.96574516	0.01900438
node70	0.00001849	0.00968845	0.97609679	0.01419627
node71	0.00307418	0.12556563	0.70809375	0.16326644
node72	0.00009066	0.02172087	0.48200638	0.49618209
node73	0.00000121	0.00121563	0.22700823	0.77177493
node74	0.00000208	0.00091110	0.21348672	0.78560010
node75	0.00002293	0.00222590	0.18610036	0.81165081
node76	0.00004115	0.00274613	0.15181685	0.84539587
node77	0.00003806	0.00219035	0.10882253	0.88894906
node78	0.00000317	0.00123265	0.37600270	0.62276148
node79	0.00000343	0.00082732	0.18741226	0.81175699
node80	0.00000077	0.00024096	0.09242410	0.90733417
node81	0.00000019	0.00004828	0.01845452	0.98149701
node82	0.00000001	0.00000724	0.00440819	0.99558456
node83	0.00000000	0.00000213	0.00212011	0.99787776
node84	0.00000056	0.00071324	0.96738140	0.03190480
node85	0.00000006	0.00007136	0.05020283	0.94972575
node86	0.00000121	0.00020811	0.03742532	0.96236536
node87	0.00000081	0.00013742	0.02360952	0.97625225
node88	0.00000000	0.00000435	0.00494826	0.99504739
node89	0.00000000	0.00000038	0.00103816	0.99896146
node90	0.00000000	0.00000047	0.00087361	0.99912592
node91	0.00000000	0.00000046	0.00083802	0.99916152
node92	0.00000000	0.00000062	0.00105968	0.99893970
node93	0.08400399	0.90824748	0.00769752	0.00005101
