# Supplementary material for: A diminutive new basilosaurid whale reveals the trajectory of the cetacean life histories during the Eocene
Source: Commun Biol. 2023 Aug 10;6:707. doi: 10.1038/s42003-023-04986-w (PMC10415296; doi:10.1038/s42003-023-04986-w)
Supplement: Supplementary file 6 — Supplementary Data 3 [file 42003_2023_4986_MOESM6_ESM.zip › Supplementary Data 3/Supplementary Data 1_BTD_ASR/trait_0028_ASR.results.txt]

node48	0.99333610	0.00666390
node49	0.99720550	0.00279450
node50	0.99985401	0.00014599
node51	0.99996793	0.00003207
node52	0.99998868	0.00001132
node53	0.99991191	0.00008809
node54	0.99944219	0.00055781
node55	0.99941445	0.00058555
node56	0.98031473	0.01968527
node57	0.99999669	0.00000331
node58	0.99999196	0.00000804
node59	0.99986984	0.00013016
node60	0.99985889	0.00014111
node61	0.99998827	0.00001173
node62	0.99999697	0.00000303
node63	0.99999288	0.00000712
node64	0.99997791	0.00002209
node65	0.99988592	0.00011408
node66	0.99817488	0.00182512
node67	0.99998863	0.00001137
node68	0.99987049	0.00012951
node69	0.99997022	0.00002978
node70	0.99996711	0.00003289
node71	0.99805828	0.00194172
node72	0.99991785	0.00008215
node73	0.99952863	0.00047137
node74	0.98449496	0.01550504
node75	0.97468120	0.02531880
node76	0.96239404	0.03760596
node77	0.94834014	0.05165986
node78	0.95033806	0.04966194
node79	0.92089420	0.07910580
node80	0.91461812	0.08538188
node81	0.89243700	0.10756300
node82	0.86867549	0.13132451
node83	0.85576272	0.14423728
node84	0.92882158	0.07117842
node85	0.99923768	0.00076232
node86	0.98701900	0.01298100
node87	0.97699585	0.02300415
node88	0.99995063	0.00004937
node89	0.99999095	0.00000905
node90	0.99998469	0.00001531
node91	0.99998236	0.00001764
node92	0.99998034	0.00001966
node93	0.99946611	0.00053389
