# Supplementary material for: A diminutive new basilosaurid whale reveals the trajectory of the cetacean life histories during the Eocene
Source: Commun Biol. 2023 Aug 10;6:707. doi: 10.1038/s42003-023-04986-w (PMC10415296; doi:10.1038/s42003-023-04986-w)
Supplement: Supplementary file 6 — Supplementary Data 3 [file 42003_2023_4986_MOESM6_ESM.zip › Supplementary Data 3/Supplementary Data 1_BTD_ASR/trait_0029_ASR.results.txt]

node48	0.00570303	0.93821203	0.05608494
node49	0.00226357	0.95687517	0.04086126
node50	0.00023501	0.99685430	0.00291069
node51	0.00066673	0.99737239	0.00196088
node52	0.00003216	0.99939372	0.00057412
node53	0.00009228	0.99805421	0.00185351
node54	0.00033066	0.99859416	0.00107518
node55	0.00006839	0.99977007	0.00016154
node56	0.00090464	0.99814148	0.00095388
node57	0.00008872	0.99922451	0.00068677
node58	0.00003565	0.99929879	0.00066556
node59	0.00022194	0.99929702	0.00048104
node60	0.00022604	0.99972901	0.00004495
node61	0.00002148	0.99996862	0.00000990
node62	0.00000720	0.99998658	0.00000622
node63	0.00009330	0.99981368	0.00009302
node64	0.00004528	0.99990946	0.00004526
node65	0.00392889	0.99214246	0.00392865
node66	0.00612457	0.98775106	0.00612437
node67	0.00007781	0.99984454	0.00007765
node68	0.00048275	0.99903457	0.00048268
node69	0.00039040	0.99921925	0.00039035
node70	0.00260400	0.99479204	0.00260396
node71	0.00452624	0.99094755	0.00452621
node72	0.00064546	0.99870919	0.00064535
node73	0.00069873	0.99860261	0.00069866
node74	0.01937082	0.96125843	0.01937075
node75	0.03160757	0.93678492	0.03160751
node76	0.04660569	0.90678869	0.04660562
node77	0.06419876	0.87160254	0.06419870
node78	0.05896615	0.88206775	0.05896610
node79	0.09179212	0.81641581	0.09179207
node80	0.09922193	0.80155619	0.09922188
node81	0.12375458	0.75249088	0.12375454
node82	0.14874987	0.70250029	0.14874984
node83	0.16107461	0.67785082	0.16107457
node84	0.08308715	0.83382575	0.08308710
node85	0.00012439	0.99975123	0.00012438
node86	0.00068584	0.99862833	0.00068583
node87	0.00064940	0.99870120	0.00064940
node88	0.00005300	0.99989400	0.00005300
node89	0.00001436	0.99997128	0.00001436
node90	0.00002607	0.99994786	0.00002607
node91	0.00002893	0.99994214	0.00002893
node92	0.00003751	0.99992498	0.00003751
node93	0.00073101	0.97131178	0.02795721
