# Supplementary material for: A diminutive new basilosaurid whale reveals the trajectory of the cetacean life histories during the Eocene
Source: Commun Biol. 2023 Aug 10;6:707. doi: 10.1038/s42003-023-04986-w (PMC10415296; doi:10.1038/s42003-023-04986-w)
Supplement: Supplementary file 6 — Supplementary Data 3 [file 42003_2023_4986_MOESM6_ESM.zip › Supplementary Data 3/Supplementary Data 1_BTD_ASR/trait_0030_ASR.results.txt]

node48	0.59561308	0.36967640	0.03471052
node49	0.60156185	0.37274383	0.02569432
node50	0.60367065	0.37924808	0.01708127
node51	0.98008977	0.01790825	0.00200198
node52	0.18972874	0.79912207	0.01114919
node53	0.18206785	0.78101977	0.03691238
node54	0.33426243	0.42450800	0.24122957
node55	0.41816300	0.25091025	0.33092675
node56	0.99109386	0.00374991	0.00515623
node57	0.06900395	0.92624887	0.00474718
node58	0.00249946	0.99717614	0.00032440
node59	0.00026255	0.99967897	0.00005848
node60	0.00004016	0.99993600	0.00002384
node61	0.00001042	0.99997996	0.00000962
node62	0.00001285	0.99997440	0.00001275
node63	0.00012460	0.99975083	0.00012457
node64	0.00007281	0.99985438	0.00007281
node65	0.00703280	0.98593442	0.00703278
node66	0.01053440	0.97893122	0.01053438
node67	0.00045255	0.99909493	0.00045252
node68	0.00318086	0.99363831	0.00318083
node69	0.00382679	0.99234644	0.00382677
node70	0.02560106	0.94879790	0.02560104
node71	0.08746684	0.82506633	0.08746683
node72	0.00208194	0.99583615	0.00208191
node73	0.00265916	0.99468170	0.00265914
node74	0.02980345	0.94039312	0.02980343
node75	0.04796413	0.90407175	0.04796412
node76	0.06734708	0.86530585	0.06734707
node77	0.09024752	0.81950496	0.09024752
node78	0.08285473	0.83429054	0.08285473
node79	0.12243313	0.75513373	0.12243314
node80	0.13150621	0.73698758	0.13150621
node81	0.16001871	0.67996257	0.16001872
node82	0.18639378	0.62721243	0.18639379
node83	0.20025690	0.59948619	0.20025691
node84	0.11508719	0.76982562	0.11508719
node85	0.00293001	0.99413999	0.00293000
node86	0.02493925	0.95012151	0.02493924
node87	0.04203160	0.91593681	0.04203159
node88	0.00024602	0.99950797	0.00024601
node89	0.00003684	0.99992632	0.00003684
node90	0.00006689	0.99986622	0.00006689
node91	0.00004631	0.99990738	0.00004631
node92	0.00005623	0.99988754	0.00005623
node93	0.00027489	0.99959477	0.00013034
