# Supplementary material for: A diminutive new basilosaurid whale reveals the trajectory of the cetacean life histories during the Eocene
Source: Commun Biol. 2023 Aug 10;6:707. doi: 10.1038/s42003-023-04986-w (PMC10415296; doi:10.1038/s42003-023-04986-w)
Supplement: Supplementary file 6 — Supplementary Data 3 [file 42003_2023_4986_MOESM6_ESM.zip › Supplementary Data 3/Supplementary Data 1_BTD_ASR/trait_0031_ASR.results.txt]

node48	0.23925956	0.26007152	0.40469282	0.09597610
node49	0.24051823	0.25823903	0.42011618	0.08112656
node50	0.23902812	0.25787166	0.44796142	0.05513880
node51	0.00205666	0.05216425	0.83247823	0.11330086
node52	0.75999384	0.23509420	0.00485982	0.00005214
node53	0.96780364	0.03198216	0.00021324	0.00000096
node54	0.97279331	0.02688883	0.00031416	0.00000370
node55	0.98649765	0.01334437	0.00015664	0.00000134
node56	0.96297792	0.03565870	0.00135286	0.00001052
node57	0.77402265	0.22477418	0.00119941	0.00000376
node58	0.82823459	0.17131615	0.00044878	0.00000048
node59	0.83567536	0.16370815	0.00061553	0.00000096
node60	0.74554688	0.24469986	0.00968652	0.00006674
node61	0.65346838	0.33120667	0.01522857	0.00009638
node62	0.09006792	0.57587749	0.32131660	0.01273799
node63	0.00721741	0.14610076	0.81453645	0.03214538
node64	0.00033256	0.03160193	0.95967280	0.00839271
node65	0.00963333	0.11609764	0.67265754	0.20161149
node66	0.00853030	0.09382853	0.56439497	0.33324620
node67	0.03273207	0.64654366	0.29472752	0.02599675
node68	0.00799857	0.13353326	0.57945083	0.27901734
node69	0.00089658	0.04702884	0.61200015	0.34007443
node70	0.00002033	0.00182979	0.09370917	0.90444071
node71	0.00005689	0.00214363	0.06674600	0.93105348
node72	0.03299902	0.76819599	0.18123534	0.01756965
node73	0.02853064	0.94144707	0.02989585	0.00012644
node74	0.11960753	0.86011632	0.01966348	0.00061267
node75	0.27191521	0.69984700	0.02698345	0.00125434
node76	0.41699949	0.55545128	0.02616249	0.00138674
node77	0.59857793	0.38257751	0.01805165	0.00079291
node78	0.10677216	0.87438402	0.01852554	0.00031828
node79	0.12214612	0.86892324	0.00885199	0.00007865
node80	0.08483887	0.90834863	0.00677460	0.00003790
node81	0.03307898	0.95950605	0.00736737	0.00004760
node82	0.00678410	0.99059457	0.00261859	0.00000274
node83	0.00397954	0.99377932	0.00223817	0.00000297
node84	0.08898004	0.87694148	0.03313378	0.00094470
node85	0.01125248	0.97924160	0.00949090	0.00001502
node86	0.01689435	0.96922051	0.01367428	0.00021086
node87	0.01616358	0.97062677	0.01297423	0.00023542
node88	0.00337143	0.99474082	0.00188223	0.00000552
node89	0.00095641	0.99839253	0.00065076	0.00000030
node90	0.00106099	0.99822289	0.00071564	0.00000048
node91	0.00111907	0.99805841	0.00082194	0.00000058
node92	0.00125119	0.99783991	0.00090831	0.00000059
node93	0.94499819	0.05410388	0.00087479	0.00002314
