# Supplementary material for: A diminutive new basilosaurid whale reveals the trajectory of the cetacean life histories during the Eocene
Source: Commun Biol. 2023 Aug 10;6:707. doi: 10.1038/s42003-023-04986-w (PMC10415296; doi:10.1038/s42003-023-04986-w)
Supplement: Supplementary file 6 — Supplementary Data 3 [file 42003_2023_4986_MOESM6_ESM.zip › Supplementary Data 3/Supplementary Data 1_BTD_ASR/trait_0032_ASR.results.txt]

node48	0.07978488	0.92021512
node49	0.04762233	0.95237767
node50	0.02218754	0.97781246
node51	0.01462060	0.98537940
node52	0.02320863	0.97679137
node53	0.00624256	0.99375744
node54	0.01075899	0.98924101
node55	0.01552464	0.98447536
node56	0.01442564	0.98557436
node57	0.12736254	0.87263746
node58	0.29419791	0.70580209
node59	0.29534846	0.70465154
node60	0.36632966	0.63367034
node61	0.36326623	0.63673377
node62	0.36267836	0.63732164
node63	0.21614095	0.78385905
node64	0.01133608	0.98866392
node65	0.23498091	0.76501909
node66	0.23373160	0.76626840
node67	0.78707975	0.21292025
node68	0.79333197	0.20666803
node69	0.79130994	0.20869006
node70	0.95646411	0.04353589
node71	0.96996631	0.03003369
node72	0.91753830	0.08246170
node73	0.99679550	0.00320450
node74	0.99274937	0.00725063
node75	0.98516011	0.01483989
node76	0.97470191	0.02529809
node77	0.97098957	0.02901043
node78	0.99465385	0.00534615
node79	0.99287350	0.00712650
node80	0.99317890	0.00682110
node81	0.98670452	0.01329548
node82	0.90271186	0.09728814
node83	0.94046224	0.05953776
node84	0.99356551	0.00643449
node85	0.99796117	0.00203883
node86	0.99111314	0.00888686
node87	0.99391583	0.00608417
node88	0.99960185	0.00039815
node89	0.99984450	0.00015550
node90	0.99944846	0.00055154
node91	0.99950018	0.00049982
node92	0.99961995	0.00038005
node93	0.62868710	0.37131290
