# Supplementary material for: A diminutive new basilosaurid whale reveals the trajectory of the cetacean life histories during the Eocene
Source: Commun Biol. 2023 Aug 10;6:707. doi: 10.1038/s42003-023-04986-w (PMC10415296; doi:10.1038/s42003-023-04986-w)
Supplement: Supplementary file 6 — Supplementary Data 3 [file 42003_2023_4986_MOESM6_ESM.zip › Supplementary Data 3/Supplementary Data 1_BTD_ASR/trait_0033_ASR.results.txt]

node48	0.02079760	0.97920240
node49	0.01244300	0.98755700
node50	0.00156380	0.99843620
node51	0.00022457	0.99977543
node52	0.00127028	0.99872972
node53	0.04990927	0.95009073
node54	0.07181145	0.92818855
node55	0.08420455	0.91579545
node56	0.11146072	0.88853928
node57	0.00071746	0.99928254
node58	0.00021605	0.99978395
node59	0.00033207	0.99966793
node60	0.00011000	0.99989000
node61	0.00024732	0.99975268
node62	0.00004425	0.99995575
node63	0.00015106	0.99984894
node64	0.00009414	0.99990586
node65	0.00605085	0.99394915
node66	0.00943665	0.99056335
node67	0.00043576	0.99956424
node68	0.00274603	0.99725397
node69	0.00318633	0.99681367
node70	0.02586020	0.97413980
node71	0.08949869	0.91050131
node72	0.00212713	0.99787287
node73	0.00282640	0.99717360
node74	0.02869884	0.97130116
node75	0.04522469	0.95477531
node76	0.06541864	0.93458136
node77	0.08732362	0.91267638
node78	0.08360595	0.91639405
node79	0.12848846	0.87151154
node80	0.13858190	0.86141810
node81	0.17053983	0.82946017
node82	0.20442235	0.79557765
node83	0.22241952	0.77758048
node84	0.11639205	0.88360795
node85	0.00294444	0.99705556
node86	0.02535706	0.97464294
node87	0.04350760	0.95649240
node88	0.00023131	0.99976869
node89	0.00003472	0.99996528
node90	0.00013748	0.99986252
node91	0.00106446	0.99893554
node92	0.00006910	0.99993090
node93	0.00141371	0.99858629
