# Supplementary material for: A diminutive new basilosaurid whale reveals the trajectory of the cetacean life histories during the Eocene
Source: Commun Biol. 2023 Aug 10;6:707. doi: 10.1038/s42003-023-04986-w (PMC10415296; doi:10.1038/s42003-023-04986-w)
Supplement: Supplementary file 6 — Supplementary Data 3 [file 42003_2023_4986_MOESM6_ESM.zip › Supplementary Data 3/Supplementary Data 1_BTD_ASR/trait_0034_ASR.results.txt]

node48	0.83229339	0.02658457	0.14112204
node49	0.84754405	0.01528624	0.13716971
node50	0.85877944	0.00592237	0.13529819
node51	0.93205101	0.00521958	0.06272941
node52	0.80267880	0.00285951	0.19446169
node53	0.90346369	0.00104249	0.09549382
node54	0.89103723	0.00174756	0.10721521
node55	0.88471776	0.00140590	0.11387634
node56	0.99767141	0.00016192	0.00216667
node57	0.01573074	0.00040753	0.98386173
node58	0.00243667	0.00010470	0.99745863
node59	0.00139756	0.00016608	0.99843636
node60	0.00010073	0.00002630	0.99987297
node61	0.00001221	0.00000857	0.99997922
node62	0.00000371	0.00000355	0.99999274
node63	0.00001132	0.00001131	0.99997737
node64	0.00003505	0.00003505	0.99992990
node65	0.00017415	0.00017415	0.99965170
node66	0.00279694	0.00279693	0.99440613
node67	0.00001887	0.00001886	0.99996227
node68	0.00033151	0.00033151	0.99933698
node69	0.00020618	0.00020618	0.99958764
node70	0.00131556	0.00131556	0.99736888
node71	0.00018131	0.00018131	0.99963738
node72	0.00005238	0.00005238	0.99989524
node73	0.00019580	0.00019580	0.99960840
node74	0.02034896	0.02034896	0.95930208
node75	0.03351284	0.03351284	0.93297432
node76	0.04907904	0.04907904	0.90184192
node77	0.06681527	0.06681527	0.86636946
node78	0.06343316	0.06343316	0.87313368
node79	0.09688386	0.09688386	0.80623228
node80	0.10443759	0.10443759	0.79112482
node81	0.12993470	0.12993470	0.74013060
node82	0.15618721	0.15618721	0.68762558
node83	0.16896065	0.16896065	0.66207870
node84	0.08997833	0.08997833	0.82004334
node85	0.00002321	0.00002321	0.99995358
node86	0.00000957	0.00000957	0.99998086
node87	0.00000823	0.00000823	0.99998354
node88	0.00004298	0.00004298	0.99991404
node89	0.00000935	0.00000935	0.99998130
node90	0.00002002	0.00002002	0.99995996
node91	0.00002145	0.00002145	0.99995710
node92	0.00003336	0.00003336	0.99993328
node93	0.00181388	0.00087576	0.99731036
