# Supplementary material for: A diminutive new basilosaurid whale reveals the trajectory of the cetacean life histories during the Eocene
Source: Commun Biol. 2023 Aug 10;6:707. doi: 10.1038/s42003-023-04986-w (PMC10415296; doi:10.1038/s42003-023-04986-w)
Supplement: Supplementary file 6 — Supplementary Data 3 [file 42003_2023_4986_MOESM6_ESM.zip › Supplementary Data 3/Supplementary Data 1_BTD_ASR/trait_0035_ASR.results.txt]

node48	0.95581445	0.02450335	0.01968220
node49	0.97992296	0.01106095	0.00901609
node50	0.99753900	0.00145352	0.00100748
node51	0.99740184	0.00139594	0.00120222
node52	0.99935867	0.00053180	0.00010953
node53	0.97046985	0.02756889	0.00196126
node54	0.98519345	0.01332491	0.00148164
node55	0.99823069	0.00151074	0.00025857
node56	0.99686936	0.00184222	0.00128842
node57	0.99994951	0.00003568	0.00001481
node58	0.99996054	0.00002213	0.00001733
node59	0.99965786	0.00017230	0.00016984
node60	0.99994897	0.00002544	0.00002559
node61	0.99997447	0.00001151	0.00001402
node62	0.99995389	0.00000976	0.00003635
node63	0.99995815	0.00001978	0.00002207
node64	0.99987703	0.00006142	0.00006155
node65	0.99945388	0.00027285	0.00027327
node66	0.99237640	0.00381163	0.00381197
node67	0.99612552	0.00032450	0.00354998
node68	0.99763155	0.00057443	0.00179402
node69	0.99867067	0.00038136	0.00094797
node70	0.99556740	0.00199898	0.00243362
node71	0.99947194	0.00025804	0.00027002
node72	0.91118408	0.00397268	0.08484324
node73	0.08744108	0.02095268	0.89160624
node74	0.02253056	0.00663307	0.97083637
node75	0.02112624	0.00780834	0.97106542
node76	0.01887203	0.00841654	0.97271143
node77	0.01414338	0.00757005	0.97828657
node78	0.00158834	0.00131760	0.99709406
node79	0.00174975	0.00742482	0.99082543
node80	0.00073052	0.00226595	0.99700353
node81	0.00034164	0.00047068	0.99918768
node82	0.00018696	0.00019282	0.99962022
node83	0.00009152	0.00009187	0.99981661
node84	0.00007711	0.00007037	0.99985252
node85	0.04605089	0.04998293	0.90396618
node86	0.02128617	0.02308299	0.95563084
node87	0.00084691	0.00098511	0.99816798
node88	0.00229286	0.97531690	0.02239024
node89	0.00014184	0.99888688	0.00097128
node90	0.00004309	0.99986681	0.00009010
node91	0.00003473	0.99992707	0.00003820
node92	0.00005953	0.99983861	0.00010186
node93	0.99804141	0.00098020	0.00097839
