# Supplementary material for: A diminutive new basilosaurid whale reveals the trajectory of the cetacean life histories during the Eocene
Source: Commun Biol. 2023 Aug 10;6:707. doi: 10.1038/s42003-023-04986-w (PMC10415296; doi:10.1038/s42003-023-04986-w)
Supplement: Supplementary file 6 — Supplementary Data 3 [file 42003_2023_4986_MOESM6_ESM.zip › Supplementary Data 3/Supplementary Data 1_BTD_ASR/trait_0036_ASR.results.txt]

node48	0.98789922	0.00605039	0.00605039
node49	0.99491414	0.00254293	0.00254293
node50	0.99953212	0.00023394	0.00023394
node51	0.99918590	0.00040705	0.00040705
node52	0.99998154	0.00000923	0.00000923
node53	0.99993486	0.00003257	0.00003257
node54	0.99972344	0.00013828	0.00013828
node55	0.99997264	0.00001368	0.00001368
node56	0.99998152	0.00000924	0.00000924
node57	0.99999578	0.00000211	0.00000211
node58	0.99999680	0.00000160	0.00000160
node59	0.99999266	0.00000367	0.00000367
node60	0.99999016	0.00000492	0.00000492
node61	0.99999414	0.00000292	0.00000294
node62	0.99999705	0.00000138	0.00000157
node63	0.99998925	0.00000537	0.00000538
node64	0.99997150	0.00001425	0.00001425
node65	0.99982686	0.00008657	0.00008657
node66	0.99694146	0.00152927	0.00152927
node67	0.99995771	0.00000974	0.00003255
node68	0.99959796	0.00019640	0.00020564
node69	0.99971975	0.00013755	0.00014270
node70	0.99741064	0.00129260	0.00129676
node71	0.99568781	0.00215533	0.00215686
node72	0.99936974	0.00003287	0.00059739
node73	0.99467097	0.00012260	0.00520643
node74	0.13811493	0.00247428	0.85941079
node75	0.11941274	0.00396076	0.87662650
node76	0.09256013	0.00507174	0.90236813
node77	0.06276531	0.00497025	0.93226444
node78	0.00421127	0.00041904	0.99536969
node79	0.00043377	0.00063662	0.99892961
node80	0.00031018	0.00126152	0.99842830
node81	0.00144966	0.03135418	0.96719616
node82	0.00090063	0.98034997	0.01874940
node83	0.00009268	0.99903212	0.00087520
node84	0.00008130	0.00002257	0.99989613
node85	0.99984297	0.00001352	0.00014351
node86	0.99998506	0.00000560	0.00000934
node87	0.99999239	0.00000375	0.00000386
node88	0.99995526	0.00002056	0.00002418
node89	0.99997729	0.00001118	0.00001153
node90	0.99998132	0.00000933	0.00000935
node91	0.99998027	0.00000986	0.00000987
node92	0.99892554	0.00053712	0.00053734
node93	0.99923216	0.00038392	0.00038392
