# Supplementary material for: A diminutive new basilosaurid whale reveals the trajectory of the cetacean life histories during the Eocene
Source: Commun Biol. 2023 Aug 10;6:707. doi: 10.1038/s42003-023-04986-w (PMC10415296; doi:10.1038/s42003-023-04986-w)
Supplement: Supplementary file 6 — Supplementary Data 3 [file 42003_2023_4986_MOESM6_ESM.zip › Supplementary Data 3/Supplementary Data 1_BTD_ASR/trait_0037_ASR.results.txt]

node48	0.49584395	0.16865098	0.26437950	0.07112557
node49	0.50805604	0.16446605	0.26560486	0.06187305
node50	0.51695266	0.16027172	0.27058241	0.05219321
node51	0.75072926	0.07977236	0.13034512	0.03915326
node52	0.33142018	0.22365287	0.39290893	0.05201802
node53	0.17598529	0.55468462	0.21062787	0.05870222
node54	0.18388023	0.52126749	0.21505987	0.07979241
node55	0.18880419	0.50220630	0.21645314	0.09253637
node56	0.20033928	0.46341826	0.22009770	0.11614476
node57	0.26154769	0.19347414	0.49073075	0.05424742
node58	0.22375931	0.16458857	0.55891006	0.05274206
node59	0.17506089	0.13608822	0.64103000	0.04782089
node60	0.10149754	0.08343095	0.78038879	0.03468272
node61	0.01192907	0.02828754	0.94295302	0.01683037
node62	0.00859223	0.02828616	0.94356413	0.01955748
node63	0.00547995	0.03709928	0.94644027	0.01098050
node64	0.00551219	0.05957085	0.92635663	0.00856033
node65	0.01399395	0.03826514	0.92934095	0.01839996
node66	0.01863489	0.03710272	0.92202448	0.02223791
node67	0.02324924	0.03688331	0.78364754	0.15621991
node68	0.03526281	0.04575464	0.74127375	0.17770880
node69	0.03651379	0.04663401	0.73677411	0.18007809
node70	0.04191326	0.04984427	0.70959736	0.19864511
node71	0.03364947	0.03637215	0.66988878	0.26008960
node72	0.04042627	0.05120398	0.64033373	0.26803602
node73	0.04627370	0.05582102	0.57236930	0.32553598
node74	0.07752695	0.08447313	0.52010288	0.31789704
node75	0.09800819	0.10408069	0.48750787	0.31040325
node76	0.11098271	0.11642683	0.46847042	0.30412004
node77	0.12693737	0.13152816	0.44447269	0.29706178
node78	0.12665677	0.13116453	0.44462920	0.29754950
node79	0.16077118	0.16370779	0.38973544	0.28578559
node80	0.16545764	0.16814942	0.38234999	0.28404295
node81	0.18182319	0.18385221	0.35689536	0.27742924
node82	0.19571000	0.19725031	0.33542663	0.27161306
node83	0.20256546	0.20376709	0.32469316	0.26897429
node84	0.14896743	0.15235845	0.40856240	0.29011172
node85	0.04846747	0.05508329	0.42373196	0.47271728
node86	0.06626378	0.07204617	0.40807725	0.45361280
node87	0.08466762	0.08964598	0.39706017	0.42862623
node88	0.02938391	0.03097590	0.13333477	0.80630542
node89	0.00113255	0.00115575	0.00269764	0.99501406
node90	0.00043790	0.00044153	0.00069298	0.99842759
node91	0.00145189	0.00145433	0.00162206	0.99547172
node92	0.00009765	0.00009835	0.00015141	0.99965259
node93	0.23149127	0.17675460	0.50476593	0.08698820
