# Supplementary material for: A diminutive new basilosaurid whale reveals the trajectory of the cetacean life histories during the Eocene
Source: Commun Biol. 2023 Aug 10;6:707. doi: 10.1038/s42003-023-04986-w (PMC10415296; doi:10.1038/s42003-023-04986-w)
Supplement: Supplementary file 6 — Supplementary Data 3 [file 42003_2023_4986_MOESM6_ESM.zip › Supplementary Data 3/Supplementary Data 1_BTD_ASR/trait_0038_ASR.results.txt]

node48	0.12013190	0.87986810
node49	0.08346558	0.91653442
node50	0.03173500	0.96826500
node51	0.01082132	0.98917868
node52	0.01246974	0.98753026
node53	0.04014593	0.95985407
node54	0.07832310	0.92167690
node55	0.10418490	0.89581510
node56	0.93651085	0.06348915
node57	0.01031359	0.98968641
node58	0.00589382	0.99410618
node59	0.00475340	0.99524660
node60	0.00590579	0.99409421
node61	0.00594627	0.99405373
node62	0.01939536	0.98060464
node63	0.06357073	0.93642927
node64	0.10567710	0.89432290
node65	0.15297163	0.84702837
node66	0.17974795	0.82025205
node67	0.06484901	0.93515099
node68	0.13696768	0.86303232
node69	0.14524643	0.85475357
node70	0.31966951	0.68033049
node71	0.88431958	0.11568042
node72	0.11661502	0.88338498
node73	0.15474150	0.84525850
node74	0.21848825	0.78151175
node75	0.25967939	0.74032061
node76	0.31216249	0.68783751
node77	0.36020593	0.63979407
node78	0.33346894	0.66653106
node79	0.39921151	0.60078849
node80	0.40979944	0.59020056
node81	0.44415985	0.55584015
node82	0.46513352	0.53486648
node83	0.47312634	0.52687366
node84	0.39661368	0.60338632
node85	0.18730790	0.81269210
node86	0.22095308	0.77904692
node87	0.25115572	0.74884428
node88	0.19990087	0.80009913
node89	0.16392363	0.83607637
node90	0.15552978	0.84447022
node91	0.02583958	0.97416042
node92	0.12498805	0.87501195
node93	0.02562186	0.97437814
