# Supplementary material for: A diminutive new basilosaurid whale reveals the trajectory of the cetacean life histories during the Eocene
Source: Commun Biol. 2023 Aug 10;6:707. doi: 10.1038/s42003-023-04986-w (PMC10415296; doi:10.1038/s42003-023-04986-w)
Supplement: Supplementary file 6 — Supplementary Data 3 [file 42003_2023_4986_MOESM6_ESM.zip › Supplementary Data 3/Supplementary Data 1_BTD_ASR/trait_0039_ASR.results.txt]

node48	0.36305100	0.31707254	0.31987646
node49	0.37228212	0.31205361	0.31566427
node50	0.38698078	0.30405972	0.30895950
node51	0.47479901	0.26192222	0.26327877
node52	0.37362012	0.30852077	0.31785911
node53	0.33874275	0.33814680	0.32311045
node54	0.32688104	0.35469314	0.31842582
node55	0.31705118	0.37147377	0.31147505
node56	0.26362659	0.47448533	0.26188808
node57	0.37321822	0.30536083	0.32142095
node58	0.37497437	0.30226744	0.32275819
node59	0.36161837	0.30316545	0.33521618
node60	0.35791012	0.30638608	0.33570380
node61	0.34103916	0.31328711	0.34567373
node62	0.33731486	0.32623412	0.33645102
node63	0.32518508	0.35113673	0.32367819
node64	0.30005127	0.40112662	0.29882211
node65	0.32948028	0.34267883	0.32784089
node66	0.32954340	0.34202993	0.32842667
node67	0.34256840	0.32617774	0.33125386
node68	0.35236774	0.32141274	0.32621952
node69	0.35720755	0.31874675	0.32404570
node70	0.34408980	0.32351444	0.33239576
node71	0.31448197	0.31128537	0.37423266
node72	0.33859048	0.33030448	0.33110504
node73	0.33661069	0.33253285	0.33085646
node74	0.33542441	0.33286180	0.33171379
node75	0.33494136	0.33295025	0.33210839
node76	0.33442017	0.33310172	0.33247811
node77	0.33400903	0.33321710	0.33277387
node78	0.33403577	0.33321476	0.33274947
node79	0.33359835	0.33328989	0.33311176
node80	0.33354399	0.33330478	0.33315123
node81	0.33343761	0.33331892	0.33324347
node82	0.33338459	0.33332487	0.33329054
node83	0.33336400	0.33332989	0.33330611
node84	0.33371150	0.33327835	0.33301015
node85	0.33389484	0.33605880	0.33004636
node86	0.33377644	0.33507422	0.33114934
node87	0.33367771	0.33454429	0.33177800
node88	0.32795743	0.34590128	0.32614129
node89	0.32431996	0.35274072	0.32293932
node90	0.31396579	0.37285930	0.31317491
node91	0.29181675	0.41679014	0.29139311
node92	0.32914188	0.34259465	0.32826347
node93	0.46116416	0.26721578	0.27162006
