# Supplementary material for: A diminutive new basilosaurid whale reveals the trajectory of the cetacean life histories during the Eocene
Source: Commun Biol. 2023 Aug 10;6:707. doi: 10.1038/s42003-023-04986-w (PMC10415296; doi:10.1038/s42003-023-04986-w)
Supplement: Supplementary file 6 — Supplementary Data 3 [file 42003_2023_4986_MOESM6_ESM.zip › Supplementary Data 3/Supplementary Data 1_BTD_ASR/trait_0040_ASR.results.txt]

node48	0.00730025	0.99269975
node49	0.00290058	0.99709942
node50	0.00026074	0.99973926
node51	0.00052520	0.99947480
node52	0.00004352	0.99995648
node53	0.00142907	0.99857093
node54	0.01599814	0.98400186
node55	0.02430931	0.97569069
node56	0.04272354	0.95727646
node57	0.00005486	0.99994514
node58	0.00000776	0.99999224
node59	0.00000614	0.99999386
node60	0.00000642	0.99999358
node61	0.00000320	0.99999680
node62	0.00000226	0.99999774
node63	0.00003935	0.99996065
node64	0.00002067	0.99997933
node65	0.00215358	0.99784642
node66	0.00345484	0.99654516
node67	0.00000818	0.99999182
node68	0.00012815	0.99987185
node69	0.00002836	0.99997164
node70	0.00003031	0.99996969
node71	0.00193562	0.99806438
node72	0.00001462	0.99998538
node73	0.00002285	0.99997715
node74	0.00140438	0.99859562
node75	0.00200104	0.99799896
node76	0.00245177	0.99754823
node77	0.00235615	0.99764385
node78	0.03625182	0.96374818
node79	0.06597195	0.93402805
node80	0.07263206	0.92736794
node81	0.09653693	0.90346307
node82	0.12176832	0.87823168
node83	0.13528628	0.86471372
node84	0.05899897	0.94100103
node85	0.00002584	0.99997416
node86	0.00039368	0.99960632
node87	0.00039093	0.99960907
node88	0.00002455	0.99997545
node89	0.00000639	0.99999361
node90	0.00001153	0.99998847
node91	0.00001302	0.99998698
node92	0.00002012	0.99997988
node93	0.00048669	0.99951331
