# Supplementary material for: A diminutive new basilosaurid whale reveals the trajectory of the cetacean life histories during the Eocene
Source: Commun Biol. 2023 Aug 10;6:707. doi: 10.1038/s42003-023-04986-w (PMC10415296; doi:10.1038/s42003-023-04986-w)
Supplement: Supplementary file 6 — Supplementary Data 3 [file 42003_2023_4986_MOESM6_ESM.zip › Supplementary Data 3/Supplementary Data 1_BTD_ASR/trait_0041_ASR.results.txt]

node48	0.08875542	0.26820093	0.64304365
node49	0.06756586	0.26220423	0.67022991
node50	0.04619358	0.25851437	0.69529205
node51	0.05380780	0.66079757	0.28539463
node52	0.01458248	0.09866192	0.88675560
node53	0.01901729	0.12956085	0.85142186
node54	0.05289499	0.40511390	0.54199111
node55	0.05043516	0.53120948	0.41835536
node56	0.00401674	0.97683122	0.01915204
node57	0.00554683	0.03925911	0.95519406
node58	0.00166814	0.01043735	0.98789451
node59	0.00072459	0.00515405	0.99412136
node60	0.00136748	0.00713836	0.99149416
node61	0.00034276	0.00137304	0.99828420
node62	0.00046175	0.00086088	0.99867737
node63	0.00144270	0.00163939	0.99691791
node64	0.00068059	0.00068824	0.99863117
node65	0.02399896	0.02410985	0.95189119
node66	0.03626004	0.03636406	0.92737590
node67	0.01332893	0.01047523	0.97619584
node68	0.00707433	0.00622306	0.98670261
node69	0.00286537	0.00287810	0.99425653
node70	0.00477966	0.00494238	0.99027796
node71	0.20079103	0.11470692	0.68450205
node72	0.18860159	0.09946566	0.71193275
node73	0.31560482	0.15362533	0.53076985
node74	0.42763297	0.14982196	0.42254507
node75	0.41494397	0.17349207	0.41156396
node76	0.40128421	0.19522185	0.40349394
node77	0.39159484	0.22021331	0.38819185
node78	0.84370085	0.05687118	0.09942797
node79	0.92981540	0.03068869	0.03949591
node80	0.95632526	0.01981362	0.02386112
node81	0.98413373	0.00757201	0.00829426
node82	0.99026661	0.00483928	0.00489411
node83	0.97452336	0.01272566	0.01275098
node84	0.89527103	0.04242376	0.06230521
node85	0.32849855	0.24125304	0.43024841
node86	0.34185168	0.24857782	0.40957050
node87	0.34258759	0.25605322	0.40135919
node88	0.34574635	0.43557924	0.21867441
node89	0.39460096	0.41335272	0.19204632
node90	0.96812170	0.01809476	0.01378354
node91	0.99359492	0.00331372	0.00309136
node92	0.14949058	0.58125921	0.26925021
node93	0.00546775	0.00954311	0.98498914
