# Supplementary material for: A diminutive new basilosaurid whale reveals the trajectory of the cetacean life histories during the Eocene
Source: Commun Biol. 2023 Aug 10;6:707. doi: 10.1038/s42003-023-04986-w (PMC10415296; doi:10.1038/s42003-023-04986-w)
Supplement: Supplementary file 6 — Supplementary Data 3 [file 42003_2023_4986_MOESM6_ESM.zip › Supplementary Data 3/Supplementary Data 1_BTD_ASR/trait_0042_ASR.results.txt]

node48	0.04831140	0.95168860
node49	0.02531026	0.97468974
node50	0.00570996	0.99429004
node51	0.00505642	0.99494358
node52	0.00360195	0.99639805
node53	0.05294167	0.94705833
node54	0.03948532	0.96051468
node55	0.02586774	0.97413226
node56	0.00061875	0.99938125
node57	0.00279534	0.99720466
node58	0.00024931	0.99975069
node59	0.00005550	0.99994450
node60	0.00009221	0.99990779
node61	0.00015046	0.99984954
node62	0.00049089	0.99950911
node63	0.00023033	0.99976967
node64	0.00015598	0.99984402
node65	0.01564857	0.98435143
node66	0.02511701	0.97488299
node67	0.01871025	0.98128975
node68	0.00515791	0.99484209
node69	0.00394169	0.99605831
node70	0.00293014	0.99706986
node71	0.13633134	0.86366866
node72	0.52029705	0.47970295
node73	0.76984239	0.23015761
node74	0.80369937	0.19630063
node75	0.78624745	0.21375255
node76	0.76654273	0.23345727
node77	0.74819755	0.25180245
node78	0.98479779	0.01520221
node79	0.98848184	0.01151816
node80	0.99377569	0.00622431
node81	0.98746645	0.01253355
node82	0.99707593	0.00292407
node83	0.99453444	0.00546556
node84	0.99911430	0.00088570
node85	0.80851879	0.19148121
node86	0.79414062	0.20585938
node87	0.77447270	0.22552730
node88	0.92129968	0.07870032
node89	0.91293983	0.08706017
node90	0.99769118	0.00230882
node91	0.99964402	0.00035598
node92	0.04337934	0.95662066
node93	0.00315254	0.99684746
