# Supplementary material for: A diminutive new basilosaurid whale reveals the trajectory of the cetacean life histories during the Eocene
Source: Commun Biol. 2023 Aug 10;6:707. doi: 10.1038/s42003-023-04986-w (PMC10415296; doi:10.1038/s42003-023-04986-w)
Supplement: Supplementary file 6 — Supplementary Data 3 [file 42003_2023_4986_MOESM6_ESM.zip › Supplementary Data 3/Supplementary Data 1_BTD_ASR/trait_0043_ASR.results.txt]

node48	0.97090247	0.02909753
node49	0.98470889	0.01529111
node50	0.99777851	0.00222149
node51	0.99780144	0.00219856
node52	0.99943686	0.00056314
node53	0.97084417	0.02915583
node54	0.96108165	0.03891835
node55	0.95634554	0.04365446
node56	0.01425670	0.98574330
node57	0.99994264	0.00005736
node58	0.99994374	0.00005626
node59	0.99964281	0.00035719
node60	0.99951823	0.00048177
node61	0.99993975	0.00006025
node62	0.99997204	0.00002796
node63	0.99977734	0.00022266
node64	0.99986372	0.00013628
node65	0.99014371	0.00985629
node66	0.98690663	0.01309337
node67	0.99960623	0.00039377
node68	0.99943862	0.00056138
node69	0.99978961	0.00021039
node70	0.99913100	0.00086900
node71	0.91540925	0.08459075
node72	0.99562219	0.00437781
node73	0.99346974	0.00653026
node74	0.96094740	0.03905260
node75	0.94308543	0.05691457
node76	0.91987483	0.08012517
node77	0.89464491	0.10535509
node78	0.90117804	0.09882196
node79	0.84721931	0.15278069
node80	0.83567860	0.16432140
node81	0.79400109	0.20599891
node82	0.75636488	0.24363512
node83	0.73950858	0.26049142
node84	0.86606387	0.13393613
node85	0.99145258	0.00854742
node86	0.96954636	0.03045364
node87	0.94724753	0.05275247
node88	0.99242903	0.00757097
node89	0.99444906	0.00555094
node90	0.99897815	0.00102185
node91	0.99765889	0.00234111
node92	0.95340387	0.04659613
node93	0.99803143	0.00196857
