# Supplementary material for: A diminutive new basilosaurid whale reveals the trajectory of the cetacean life histories during the Eocene
Source: Commun Biol. 2023 Aug 10;6:707. doi: 10.1038/s42003-023-04986-w (PMC10415296; doi:10.1038/s42003-023-04986-w)
Supplement: Supplementary file 6 — Supplementary Data 3 [file 42003_2023_4986_MOESM6_ESM.zip › Supplementary Data 3/Supplementary Data 1_BTD_ASR/trait_0044_ASR.results.txt]

node48	0.94419815	0.05580185
node49	0.96413687	0.03586313
node50	0.98764130	0.01235870
node51	0.98982287	0.01017713
node52	0.98792347	0.01207653
node53	0.99821707	0.00178293
node54	0.99600999	0.00399001
node55	0.99592723	0.00407277
node56	0.99970357	0.00029643
node57	0.96332601	0.03667399
node58	0.95703096	0.04296904
node59	0.93581020	0.06418980
node60	0.66214666	0.33785334
node61	0.42473677	0.57526323
node62	0.41419305	0.58580695
node63	0.19845639	0.80154361
node64	0.14063664	0.85936336
node65	0.17005840	0.82994160
node66	0.14463861	0.85536139
node67	0.52726386	0.47273614
node68	0.50665596	0.49334404
node69	0.49907902	0.50092098
node70	0.53390717	0.46609283
node71	0.18695560	0.81304440
node72	0.81721915	0.18278085
node73	0.98646351	0.01353649
node74	0.99274069	0.00725931
node75	0.98713691	0.01286309
node76	0.98388725	0.01611275
node77	0.98247765	0.01752235
node78	0.99779326	0.00220674
node79	0.99453775	0.00546225
node80	0.99655367	0.00344633
node81	0.99650380	0.00349620
node82	0.99088066	0.00911934
node83	0.99824798	0.00175202
node84	0.99983508	0.00016492
node85	0.99737569	0.00262431
node86	0.99406847	0.00593153
node87	0.99575488	0.00424512
node88	0.99947365	0.00052635
node89	0.99992074	0.00007926
node90	0.99984248	0.00015752
node91	0.99987336	0.00012664
node92	0.99970560	0.00029440
node93	0.88947627	0.11052373
