# Supplementary material for: A diminutive new basilosaurid whale reveals the trajectory of the cetacean life histories during the Eocene
Source: Commun Biol. 2023 Aug 10;6:707. doi: 10.1038/s42003-023-04986-w (PMC10415296; doi:10.1038/s42003-023-04986-w)
Supplement: Supplementary file 6 — Supplementary Data 3 [file 42003_2023_4986_MOESM6_ESM.zip › Supplementary Data 3/Supplementary Data 1_BTD_ASR/trait_0045_ASR.results.txt]

node48	0.97043188	0.02956812
node49	0.98552366	0.01447634
node50	0.99809045	0.00190955
node51	0.99776493	0.00223507
node52	0.99986367	0.00013633
node53	0.99968890	0.00031110
node54	0.99919609	0.00080391
node55	0.99989318	0.00010682
node56	0.99991667	0.00008333
node57	0.99995792	0.00004208
node58	0.99992192	0.00007808
node59	0.99915220	0.00084780
node60	0.99879809	0.00120191
node61	0.99901227	0.00098773
node62	0.99956003	0.00043997
node63	0.99728931	0.00271069
node64	0.97058382	0.02941618
node65	0.99563208	0.00436792
node66	0.96487285	0.03512715
node67	0.99936623	0.00063377
node68	0.99909357	0.00090643
node69	0.99955583	0.00044417
node70	0.99883434	0.00116566
node71	0.91968560	0.08031440
node72	0.99285098	0.00714902
node73	0.98946599	0.01053401
node74	0.73833770	0.26166230
node75	0.72812973	0.27187027
node76	0.71526711	0.28473289
node77	0.70123276	0.29876724
node78	0.07136396	0.92863604
node79	0.04690077	0.95309923
node80	0.03928080	0.96071920
node81	0.00490092	0.99509908
node82	0.00133539	0.99866461
node83	0.00343603	0.99656397
node84	0.00185340	0.99814660
node85	0.99843145	0.00156855
node86	0.99758242	0.00241758
node87	0.99804330	0.00195670
node88	0.99974459	0.00025541
node89	0.99994106	0.00005894
node90	0.99990987	0.00009013
node91	0.99989938	0.00010062
node92	0.99987569	0.00012431
node93	0.99828941	0.00171059
