# Supplementary material for: A diminutive new basilosaurid whale reveals the trajectory of the cetacean life histories during the Eocene
Source: Commun Biol. 2023 Aug 10;6:707. doi: 10.1038/s42003-023-04986-w (PMC10415296; doi:10.1038/s42003-023-04986-w)
Supplement: Supplementary file 6 — Supplementary Data 3 [file 42003_2023_4986_MOESM6_ESM.zip › Supplementary Data 3/Supplementary Data 1_BTD_ASR/trait_0046_ASR.results.txt]

node48	0.98760618	0.01239382
node49	0.99435601	0.00564399
node50	0.99951973	0.00048027
node51	0.99990187	0.00009813
node52	0.99990876	0.00009124
node53	0.99799255	0.00200745
node54	0.99883843	0.00116157
node55	0.99979955	0.00020045
node56	0.99904064	0.00095936
node57	0.99988446	0.00011554
node58	0.99997607	0.00002393
node59	0.99998361	0.00001639
node60	0.99997251	0.00002749
node61	0.99986526	0.00013474
node62	0.99998410	0.00001590
node63	0.99995630	0.00004370
node64	0.99993390	0.00006610
node65	0.99856828	0.00143172
node66	0.97740451	0.02259549
node67	0.99987007	0.00012993
node68	0.99780564	0.00219436
node69	0.99750935	0.00249065
node70	0.97784190	0.02215810
node71	0.92186678	0.07813322
node72	0.99945106	0.00054894
node73	0.99666818	0.00333182
node74	0.71909989	0.28090011
node75	0.71274868	0.28725132
node76	0.70434894	0.29565106
node77	0.69550491	0.30449509
node78	0.03125333	0.96874667
node79	0.00285932	0.99714068
node80	0.00173730	0.99826270
node81	0.00420652	0.99579348
node82	0.00069099	0.99930901
node83	0.00172749	0.99827251
node84	0.00895370	0.99104630
node85	0.99959020	0.00040980
node86	0.99894647	0.00105353
node87	0.99907757	0.00092243
node88	0.99992249	0.00007751
node89	0.99995871	0.00004129
node90	0.99996089	0.00003911
node91	0.99996031	0.00003969
node92	0.99875119	0.00124881
node93	0.99896650	0.00103350
