# Supplementary material for: A diminutive new basilosaurid whale reveals the trajectory of the cetacean life histories during the Eocene
Source: Commun Biol. 2023 Aug 10;6:707. doi: 10.1038/s42003-023-04986-w (PMC10415296; doi:10.1038/s42003-023-04986-w)
Supplement: Supplementary file 6 — Supplementary Data 3 [file 42003_2023_4986_MOESM6_ESM.zip › Supplementary Data 3/Supplementary Data 1_BTD_ASR/trait_0047_ASR.results.txt]

node48	0.07478728	0.92521272
node49	0.03278439	0.96721561
node50	0.00889218	0.99110782
node51	0.00757707	0.99242293
node52	0.00579324	0.99420676
node53	0.01817576	0.98182424
node54	0.01145827	0.98854173
node55	0.00109866	0.99890134
node56	0.00034586	0.99965414
node57	0.00830984	0.99169016
node58	0.00860448	0.99139552
node59	0.00225261	0.99774739
node60	0.00105764	0.99894236
node61	0.00070210	0.99929790
node62	0.00202944	0.99797056
node63	0.00279098	0.99720902
node64	0.04012262	0.95987738
node65	0.00642259	0.99357741
node66	0.02964546	0.97035454
node67	0.04400426	0.95599574
node68	0.62634245	0.37365755
node69	0.80950392	0.19049608
node70	0.84459818	0.15540182
node71	0.97865593	0.02134407
node72	0.04001150	0.95998850
node73	0.05704200	0.94295800
node74	0.09451661	0.90548339
node75	0.14704864	0.85295136
node76	0.19866599	0.80133401
node77	0.23884481	0.76115519
node78	0.19604305	0.80395695
node79	0.27014857	0.72985143
node80	0.28222661	0.71777339
node81	0.32483983	0.67516017
node82	0.36822373	0.63177627
node83	0.38115929	0.61884071
node84	0.26377563	0.73622437
node85	0.06589360	0.93410640
node86	0.11277601	0.88722399
node87	0.15077022	0.84922978
node88	0.07559760	0.92440240
node89	0.06852490	0.93147510
node90	0.05987137	0.94012863
node91	0.03990637	0.96009363
node92	0.12953933	0.87046067
node93	0.58525190	0.41474810
