# Supplementary material for: A diminutive new basilosaurid whale reveals the trajectory of the cetacean life histories during the Eocene
Source: Commun Biol. 2023 Aug 10;6:707. doi: 10.1038/s42003-023-04986-w (PMC10415296; doi:10.1038/s42003-023-04986-w)
Supplement: Supplementary file 6 — Supplementary Data 3 [file 42003_2023_4986_MOESM6_ESM.zip › Supplementary Data 3/Supplementary Data 1_BTD_ASR/trait_0048_ASR.results.txt]

node48	0.98935175	0.01064825
node49	0.99506534	0.00493466
node50	0.99941521	0.00058479
node51	0.99913457	0.00086543
node52	0.99996770	0.00003230
node53	0.99989792	0.00010208
node54	0.99967681	0.00032319
node55	0.99996045	0.00003955
node56	0.99997572	0.00002428
node57	0.99999305	0.00000695
node58	0.99999493	0.00000507
node59	0.99998929	0.00001071
node60	0.99997984	0.00002016
node61	0.99986504	0.00013496
node62	0.99996709	0.00003291
node63	0.99995572	0.00004428
node64	0.99919137	0.00080863
node65	0.99976436	0.00023564
node66	0.99711386	0.00288614
node67	0.99918471	0.00081529
node68	0.97809472	0.02190528
node69	0.97177746	0.02822254
node70	0.95520244	0.04479756
node71	0.90685526	0.09314474
node72	0.99916432	0.00083568
node73	0.99683485	0.00316515
node74	0.72265708	0.27734292
node75	0.71689055	0.28310945
node76	0.70959673	0.29040327
node77	0.70103609	0.29896391
node78	0.03186155	0.96813845
node79	0.00279932	0.99720068
node80	0.00180621	0.99819379
node81	0.00531832	0.99468168
node82	0.00379412	0.99620588
node83	0.00031950	0.99968050
node84	0.00840895	0.99159105
node85	0.99961272	0.00038728
node86	0.99911688	0.00088312
node87	0.99923602	0.00076398
node88	0.99993315	0.00006685
node89	0.99996462	0.00003538
node90	0.99996816	0.00003184
node91	0.99996839	0.00003161
node92	0.99882870	0.00117130
node93	0.99910022	0.00089978
