# Supplementary material for: A diminutive new basilosaurid whale reveals the trajectory of the cetacean life histories during the Eocene
Source: Commun Biol. 2023 Aug 10;6:707. doi: 10.1038/s42003-023-04986-w (PMC10415296; doi:10.1038/s42003-023-04986-w)
Supplement: Supplementary file 6 — Supplementary Data 3 [file 42003_2023_4986_MOESM6_ESM.zip › Supplementary Data 3/Supplementary Data 1_BTD_ASR/trait_0049_ASR.results.txt]

node48	0.97661156	0.02338844
node49	0.98753843	0.01246157
node50	0.99520611	0.00479389
node51	0.99942678	0.00057322
node52	0.99112790	0.00887210
node53	0.05466698	0.94533302
node54	0.03618970	0.96381030
node55	0.02452566	0.97547434
node56	0.06097081	0.93902919
node57	0.99957383	0.00042617
node58	0.99994767	0.00005233
node59	0.99997542	0.00002458
node60	0.99997403	0.00002597
node61	0.99997617	0.00002383
node62	0.99998437	0.00001563
node63	0.99979837	0.00020163
node64	0.99991145	0.00008855
node65	0.98557234	0.01442766
node66	0.99868927	0.00131073
node67	0.99988671	0.00011329
node68	0.99743077	0.00256923
node69	0.98880581	0.01119419
node70	0.47789475	0.52210525
node71	0.48245861	0.51754139
node72	0.99993100	0.00006900
node73	0.99998044	0.00001956
node74	0.99993211	0.00006789
node75	0.99994317	0.00005683
node76	0.99984750	0.00015250
node77	0.99782065	0.00217935
node78	0.99949839	0.00050161
node79	0.99910655	0.00089345
node80	0.99906550	0.00093450
node81	0.99432909	0.00567091
node82	0.99943566	0.00056434
node83	0.99973596	0.00026404
node84	0.99990980	0.00009020
node85	0.99995227	0.00004773
node86	0.99996216	0.00003784
node87	0.99997778	0.00002222
node88	0.99987230	0.00012770
node89	0.99994797	0.00005203
node90	0.99993413	0.00006587
node91	0.99991496	0.00008504
node92	0.99990216	0.00009784
node93	0.99987646	0.00012354
