# Supplementary material for: A diminutive new basilosaurid whale reveals the trajectory of the cetacean life histories during the Eocene
Source: Commun Biol. 2023 Aug 10;6:707. doi: 10.1038/s42003-023-04986-w (PMC10415296; doi:10.1038/s42003-023-04986-w)
Supplement: Supplementary file 6 — Supplementary Data 3 [file 42003_2023_4986_MOESM6_ESM.zip › Supplementary Data 3/Supplementary Data 1_BTD_ASR/trait_0050_ASR.results.txt]

node48	0.05139775	0.94860225
node49	0.03674037	0.96325963
node50	0.02659740	0.97340260
node51	0.05404276	0.94595724
node52	0.00978892	0.99021108
node53	0.00952385	0.99047615
node54	0.00766344	0.99233656
node55	0.00581295	0.99418705
node56	0.03807477	0.96192523
node57	0.00905983	0.99094017
node58	0.00845222	0.99154778
node59	0.00737738	0.99262262
node60	0.00591642	0.99408358
node61	0.00394122	0.99605878
node62	0.00211689	0.99788311
node63	0.00580478	0.99419522
node64	0.02983600	0.97016400
node65	0.00994646	0.99005354
node66	0.01180287	0.98819713
node67	0.00164371	0.99835629
node68	0.00550625	0.99449375
node69	0.00645715	0.99354285
node70	0.00844163	0.99155837
node71	0.00782948	0.99217052
node72	0.00313924	0.99686076
node73	0.00368235	0.99631765
node74	0.02756424	0.97243576
node75	0.04254861	0.95745139
node76	0.06377196	0.93622804
node77	0.08776113	0.91223887
node78	0.08520976	0.91479024
node79	0.12612245	0.87387755
node80	0.13591060	0.86408940
node81	0.16851017	0.83148983
node82	0.20603856	0.79396144
node83	0.22403289	0.77596711
node84	0.11854497	0.88145503
node85	0.00373232	0.99626768
node86	0.02389622	0.97610378
node87	0.03939649	0.96060351
node88	0.00018253	0.99981747
node89	0.00002793	0.99997207
node90	0.00010729	0.99989271
node91	0.00100936	0.99899064
node92	0.00005949	0.99994051
node93	0.04215392	0.95784608
