# Supplementary material for: A diminutive new basilosaurid whale reveals the trajectory of the cetacean life histories during the Eocene
Source: Commun Biol. 2023 Aug 10;6:707. doi: 10.1038/s42003-023-04986-w (PMC10415296; doi:10.1038/s42003-023-04986-w)
Supplement: Supplementary file 6 — Supplementary Data 3 [file 42003_2023_4986_MOESM6_ESM.zip › Supplementary Data 3/Supplementary Data 1_BTD_ASR/trait_0051_ASR.results.txt]

node48	0.04143834	0.95856166
node49	0.02457778	0.97542222
node50	0.00354231	0.99645769
node51	0.00348772	0.99651228
node52	0.00078420	0.99921580
node53	0.00828607	0.99171393
node54	0.00803404	0.99196596
node55	0.00657997	0.99342003
node56	0.05166240	0.94833760
node57	0.00056565	0.99943435
node58	0.00019753	0.99980247
node59	0.00043013	0.99956987
node60	0.00010898	0.99989102
node61	0.00004765	0.99995235
node62	0.00007513	0.99992487
node63	0.00086048	0.99913952
node64	0.00287592	0.99712408
node65	0.01109402	0.98890598
node66	0.01648499	0.98351501
node67	0.00083520	0.99916480
node68	0.00206631	0.99793369
node69	0.00169599	0.99830401
node70	0.00765233	0.99234767
node71	0.01221389	0.98778611
node72	0.00733028	0.99266972
node73	0.01025053	0.98974947
node74	0.09173554	0.90826446
node75	0.11106917	0.88893083
node76	0.13686808	0.86313192
node77	0.16277024	0.83722976
node78	0.28889445	0.71110555
node79	0.47732792	0.52267208
node80	0.52014362	0.47985638
node81	0.68030417	0.31969583
node82	0.87191461	0.12808539
node83	0.98981203	0.01018797
node84	0.31295576	0.68704424
node85	0.00845166	0.99154834
node86	0.03745625	0.96254375
node87	0.05965840	0.94034160
node88	0.00069550	0.99930450
node89	0.00011497	0.99988503
node90	0.00030759	0.99969241
node91	0.00199603	0.99800397
node92	0.00017404	0.99982596
node93	0.00233309	0.99766691
