# Supplementary material for: A diminutive new basilosaurid whale reveals the trajectory of the cetacean life histories during the Eocene
Source: Commun Biol. 2023 Aug 10;6:707. doi: 10.1038/s42003-023-04986-w (PMC10415296; doi:10.1038/s42003-023-04986-w)
Supplement: Supplementary file 6 — Supplementary Data 3 [file 42003_2023_4986_MOESM6_ESM.zip › Supplementary Data 3/Supplementary Data 1_BTD_ASR/trait_0052_ASR.results.txt]

node48	0.05388286	0.94611714
node49	0.03522284	0.96477716
node50	0.00961765	0.99038235
node51	0.00786074	0.99213926
node52	0.00768266	0.99231734
node53	0.03686335	0.96313665
node54	0.04667401	0.95332599
node55	0.04805385	0.95194615
node56	0.53113606	0.46886394
node57	0.00879015	0.99120985
node58	0.00938065	0.99061935
node59	0.00917607	0.99082393
node60	0.00496765	0.99503235
node61	0.00103621	0.99896379
node62	0.00099971	0.99900029
node63	0.00276245	0.99723755
node64	0.00626884	0.99373116
node65	0.02805593	0.97194407
node66	0.03823675	0.96176325
node67	0.01055748	0.98944252
node68	0.00998259	0.99001741
node69	0.00713486	0.99286514
node70	0.01791836	0.98208164
node71	0.02308729	0.97691271
node72	0.10778918	0.89221082
node73	0.17647228	0.82352772
node74	0.15732760	0.84267240
node75	0.13623375	0.86376625
node76	0.11883004	0.88116996
node77	0.09411054	0.90588946
node78	0.21041696	0.78958304
node79	0.72990804	0.27009196
node80	0.84620246	0.15379754
node81	0.90424737	0.09575263
node82	0.99100319	0.00899681
node83	0.99859216	0.00140784
node84	0.12921213	0.87078787
node85	0.91539587	0.08460413
node86	0.93305067	0.06694933
node87	0.96956258	0.03043742
node88	0.99438695	0.00561305
node89	0.99853677	0.00146323
node90	0.99972640	0.00027360
node91	0.99967203	0.00032797
node92	0.99326476	0.00673524
node93	0.07501549	0.92498451
