# Supplementary material for: A diminutive new basilosaurid whale reveals the trajectory of the cetacean life histories during the Eocene
Source: Commun Biol. 2023 Aug 10;6:707. doi: 10.1038/s42003-023-04986-w (PMC10415296; doi:10.1038/s42003-023-04986-w)
Supplement: Supplementary file 6 — Supplementary Data 3 [file 42003_2023_4986_MOESM6_ESM.zip › Supplementary Data 3/Supplementary Data 1_BTD_ASR/trait_0053_ASR.results.txt]

node48	0.03297366	0.96702634
node49	0.01676591	0.98323409
node50	0.00192511	0.99807489
node51	0.00204893	0.99795107
node52	0.00043203	0.99956797
node53	0.00518484	0.99481516
node54	0.00479083	0.99520917
node55	0.00385117	0.99614883
node56	0.03798228	0.96201772
node57	0.00036781	0.99963219
node58	0.00016660	0.99983340
node59	0.00052607	0.99947393
node60	0.00047258	0.99952742
node61	0.00006041	0.99993959
node62	0.00003557	0.99996443
node63	0.00052996	0.99947004
node64	0.00185652	0.99814348
node65	0.00792885	0.99207115
node66	0.01173773	0.98826227
node67	0.00030933	0.99969067
node68	0.00112353	0.99887647
node69	0.00090789	0.99909211
node70	0.00477209	0.99522791
node71	0.00808657	0.99191343
node72	0.00257067	0.99742933
node73	0.00330502	0.99669498
node74	0.02954142	0.97045858
node75	0.04687146	0.95312854
node76	0.06952517	0.93047483
node77	0.09431678	0.90568322
node78	0.09022291	0.90977709
node79	0.13682317	0.86317683
node80	0.14746170	0.85253830
node81	0.18330328	0.81669672
node82	0.21918729	0.78081271
node83	0.23726827	0.76273173
node84	0.12635149	0.87364851
node85	0.00360272	0.99639728
node86	0.02710307	0.97289693
node87	0.04527427	0.95472573
node88	0.00029276	0.99970724
node89	0.00005587	0.99994413
node90	0.00016104	0.99983896
node91	0.00128683	0.99871317
node92	0.00010741	0.99989259
node93	0.00156922	0.99843078
