# Supplementary material for: A diminutive new basilosaurid whale reveals the trajectory of the cetacean life histories during the Eocene
Source: Commun Biol. 2023 Aug 10;6:707. doi: 10.1038/s42003-023-04986-w (PMC10415296; doi:10.1038/s42003-023-04986-w)
Supplement: Supplementary file 6 — Supplementary Data 3 [file 42003_2023_4986_MOESM6_ESM.zip › Supplementary Data 3/Supplementary Data 1_BTD_ASR/trait_0054_ASR.results.txt]

node48	0.13557814	0.86442186
node49	0.12492511	0.87507489
node50	0.11300571	0.88699429
node51	0.13399272	0.86600728
node52	0.09128474	0.90871526
node53	0.13489299	0.86510701
node54	0.15515333	0.84484667
node55	0.16556352	0.83443648
node56	0.18672229	0.81327771
node57	0.07642113	0.92357887
node58	0.07015982	0.92984018
node59	0.05756023	0.94243977
node60	0.04132860	0.95867140
node61	0.02560250	0.97439750
node62	0.01284119	0.98715881
node63	0.01576909	0.98423091
node64	0.03604023	0.96395977
node65	0.01867332	0.98132668
node66	0.01935743	0.98064257
node67	0.00658478	0.99341522
node68	0.01069803	0.98930197
node69	0.01163533	0.98836467
node70	0.01324528	0.98675472
node71	0.01108213	0.98891787
node72	0.00700594	0.99299406
node73	0.00675830	0.99324170
node74	0.03641814	0.96358186
node75	0.05318192	0.94681808
node76	0.07327118	0.92672882
node77	0.09495350	0.90504650
node78	0.09047834	0.90952166
node79	0.13723523	0.86276477
node80	0.14879633	0.85120367
node81	0.18541966	0.81458034
node82	0.22040898	0.77959102
node83	0.23695206	0.76304794
node84	0.12556036	0.87443964
node85	0.00582210	0.99417790
node86	0.03062438	0.96937562
node87	0.04822585	0.95177415
node88	0.00025336	0.99974664
node89	0.00003367	0.99996633
node90	0.00009381	0.99990619
node91	0.00087699	0.99912301
node92	0.00005412	0.99994588
node93	0.10472544	0.89527456
