# Supplementary material for: A diminutive new basilosaurid whale reveals the trajectory of the cetacean life histories during the Eocene
Source: Commun Biol. 2023 Aug 10;6:707. doi: 10.1038/s42003-023-04986-w (PMC10415296; doi:10.1038/s42003-023-04986-w)
Supplement: Supplementary file 6 — Supplementary Data 3 [file 42003_2023_4986_MOESM6_ESM.zip › Supplementary Data 3/Supplementary Data 1_BTD_ASR/trait_0055_ASR.results.txt]

node48	0.99600641	0.00399359
node49	0.99855431	0.00144569
node50	0.99988963	0.00011037
node51	0.99971222	0.00028778
node52	0.99996460	0.00003540
node53	0.99903120	0.00096880
node54	0.99906272	0.00093728
node55	0.99926704	0.00073296
node56	0.98353495	0.01646505
node57	0.99986796	0.00013204
node58	0.99984974	0.00015026
node59	0.99986448	0.00013552
node60	0.99998541	0.00001459
node61	0.99994890	0.00005110
node62	0.99999649	0.00000351
node63	0.99995025	0.00004975
node64	0.99963395	0.00036605
node65	0.99846944	0.00153056
node66	0.99769123	0.00230877
node67	0.99998094	0.00001906
node68	0.99988201	0.00011799
node69	0.99992878	0.00007122
node70	0.99918909	0.00081091
node71	0.99849328	0.00150672
node72	0.99958791	0.00041209
node73	0.99943343	0.00056657
node74	0.98742661	0.01257339
node75	0.97962945	0.02037055
node76	0.96890765	0.03109235
node77	0.95636015	0.04363985
node78	0.95957349	0.04042651
node79	0.93367721	0.06632279
node80	0.92781951	0.07218049
node81	0.90762476	0.09237524
node82	0.88465609	0.11534391
node83	0.87228607	0.12771393
node84	0.93982683	0.06017317
node85	0.99936432	0.00063568
node86	0.98942828	0.01057172
node87	0.98129042	0.01870958
node88	0.99997358	0.00002642
node89	0.99999653	0.00000347
node90	0.99998635	0.00001365
node91	0.99974758	0.00025242
node92	0.99999181	0.00000819
node93	0.98216926	0.01783074
