# Supplementary material for: A diminutive new basilosaurid whale reveals the trajectory of the cetacean life histories during the Eocene
Source: Commun Biol. 2023 Aug 10;6:707. doi: 10.1038/s42003-023-04986-w (PMC10415296; doi:10.1038/s42003-023-04986-w)
Supplement: Supplementary file 6 — Supplementary Data 3 [file 42003_2023_4986_MOESM6_ESM.zip › Supplementary Data 3/Supplementary Data 1_BTD_ASR/trait_0056_ASR.results.txt]

node48	0.01143889	0.96568332	0.01143890	0.01143889
node49	0.00574707	0.98275878	0.00574708	0.00574707
node50	0.00048134	0.99855597	0.00048135	0.00048134
node51	0.00063375	0.99809874	0.00063376	0.00063375
node52	0.00005351	0.99983946	0.00005352	0.00005351
node53	0.00109603	0.99671190	0.00109604	0.00109603
node54	0.00069526	0.99791422	0.00069526	0.00069526
node55	0.00008243	0.99975271	0.00008243	0.00008243
node56	0.00067249	0.99798253	0.00067249	0.00067249
node57	0.00006738	0.99979781	0.00006743	0.00006738
node58	0.00001780	0.99994653	0.00001787	0.00001780
node59	0.00008222	0.99975278	0.00008278	0.00008222
node60	0.00000930	0.99997067	0.00001073	0.00000930
node61	0.00000489	0.99997532	0.00001490	0.00000489
node62	0.00001318	0.99982136	0.00015230	0.00001316
node63	0.00012335	0.99957443	0.00017887	0.00012335
node64	0.00065517	0.99799798	0.00069168	0.00065517
node65	0.00288986	0.99128485	0.00293543	0.00288986
node66	0.00451287	0.98642454	0.00454973	0.00451286
node67	0.00063711	0.98233964	0.01638759	0.00063566
node68	0.00066922	0.99193694	0.00672523	0.00066861
node69	0.00044409	0.99551428	0.00359789	0.00044374
node70	0.00207588	0.99114877	0.00469976	0.00207559
node71	0.00338261	0.98883112	0.00440376	0.00338251
node72	0.00741502	0.40370217	0.58152799	0.00735482
node73	0.00200231	0.03910914	0.95697702	0.00191153
node74	0.00426640	0.03027494	0.96141879	0.00403987
node75	0.01567434	0.04039579	0.92847087	0.01545900
node76	0.02989435	0.05307703	0.88733934	0.02968928
node77	0.04526514	0.06657623	0.84308804	0.04507059
node78	0.00573328	0.00704109	0.98215412	0.00507151
node79	0.03248042	0.00692779	0.93259539	0.02799640
node80	0.04042068	0.00644582	0.93017200	0.02296150
node81	0.33334742	0.01923885	0.61963939	0.02777434
node82	0.72835625	0.00282438	0.26547917	0.00334020
node83	0.72453729	0.00209959	0.27104891	0.00231421
node84	0.00469808	0.00541854	0.98554136	0.00434202
node85	0.00027201	0.00327355	0.99619009	0.00026435
node86	0.00062742	0.00251022	0.99624020	0.00062216
node87	0.00056293	0.00156417	0.99731267	0.00056023
node88	0.00004009	0.00011943	0.99980060	0.00003988
node89	0.00000660	0.00000940	0.99997740	0.00000660
node90	0.00001282	0.00001297	0.99996139	0.00001282
node91	0.00001403	0.00001404	0.99995790	0.00001403
node92	0.00002177	0.00002191	0.99993455	0.00002177
node93	0.00057631	0.99827104	0.00057634	0.00057631
