# Supplementary material for: A diminutive new basilosaurid whale reveals the trajectory of the cetacean life histories during the Eocene
Source: Commun Biol. 2023 Aug 10;6:707. doi: 10.1038/s42003-023-04986-w (PMC10415296; doi:10.1038/s42003-023-04986-w)
Supplement: Supplementary file 6 — Supplementary Data 3 [file 42003_2023_4986_MOESM6_ESM.zip › Supplementary Data 3/Supplementary Data 1_BTD_ASR/trait_0057_ASR.results.txt]

node48	0.14337490	0.85662510
node49	0.13883866	0.86116134
node50	0.13535871	0.86464129
node51	0.61114619	0.38885381
node52	0.00662220	0.99337780
node53	0.00054607	0.99945393
node54	0.00068894	0.99931106
node55	0.00016782	0.99983218
node56	0.00147582	0.99852418
node57	0.00253387	0.99746613
node58	0.00033076	0.99966924
node59	0.00006445	0.99993555
node60	0.00003129	0.99996871
node61	0.00002059	0.99997941
node62	0.00001465	0.99998535
node63	0.00014997	0.99985003
node64	0.00008529	0.99991471
node65	0.00650889	0.99349111
node66	0.00961019	0.99038981
node67	0.00014498	0.99985502
node68	0.00044541	0.99955459
node69	0.00021709	0.99978291
node70	0.00071142	0.99928858
node71	0.06752453	0.93247547
node72	0.00205152	0.99794848
node73	0.00269141	0.99730859
node74	0.02656503	0.97343497
node75	0.04177105	0.95822895
node76	0.06143509	0.93856491
node77	0.08325771	0.91674229
node78	0.08062441	0.91937559
node79	0.12730161	0.87269839
node80	0.13701641	0.86298359
node81	0.16937605	0.83062395
node82	0.20274472	0.79725528
node83	0.22011803	0.77988197
node84	0.11256389	0.88743611
node85	0.00287228	0.99712772
node86	0.02451535	0.97548465
node87	0.04041040	0.95958960
node88	0.00022047	0.99977953
node89	0.00004367	0.99995633
node90	0.00014461	0.99985539
node91	0.00114105	0.99885895
node92	0.00009251	0.99990749
node93	0.00146303	0.99853697
