# Supplementary material for: A diminutive new basilosaurid whale reveals the trajectory of the cetacean life histories during the Eocene
Source: Commun Biol. 2023 Aug 10;6:707. doi: 10.1038/s42003-023-04986-w (PMC10415296; doi:10.1038/s42003-023-04986-w)
Supplement: Supplementary file 6 — Supplementary Data 3 [file 42003_2023_4986_MOESM6_ESM.zip › Supplementary Data 3/Supplementary Data 1_BTD_ASR/trait_0058_ASR.results.txt]

node48	0.44184964	0.55815036
node49	0.43732878	0.56267122
node50	0.42838521	0.57161479
node51	0.70317627	0.29682373
node52	0.02013035	0.97986965
node53	0.01224279	0.98775721
node54	0.00672103	0.99327897
node55	0.00089304	0.99910696
node56	0.00260899	0.99739101
node57	0.00911148	0.99088852
node58	0.00273634	0.99726366
node59	0.00258914	0.99741086
node60	0.00178088	0.99821912
node61	0.00028421	0.99971579
node62	0.00045825	0.99954175
node63	0.00064703	0.99935297
node64	0.00223957	0.99776043
node65	0.01082468	0.98917532
node66	0.01591899	0.98408101
node67	0.01631436	0.98368564
node68	0.00834872	0.99165128
node69	0.00612450	0.99387550
node70	0.01031840	0.98968160
node71	0.01129526	0.98870474
node72	0.57947874	0.42052126
node73	0.93408379	0.06591621
node74	0.93867423	0.06132577
node75	0.92185435	0.07814565
node76	0.89741275	0.10258725
node77	0.87082513	0.12917487
node78	0.95952069	0.04047931
node79	0.99487675	0.00512325
node80	0.99668341	0.00331659
node81	0.99188201	0.00811799
node82	0.99938724	0.00061276
node83	0.99977301	0.00022699
node84	0.90380682	0.09619318
node85	0.99455172	0.00544828
node86	0.99506612	0.00493388
node87	0.99694062	0.00305938
node88	0.99962377	0.00037623
node89	0.99985031	0.00014969
node90	0.99991302	0.00008698
node91	0.99989205	0.00010795
node92	0.99759709	0.00240291
node93	0.00330625	0.99669375
