# Supplementary material for: A diminutive new basilosaurid whale reveals the trajectory of the cetacean life histories during the Eocene
Source: Commun Biol. 2023 Aug 10;6:707. doi: 10.1038/s42003-023-04986-w (PMC10415296; doi:10.1038/s42003-023-04986-w)
Supplement: Supplementary file 6 — Supplementary Data 3 [file 42003_2023_4986_MOESM6_ESM.zip › Supplementary Data 3/Supplementary Data 1_BTD_ASR/trait_0059_ASR.results.txt]

node48	0.00658647	0.99341353
node49	0.00279716	0.99720284
node50	0.00024634	0.99975366
node51	0.00050666	0.99949334
node52	0.00002004	0.99997996
node53	0.00007375	0.99992625
node54	0.00055598	0.99944402
node55	0.00055913	0.99944087
node56	0.01891476	0.98108524
node57	0.00004618	0.99995382
node58	0.00000654	0.99999346
node59	0.00000588	0.99999412
node60	0.00000567	0.99999433
node61	0.00000340	0.99999660
node62	0.00000257	0.99999743
node63	0.00003543	0.99996457
node64	0.00002024	0.99997976
node65	0.00228596	0.99771404
node66	0.00357106	0.99642894
node67	0.00003454	0.99996546
node68	0.00013924	0.99986076
node69	0.00002828	0.99997172
node70	0.00003277	0.99996723
node71	0.00191703	0.99808297
node72	0.00076046	0.99923954
node73	0.00102350	0.99897650
node74	0.01626237	0.98373763
node75	0.02610586	0.97389414
node76	0.03875160	0.96124840
node77	0.05277148	0.94722852
node78	0.05000386	0.94999614
node79	0.07857566	0.92142434
node80	0.08516849	0.91483151
node81	0.10803809	0.89196191
node82	0.13326302	0.86673698
node83	0.14647966	0.85352034
node84	0.07231353	0.92768647
node85	0.00108687	0.99891313
node86	0.01260572	0.98739428
node87	0.02240368	0.97759632
node88	0.00005822	0.99994178
node89	0.00000808	0.99999192
node90	0.00003590	0.99996410
node91	0.00042579	0.99957421
node92	0.00001973	0.99998027
node93	0.00047521	0.99952479
