# Supplementary material for: A diminutive new basilosaurid whale reveals the trajectory of the cetacean life histories during the Eocene
Source: Commun Biol. 2023 Aug 10;6:707. doi: 10.1038/s42003-023-04986-w (PMC10415296; doi:10.1038/s42003-023-04986-w)
Supplement: Supplementary file 6 — Supplementary Data 3 [file 42003_2023_4986_MOESM6_ESM.zip › Supplementary Data 3/Supplementary Data 1_BTD_ASR/trait_0060_ASR.results.txt]

node48	0.31955410	0.33759358	0.34285232
node49	0.31576877	0.34011034	0.34412089
node50	0.31027947	0.34441508	0.34530545
node51	0.29544058	0.39368735	0.31087207
node52	0.30482776	0.33841703	0.35675521
node53	0.27107652	0.32796277	0.40096071
node54	0.21810017	0.31372707	0.46817276
node55	0.16121446	0.28784526	0.55094028
node56	0.17514135	0.29341584	0.53144281
node57	0.30744509	0.33756227	0.35499264
node58	0.30789973	0.33761470	0.35448557
node59	0.30735073	0.33851396	0.35413531
node60	0.30370112	0.34093215	0.35536673
node61	0.29845349	0.34055477	0.36099174
node62	0.31947675	0.34073467	0.33978858
node63	0.35086057	0.33891030	0.31022913
node64	0.40954744	0.33255673	0.25789583
node65	0.33582217	0.33525096	0.32892687
node66	0.32714676	0.33429427	0.33855897
node67	0.33600876	0.33687438	0.32711686
node68	0.35541913	0.33561580	0.30896507
node69	0.36390515	0.33546979	0.30062506
node70	0.34242029	0.33540878	0.32217093
node71	0.27041954	0.32995206	0.39962840
node72	0.33504207	0.33500789	0.32995004
node73	0.33455308	0.33444771	0.33099921
node74	0.33412867	0.33379153	0.33207980
node75	0.33386999	0.33359757	0.33253244
node76	0.33366202	0.33345650	0.33288148
node77	0.33353472	0.33338182	0.33308346
node78	0.33349047	0.33339185	0.33311768
node79	0.33333206	0.33334288	0.33332506
node80	0.33331594	0.33333907	0.33334499
node81	0.33331472	0.33333480	0.33335048
node82	0.33330225	0.33333355	0.33336420
node83	0.33330824	0.33333339	0.33335837
node84	0.33337108	0.33334786	0.33328106
node85	0.33387290	0.33402081	0.33210629
node86	0.33366778	0.33366195	0.33267027
node87	0.33352486	0.33351993	0.33295521
node88	0.33282620	0.33465769	0.33251611
node89	0.33220125	0.33598574	0.33181301
node90	0.32853920	0.34239913	0.32906167
node91	0.42273915	0.33437584	0.24288501
node92	0.33294140	0.33402725	0.33303135
node93	0.32174478	0.33435209	0.34390313
