# Supplementary material for: A diminutive new basilosaurid whale reveals the trajectory of the cetacean life histories during the Eocene
Source: Commun Biol. 2023 Aug 10;6:707. doi: 10.1038/s42003-023-04986-w (PMC10415296; doi:10.1038/s42003-023-04986-w)
Supplement: Supplementary file 6 — Supplementary Data 3 [file 42003_2023_4986_MOESM6_ESM.zip › Supplementary Data 3/Supplementary Data 1_BTD_ASR/trait_0061_ASR.results.txt]

node48	0.43052397	0.56947603
node49	0.42268826	0.57731174
node50	0.41557590	0.58442410
node51	0.66290837	0.33709163
node52	0.20439450	0.79560550
node53	0.16927067	0.83072933
node54	0.12746217	0.87253783
node55	0.10839810	0.89160190
node56	0.05519109	0.94480891
node57	0.16575403	0.83424597
node58	0.15907546	0.84092454
node59	0.12370010	0.87629990
node60	0.07753902	0.92246098
node61	0.04863448	0.95136552
node62	0.02128326	0.97871674
node63	0.01569513	0.98430487
node64	0.01586041	0.98413959
node65	0.04534236	0.95465764
node66	0.06476582	0.93523418
node67	0.01528772	0.98471228
node68	0.02484886	0.97515114
node69	0.02561826	0.97438174
node70	0.06124917	0.93875083
node71	0.21986807	0.78013193
node72	0.02372241	0.97627759
node73	0.02626359	0.97373641
node74	0.13472623	0.86527377
node75	0.19635848	0.80364152
node76	0.25330703	0.74669297
node77	0.28625512	0.71374488
node78	0.36498938	0.63501062
node79	0.52361698	0.47638302
node80	0.54646008	0.45353992
node81	0.69195362	0.30804638
node82	0.93006268	0.06993732
node83	0.90890658	0.09109342
node84	0.38435737	0.61564263
node85	0.02240461	0.97759539
node86	0.08937561	0.91062439
node87	0.11875625	0.88124375
node88	0.00443131	0.99556869
node89	0.00115504	0.99884496
node90	0.00046461	0.99953539
node91	0.00035428	0.99964572
node92	0.00942918	0.99057082
node93	0.21928765	0.78071235
