# Supplementary material for: A diminutive new basilosaurid whale reveals the trajectory of the cetacean life histories during the Eocene
Source: Commun Biol. 2023 Aug 10;6:707. doi: 10.1038/s42003-023-04986-w (PMC10415296; doi:10.1038/s42003-023-04986-w)
Supplement: Supplementary file 6 — Supplementary Data 3 [file 42003_2023_4986_MOESM6_ESM.zip › Supplementary Data 3/Supplementary Data 1_BTD_ASR/trait_0062_ASR.results.txt]

node48	0.28954806	0.43981927	0.27063267
node49	0.28444752	0.45249387	0.26305861
node50	0.28080469	0.46239428	0.25680103
node51	0.29136293	0.43437351	0.27426356
node52	0.27165505	0.48796051	0.24038444
node53	0.22920504	0.55696560	0.21382936
node54	0.19870244	0.61122581	0.19007175
node55	0.17501238	0.65652072	0.16846690
node56	0.11276783	0.77740172	0.10983045
node57	0.27944179	0.47625731	0.24430090
node58	0.28368263	0.47045106	0.24586631
node59	0.29035831	0.46284448	0.24679721
node60	0.29992640	0.45288290	0.24719070
node61	0.30976880	0.44488628	0.24534492
node62	0.31968891	0.44032398	0.23998711
node63	0.38891132	0.40290870	0.20817998
node64	0.56124926	0.27497686	0.16377388
node65	0.33131831	0.44665449	0.22202720
node66	0.29784690	0.48023515	0.22191795
node67	0.24956918	0.46071022	0.28972060
node68	0.21789530	0.53780340	0.24430130
node69	0.19722385	0.57800234	0.22477381
node70	0.22552572	0.52635792	0.24811636
node71	0.27785353	0.43322940	0.28891707
node72	0.22717587	0.36133687	0.41148726
node73	0.20277156	0.30742689	0.48980155
node74	0.22745763	0.31077932	0.46176305
node75	0.24383597	0.31563424	0.44052979
node76	0.26027171	0.31967949	0.42004880
node77	0.27564890	0.32278788	0.40156322
node78	0.26293608	0.30395830	0.43310562
node79	0.26883902	0.29296797	0.43819301
node80	0.26741002	0.28835301	0.44423697
node81	0.25274685	0.26707906	0.48017409
node82	0.20395087	0.20951750	0.58653163
node83	0.15508686	0.15845750	0.68645564
node84	0.28549857	0.31338441	0.40111702
node85	0.15965758	0.22498003	0.61536239
node86	0.19512308	0.24865353	0.55622339
node87	0.21891174	0.26433180	0.51675646
node88	0.03689802	0.04811325	0.91498873
node89	0.01939049	0.02869145	0.95191806
node90	0.01392203	0.02929670	0.95678127
node91	0.02133957	0.07502180	0.90363863
node92	0.02385634	0.02794808	0.94819558
node93	0.29658839	0.43142588	0.27198573
