# Supplementary material for: A diminutive new basilosaurid whale reveals the trajectory of the cetacean life histories during the Eocene
Source: Commun Biol. 2023 Aug 10;6:707. doi: 10.1038/s42003-023-04986-w (PMC10415296; doi:10.1038/s42003-023-04986-w)
Supplement: Supplementary file 6 — Supplementary Data 3 [file 42003_2023_4986_MOESM6_ESM.zip › Supplementary Data 3/Supplementary Data 1_BTD_ASR/trait_0063_ASR.results.txt]

node48	0.61969797	0.26853897	0.11176306
node49	0.64432238	0.26105461	0.09462301
node50	0.72398959	0.23402139	0.04198902
node51	0.88748501	0.08600820	0.02650679
node52	0.64663074	0.31764366	0.03572560
node53	0.67525298	0.28374790	0.04099912
node54	0.70667169	0.26562122	0.02770709
node55	0.72002354	0.25815515	0.02182131
node56	0.32170351	0.62627585	0.05202064
node57	0.53505296	0.41500820	0.04993884
node58	0.38498820	0.55508962	0.05992218
node59	0.29386877	0.64698791	0.05914332
node60	0.19905329	0.74521046	0.05573625
node61	0.15494693	0.79312234	0.05193073
node62	0.04086013	0.92909220	0.03004767
node63	0.02594785	0.95510628	0.01894587
node64	0.01900928	0.96590294	0.01508778
node65	0.03403179	0.93713179	0.02883642
node66	0.04115559	0.92204825	0.03679616
node67	0.03564968	0.91649425	0.04785607
node68	0.03288717	0.92686415	0.04024868
node69	0.03094750	0.93134999	0.03770251
node70	0.07376683	0.84658634	0.07964683
node71	0.16265646	0.67085882	0.16648472
node72	0.05273211	0.76763763	0.17963026
node73	0.05416632	0.68637189	0.25946179
node74	0.07565447	0.66031672	0.26402881
node75	0.08643081	0.64894915	0.26462004
node76	0.10995954	0.62549285	0.26454761
node77	0.13741083	0.59753715	0.26505202
node78	0.09714414	0.64032900	0.26252686
node79	0.08810283	0.64379747	0.26809970
node80	0.08445014	0.66531070	0.25023916
node81	0.06759237	0.75051745	0.18189018
node82	0.01390553	0.89671158	0.08938289
node83	0.01405504	0.88573617	0.10020879
node84	0.17251297	0.53419151	0.29329552
node85	0.06913049	0.53309660	0.39777291
node86	0.10040321	0.51105051	0.38854628
node87	0.11889959	0.50342388	0.37767653
node88	0.00389412	0.00943067	0.98667521
node89	0.00091032	0.00165224	0.99743744
node90	0.00024390	0.00030209	0.99945401
node91	0.00024567	0.00024907	0.99950526
node92	0.00243576	0.00293268	0.99463156
node93	0.37303074	0.50882132	0.11814794
