# Supplementary material for: A diminutive new basilosaurid whale reveals the trajectory of the cetacean life histories during the Eocene
Source: Commun Biol. 2023 Aug 10;6:707. doi: 10.1038/s42003-023-04986-w (PMC10415296; doi:10.1038/s42003-023-04986-w)
Supplement: Supplementary file 6 — Supplementary Data 3 [file 42003_2023_4986_MOESM6_ESM.zip › Supplementary Data 3/Supplementary Data 1_BTD_ASR/trait_0064_ASR.results.txt]

node48	0.54661183	0.45338817
node49	0.54832824	0.45167176
node50	0.55078731	0.44921269
node51	0.54464216	0.45535784
node52	0.55591742	0.44408258
node53	0.53912248	0.46087752
node54	0.53420254	0.46579746
node55	0.53242502	0.46757498
node56	0.52780689	0.47219311
node57	0.55874664	0.44125336
node58	0.55915338	0.44084662
node59	0.56287412	0.43712588
node60	0.56789179	0.43210821
node61	0.57325980	0.42674020
node62	0.57427087	0.42572913
node63	0.54310660	0.45689340
node64	0.53823019	0.46176981
node65	0.46142717	0.53857283
node66	0.42290613	0.57709387
node67	0.62744827	0.37255173
node68	0.60330950	0.39669050
node69	0.59853560	0.40146440
node70	0.58473521	0.41526479
node71	0.55034815	0.44965185
node72	0.67264155	0.32735845
node73	0.71683439	0.28316561
node74	0.66277623	0.33722377
node75	0.64596067	0.35403933
node76	0.61988433	0.38011567
node77	0.60158997	0.39841003
node78	0.55655499	0.44344501
node79	0.46600741	0.53399259
node80	0.44926339	0.55073661
node81	0.36962282	0.63037718
node82	0.26401241	0.73598759
node83	0.16939558	0.83060442
node84	0.54083365	0.45916635
node85	0.77323258	0.22676742
node86	0.73465054	0.26534946
node87	0.70948956	0.29051044
node88	0.96709054	0.03290946
node89	0.97718599	0.02281401
node90	0.99219819	0.00780181
node91	0.99149021	0.00850979
node92	0.90300133	0.09699867
node93	0.54765761	0.45234239
