# Supplementary material for: A diminutive new basilosaurid whale reveals the trajectory of the cetacean life histories during the Eocene
Source: Commun Biol. 2023 Aug 10;6:707. doi: 10.1038/s42003-023-04986-w (PMC10415296; doi:10.1038/s42003-023-04986-w)
Supplement: Supplementary file 6 — Supplementary Data 3 [file 42003_2023_4986_MOESM6_ESM.zip › Supplementary Data 3/Supplementary Data 1_BTD_ASR/trait_0065_ASR.results.txt]

node48	0.23067935	0.73179960	0.03752105
node49	0.23082376	0.73384922	0.03532702
node50	0.22705258	0.74235102	0.03059640
node51	0.58353818	0.37266489	0.04379693
node52	0.08760609	0.89926001	0.01313390
node53	0.04417500	0.94753527	0.00828973
node54	0.01472428	0.98166658	0.00360914
node55	0.00423955	0.99508248	0.00067797
node56	0.00164914	0.99725817	0.00109269
node57	0.08761241	0.89920425	0.01318334
node58	0.08901273	0.89673873	0.01424854
node59	0.09762100	0.88691309	0.01546591
node60	0.09722445	0.88739647	0.01537908
node61	0.09508210	0.89123884	0.01367906
node62	0.09903712	0.88976843	0.01119445
node63	0.02546275	0.96990037	0.00463688
node64	0.02072977	0.97444284	0.00482739
node65	0.02229579	0.97079350	0.00691071
node66	0.01826298	0.97336419	0.00837283
node67	0.32360233	0.64938727	0.02701040
node68	0.31957803	0.63618496	0.04423701
node69	0.32091055	0.63209723	0.04699222
node70	0.32055973	0.61073714	0.06870313
node71	0.34074821	0.52659669	0.13265510
node72	0.80757780	0.17532270	0.01709950
node73	0.92481956	0.06652952	0.00865092
node74	0.92956024	0.05659073	0.01384903
node75	0.90166390	0.06985083	0.02848527
node76	0.85542197	0.08987184	0.05470619
node77	0.81397713	0.10801021	0.07801266
node78	0.94478987	0.03909161	0.01611852
node79	0.98521397	0.00901038	0.00577565
node80	0.98414585	0.00933391	0.00652024
node81	0.99040915	0.00556564	0.00402521
node82	0.99813247	0.00126123	0.00060630
node83	0.99750986	0.00203013	0.00046001
node84	0.87407474	0.07325075	0.05267451
node85	0.94407648	0.04703278	0.00889074
node86	0.90588077	0.06555751	0.02856172
node87	0.83723517	0.09917474	0.06359009
node88	0.99940156	0.00050500	0.00009344
node89	0.99993508	0.00005032	0.00001460
node90	0.99999241	0.00000482	0.00000277
node91	0.99997523	0.00001240	0.00001237
node92	0.99932949	0.00035016	0.00032035
node93	0.12494178	0.80988978	0.06516844
