# Supplementary material for: A diminutive new basilosaurid whale reveals the trajectory of the cetacean life histories during the Eocene
Source: Commun Biol. 2023 Aug 10;6:707. doi: 10.1038/s42003-023-04986-w (PMC10415296; doi:10.1038/s42003-023-04986-w)
Supplement: Supplementary file 6 — Supplementary Data 3 [file 42003_2023_4986_MOESM6_ESM.zip › Supplementary Data 3/Supplementary Data 1_BTD_ASR/trait_0066_ASR.results.txt]

node48	0.55981656	0.44018344
node49	0.56559227	0.43440773
node50	0.57518546	0.42481454
node51	0.28091072	0.71908928
node52	0.98672882	0.01327118
node53	0.99788808	0.00211192
node54	0.99548289	0.00451711
node55	0.99477111	0.00522889
node56	0.99560556	0.00439444
node57	0.99498088	0.00501912
node58	0.99919203	0.00080797
node59	0.99976378	0.00023622
node60	0.99944680	0.00055320
node61	0.99954289	0.00045711
node62	0.99994347	0.00005653
node63	0.99980907	0.00019093
node64	0.99988653	0.00011347
node65	0.99241308	0.00758692
node66	0.98858998	0.01141002
node67	0.99987428	0.00012572
node68	0.99942804	0.00057196
node69	0.99974825	0.00025175
node70	0.99920153	0.00079847
node71	0.92163502	0.07836498
node72	0.99876349	0.00123651
node73	0.99865786	0.00134214
node74	0.96946707	0.03053293
node75	0.95173924	0.04826076
node76	0.92649149	0.07350851
node77	0.89983183	0.10016817
node78	0.90403886	0.09596114
node79	0.85413856	0.14586144
node80	0.84312082	0.15687918
node81	0.80900316	0.19099684
node82	0.77035692	0.22964308
node83	0.74917713	0.25082287
node84	0.86589769	0.13410231
node85	0.99966952	0.00033048
node86	0.99846019	0.00153981
node87	0.99851611	0.00148389
node88	0.99986727	0.00013273
node89	0.99995178	0.00004822
node90	0.99982137	0.00017863
node91	0.99852842	0.00147158
node92	0.99989674	0.00010326
node93	0.99783841	0.00216159
