# Supplementary material for: A diminutive new basilosaurid whale reveals the trajectory of the cetacean life histories during the Eocene
Source: Commun Biol. 2023 Aug 10;6:707. doi: 10.1038/s42003-023-04986-w (PMC10415296; doi:10.1038/s42003-023-04986-w)
Supplement: Supplementary file 6 — Supplementary Data 3 [file 42003_2023_4986_MOESM6_ESM.zip › Supplementary Data 3/Supplementary Data 1_BTD_ASR/trait_0067_ASR.results.txt]

node48	0.41207330	0.58792670
node49	0.41038926	0.58961074
node50	0.39733458	0.60266542
node51	0.68156427	0.31843573
node52	0.03864366	0.96135634
node53	0.03823025	0.96176975
node54	0.03482394	0.96517606
node55	0.03122715	0.96877285
node56	0.01879755	0.98120245
node57	0.01530292	0.98469708
node58	0.00232559	0.99767441
node59	0.00163642	0.99836358
node60	0.00044637	0.99955363
node61	0.00057218	0.99942782
node62	0.00009158	0.99990842
node63	0.00046697	0.99953303
node64	0.00155798	0.99844202
node65	0.00729079	0.99270921
node66	0.01054149	0.98945851
node67	0.00050664	0.99949336
node68	0.00396488	0.99603512
node69	0.00425626	0.99574374
node70	0.03757265	0.96242735
node71	0.11491719	0.88508281
node72	0.00302952	0.99697048
node73	0.00406371	0.99593629
node74	0.03754315	0.96245685
node75	0.06147546	0.93852454
node76	0.08296079	0.91703921
node77	0.11253613	0.88746387
node78	0.09897231	0.90102769
node79	0.16355939	0.83644061
node80	0.18106767	0.81893233
node81	0.22182927	0.77817073
node82	0.25867933	0.74132067
node83	0.27984892	0.72015108
node84	0.13516011	0.86483989
node85	0.00431848	0.99568152
node86	0.03356254	0.96643746
node87	0.05724877	0.94275123
node88	0.00045187	0.99954813
node89	0.00007250	0.99992750
node90	0.00022449	0.99977551
node91	0.00158488	0.99841512
node92	0.00014352	0.99985648
node93	0.00261769	0.99738231
