# Supplementary material for: A diminutive new basilosaurid whale reveals the trajectory of the cetacean life histories during the Eocene
Source: Commun Biol. 2023 Aug 10;6:707. doi: 10.1038/s42003-023-04986-w (PMC10415296; doi:10.1038/s42003-023-04986-w)
Supplement: Supplementary file 6 — Supplementary Data 3 [file 42003_2023_4986_MOESM6_ESM.zip › Supplementary Data 3/Supplementary Data 1_BTD_ASR/trait_0068_ASR.results.txt]

node48	0.03806694	0.96193306
node49	0.02424378	0.97575622
node50	0.00099718	0.99900282
node51	0.00011974	0.99988026
node52	0.00005052	0.99994948
node53	0.00024647	0.99975353
node54	0.00122787	0.99877213
node55	0.00126655	0.99873345
node56	0.02833611	0.97166389
node57	0.00001057	0.99998943
node58	0.00001233	0.99998767
node59	0.00015730	0.99984270
node60	0.00005181	0.99994819
node61	0.00014609	0.99985391
node62	0.00002005	0.99997995
node63	0.00010399	0.99989601
node64	0.00006844	0.99993156
node65	0.00484232	0.99515768
node66	0.00766554	0.99233446
node67	0.00003664	0.99996336
node68	0.00054792	0.99945208
node69	0.00043099	0.99956901
node70	0.00272837	0.99727163
node71	0.00378668	0.99621332
node72	0.00004183	0.99995817
node73	0.00001495	0.99998505
node74	0.00004447	0.99995553
node75	0.00004070	0.99995930
node76	0.00007853	0.99992147
node77	0.00152560	0.99847440
node78	0.00054978	0.99945022
node79	0.00035606	0.99964394
node80	0.00028704	0.99971296
node81	0.00057743	0.99942257
node82	0.00364950	0.99635050
node83	0.03170071	0.96829929
node84	0.00283708	0.99716292
node85	0.00006969	0.99993031
node86	0.00082416	0.99917584
node87	0.00082740	0.99917260
node88	0.00008042	0.99991958
node89	0.00002678	0.99997322
node90	0.00011308	0.99988692
node91	0.00088241	0.99911759
node92	0.00005720	0.99994280
node93	0.00009893	0.99990107
