# Supplementary material for: A diminutive new basilosaurid whale reveals the trajectory of the cetacean life histories during the Eocene
Source: Commun Biol. 2023 Aug 10;6:707. doi: 10.1038/s42003-023-04986-w (PMC10415296; doi:10.1038/s42003-023-04986-w)
Supplement: Supplementary file 6 — Supplementary Data 3 [file 42003_2023_4986_MOESM6_ESM.zip › Supplementary Data 3/Supplementary Data 1_BTD_ASR/trait_0069_ASR.results.txt]

node48	0.38023941	0.11495835	0.30193231	0.09794253	0.10492740
node49	0.39762029	0.10686885	0.30988404	0.08901105	0.09661577
node50	0.41864382	0.09715279	0.31893390	0.07815277	0.08711672
node51	0.69986302	0.05677249	0.14383881	0.04738853	0.05213715
node52	0.28202575	0.11255711	0.42482317	0.08482803	0.09576594
node53	0.19335100	0.34095910	0.25561732	0.10290712	0.10716546
node54	0.15511628	0.45153891	0.20167831	0.09431176	0.09735474
node55	0.12957310	0.52452519	0.17136169	0.08602139	0.08851863
node56	0.07789227	0.70744605	0.09709294	0.05837232	0.05919642
node57	0.20083101	0.07969290	0.52805589	0.08808811	0.10333209
node58	0.16492718	0.06588275	0.57392658	0.08910895	0.10615454
node59	0.14706580	0.06065083	0.57034912	0.09985688	0.12207737
node60	0.12525000	0.05531502	0.56110000	0.11495605	0.14337893
node61	0.09903140	0.04376287	0.55954650	0.12867386	0.16898537
node62	0.08428917	0.03673157	0.56139562	0.13508472	0.18249892
node63	0.05728633	0.03161658	0.64830162	0.14937559	0.11341988
node64	0.03626065	0.02427287	0.68533836	0.18901090	0.06511722
node65	0.06866790	0.05159768	0.64266517	0.12929904	0.10777021
node66	0.07098407	0.05885744	0.65263995	0.11628321	0.10123533
node67	0.08096484	0.03180210	0.24461641	0.16035292	0.48226373
node68	0.14395966	0.04912571	0.17572814	0.31353764	0.31764885
node69	0.15793720	0.04948312	0.15295816	0.35428095	0.28534057
node70	0.24196189	0.06518992	0.14515078	0.30030143	0.24739598
node71	0.63530679	0.05842403	0.08167410	0.12078983	0.10380525
node72	0.00837628	0.00450522	0.02261825	0.01335398	0.95114627
node73	0.00157172	0.00101470	0.00731152	0.00227495	0.98782711
node74	0.00240431	0.00217207	0.01303127	0.00264363	0.97974872
node75	0.00078834	0.00074663	0.00559580	0.00084649	0.99202274
node76	0.00193993	0.00191605	0.01155236	0.00196147	0.98263019
node77	0.03886706	0.03885291	0.29379296	0.03887660	0.58961047
node78	0.03127811	0.03121396	0.46809651	0.03134894	0.43806248
node79	0.03772910	0.03770552	0.51120044	0.03774964	0.37561530
node80	0.03762736	0.03760775	0.56522062	0.03764124	0.32190303
node81	0.05393206	0.05392329	0.53079456	0.05393971	0.30741038
node82	0.03677913	0.03677601	0.55925649	0.03678235	0.33040602
node83	0.04421540	0.04421413	0.29178861	0.04421689	0.57556497
node84	0.04053082	0.04050008	0.65427837	0.04055680	0.22413393
node85	0.00025687	0.00022576	0.00070974	0.00031662	0.99849101
node86	0.00018206	0.00017761	0.00025085	0.00019141	0.99919807
node87	0.00081930	0.00081651	0.00086842	0.00082719	0.99666858
node88	0.00209130	0.00208183	0.00218880	0.00210791	0.99153016
node89	0.00091150	0.00090803	0.00093646	0.00091625	0.99632776
node90	0.00166560	0.00166464	0.00167461	0.00166768	0.99332747
node91	0.00032605	0.00032592	0.00032719	0.00032628	0.99869456
node92	0.00476464	0.00476331	0.00477697	0.00476775	0.98092733
node93	0.10429308	0.05548698	0.69801170	0.06693104	0.07527720
