# Supplementary material for: A diminutive new basilosaurid whale reveals the trajectory of the cetacean life histories during the Eocene
Source: Commun Biol. 2023 Aug 10;6:707. doi: 10.1038/s42003-023-04986-w (PMC10415296; doi:10.1038/s42003-023-04986-w)
Supplement: Supplementary file 6 — Supplementary Data 3 [file 42003_2023_4986_MOESM6_ESM.zip › Supplementary Data 3/Supplementary Data 1_BTD_ASR/trait_0070_ASR.results.txt]

node48	0.94410289	0.02794854	0.02794857
node49	0.97136133	0.01431932	0.01431935
node50	0.99501744	0.00249126	0.00249130
node51	0.99538988	0.00230505	0.00230507
node52	0.99753951	0.00123022	0.00123027
node53	0.87507367	0.06246314	0.06246319
node54	0.82412010	0.08793993	0.08793997
node55	0.79793226	0.10103385	0.10103389
node56	0.74643514	0.12678241	0.12678245
node57	0.99984286	0.00007854	0.00007860
node58	0.99996486	0.00001752	0.00001762
node59	0.99995419	0.00002242	0.00002339
node60	0.99988622	0.00005099	0.00006279
node61	0.99938153	0.00025849	0.00035998
node62	0.99968436	0.00005970	0.00025594
node63	0.99955132	0.00019258	0.00025610
node64	0.99979695	0.00009707	0.00010598
node65	0.98418292	0.00788564	0.00793144
node66	0.97693768	0.01151193	0.01155039
node67	0.98454938	0.00140253	0.01404809
node68	0.99581479	0.00084576	0.00333945
node69	0.99868698	0.00029420	0.00101882
node70	0.99966577	0.00012322	0.00021101
node71	0.99053311	0.00471522	0.00475167
node72	0.37215945	0.01707310	0.61076745
node73	0.01393770	0.00266825	0.98339405
node74	0.00460397	0.00394967	0.99144636
node75	0.00395544	0.00905773	0.98698683
node76	0.00057038	0.00107015	0.99835947
node77	0.00303655	0.00335872	0.99360473
node78	0.01300884	0.00956383	0.97742733
node79	0.09159393	0.06116935	0.84723672
node80	0.11296997	0.05361600	0.83341403
node81	0.82822271	0.04795954	0.12381775
node82	0.85151127	0.09848111	0.05000762
node83	0.49052361	0.45018528	0.05929111
node84	0.01122783	0.00956017	0.97921200
node85	0.00079902	0.00020487	0.99899611
node86	0.00010891	0.00006824	0.99982285
node87	0.00052151	0.00049768	0.99898081
node88	0.00020630	0.00018557	0.99960813
node89	0.00004885	0.00004771	0.99990344
node90	0.00006241	0.00006227	0.99987532
node91	0.00007215	0.00007214	0.99985571
node92	0.00010512	0.00010506	0.99978982
node93	0.99678544	0.00160727	0.00160729
