# Supplementary material for: A diminutive new basilosaurid whale reveals the trajectory of the cetacean life histories during the Eocene
Source: Commun Biol. 2023 Aug 10;6:707. doi: 10.1038/s42003-023-04986-w (PMC10415296; doi:10.1038/s42003-023-04986-w)
Supplement: Supplementary file 6 — Supplementary Data 3 [file 42003_2023_4986_MOESM6_ESM.zip › Supplementary Data 3/Supplementary Data 1_BTD_ASR/trait_0071_ASR.results.txt]

node48	0.03556083	0.93111949	0.03331968
node49	0.02025778	0.96120102	0.01854120
node50	0.00409091	0.99238263	0.00352646
node51	0.00465105	0.99090319	0.00444576
node52	0.00100685	0.99839821	0.00059494
node53	0.00546082	0.99290178	0.00163740
node54	0.03609014	0.95779238	0.00611748
node55	0.04963418	0.94530942	0.00505640
node56	0.00179930	0.99776334	0.00043736
node57	0.00064787	0.99879142	0.00056071
node58	0.00012182	0.99977052	0.00010766
node59	0.00008988	0.99982861	0.00008151
node60	0.00018434	0.99968153	0.00013413
node61	0.00077845	0.99869767	0.00052388
node62	0.00086481	0.99869638	0.00043881
node63	0.00075429	0.99863965	0.00060606
node64	0.00030133	0.99941293	0.00028574
node65	0.01359498	0.97292405	0.01348097
node66	0.02123081	0.95763152	0.02113767
node67	0.02529499	0.96466279	0.01004222
node68	0.01551404	0.97642571	0.00806025
node69	0.01202189	0.98135634	0.00662177
node70	0.01651359	0.97143824	0.01204817
node71	0.01629725	0.96875173	0.01495102
node72	0.42267252	0.47347841	0.10384907
node73	0.68387460	0.17166930	0.14445610
node74	0.54905327	0.07925978	0.37168695
node75	0.08097725	0.01868683	0.90033592
node76	0.04863811	0.01541973	0.93594216
node77	0.08595453	0.05770454	0.85634093
node78	0.70041140	0.08660364	0.21298496
node79	0.62294753	0.15880781	0.21824466
node80	0.62754085	0.18921478	0.18324437
node81	0.76922667	0.11668215	0.11409118
node82	0.96355419	0.01858374	0.01786207
node83	0.96682456	0.01689325	0.01628219
node84	0.81327136	0.06098727	0.12574137
node85	0.96648575	0.01199742	0.02151683
node86	0.99647761	0.00148133	0.00204106
node87	0.99677743	0.00146036	0.00176221
node88	0.96807445	0.00523845	0.02668710
node89	0.99754564	0.00054087	0.00191349
node90	0.99929135	0.00029748	0.00041117
node91	0.99967413	0.00015781	0.00016806
node92	0.99948562	0.00021874	0.00029564
node93	0.00321276	0.99357960	0.00320764
