# Supplementary material for: A diminutive new basilosaurid whale reveals the trajectory of the cetacean life histories during the Eocene
Source: Commun Biol. 2023 Aug 10;6:707. doi: 10.1038/s42003-023-04986-w (PMC10415296; doi:10.1038/s42003-023-04986-w)
Supplement: Supplementary file 6 — Supplementary Data 3 [file 42003_2023_4986_MOESM6_ESM.zip › Supplementary Data 3/Supplementary Data 1_BTD_ASR/trait_0072_ASR.results.txt]

node48	0.95803018	0.04196982
node49	0.97434503	0.02565497
node50	0.99734647	0.00265353
node51	0.99726241	0.00273759
node52	0.99982867	0.00017133
node53	0.99940909	0.00059091
node54	0.99773979	0.00226021
node55	0.99767616	0.00232384
node56	0.95854603	0.04145397
node57	0.99997101	0.00002899
node58	0.99997833	0.00002167
node59	0.99995216	0.00004784
node60	0.99992645	0.00007355
node61	0.99972576	0.00027424
node62	0.99994733	0.00005267
node63	0.99972934	0.00027066
node64	0.99982380	0.00017620
node65	0.99076561	0.00923439
node66	0.98588622	0.01411378
node67	0.99985922	0.00014078
node68	0.99938198	0.00061802
node69	0.99976718	0.00023282
node70	0.99976997	0.00023003
node71	0.99439528	0.00560472
node72	0.99904076	0.00095924
node73	0.99932106	0.00067894
node74	0.99621196	0.00378804
node75	0.99543906	0.00456094
node76	0.99604018	0.00395982
node77	0.96463480	0.03536520
node78	0.92621176	0.07378824
node79	0.87014415	0.12985585
node80	0.85805070	0.14194930
node81	0.81791473	0.18208527
node82	0.77682071	0.22317929
node83	0.75591321	0.24408679
node84	0.88307140	0.11692860
node85	0.99768597	0.00231403
node86	0.97162569	0.02837431
node87	0.95032930	0.04967070
node88	0.99967428	0.00032572
node89	0.99991490	0.00008510
node90	0.99972282	0.00027718
node91	0.99826427	0.00173573
node92	0.99985001	0.00014999
node93	0.99809041	0.00190959
