# Supplementary material for: A diminutive new basilosaurid whale reveals the trajectory of the cetacean life histories during the Eocene
Source: Commun Biol. 2023 Aug 10;6:707. doi: 10.1038/s42003-023-04986-w (PMC10415296; doi:10.1038/s42003-023-04986-w)
Supplement: Supplementary file 6 — Supplementary Data 3 [file 42003_2023_4986_MOESM6_ESM.zip › Supplementary Data 3/Supplementary Data 1_BTD_ASR/trait_0073_ASR.results.txt]

node48	0.92287652	0.07079777	0.00632571
node49	0.94908883	0.04803737	0.00287380
node50	0.97453112	0.02480087	0.00066801
node51	0.98531505	0.01441068	0.00027427
node52	0.97447292	0.02465208	0.00087500
node53	0.00265226	0.05796421	0.93938353
node54	0.00076424	0.02530223	0.97393353
node55	0.00001354	0.00376741	0.99621905
node56	0.00000054	0.00073725	0.99926221
node57	0.99812560	0.00187115	0.00000325
node58	0.99925406	0.00074524	0.00000070
node59	0.99950763	0.00049184	0.00000053
node60	0.99877168	0.00122622	0.00000210
node61	0.99573992	0.00422820	0.00003188
node62	0.99488539	0.00508929	0.00002532
node63	0.99303999	0.00690911	0.00005090
node64	0.99772725	0.00226702	0.00000573
node65	0.90784560	0.08258284	0.00957156
node66	0.85530302	0.12557392	0.01912306
node67	0.96533536	0.03374528	0.00091936
node68	0.98435024	0.01540499	0.00024477
node69	0.99212165	0.00782971	0.00004864
node70	0.99256689	0.00736891	0.00006420
node71	0.82698672	0.14663406	0.02637922
node72	0.30879316	0.34602346	0.34518338
node73	0.02081980	0.33321294	0.64596726
node74	0.00989997	0.35839547	0.63170456
node75	0.01249026	0.49680468	0.49070506
node76	0.01132149	0.69423431	0.29444420
node77	0.05701563	0.62440552	0.31857885
node78	0.00190806	0.09183225	0.90625969
node79	0.00169047	0.05521499	0.94309454
node80	0.00112895	0.04366511	0.95520594
node81	0.00284774	0.05936942	0.93778284
node82	0.00194940	0.04656813	0.95148247
node83	0.01354466	0.11140742	0.87504792
node84	0.00197356	0.06211677	0.93590967
node85	0.00077420	0.06061604	0.93860976
node86	0.00074469	0.04274072	0.95651459
node87	0.00038166	0.02347662	0.97614172
node88	0.00001427	0.00470182	0.99528391
node89	0.00000031	0.00074019	0.99925950
node90	0.00000052	0.00064563	0.99935385
node91	0.00000054	0.00064706	0.99935240
node92	0.00000070	0.00065436	0.99934494
node93	0.99303076	0.00686988	0.00009936
