# Supplementary material for: A diminutive new basilosaurid whale reveals the trajectory of the cetacean life histories during the Eocene
Source: Commun Biol. 2023 Aug 10;6:707. doi: 10.1038/s42003-023-04986-w (PMC10415296; doi:10.1038/s42003-023-04986-w)
Supplement: Supplementary file 6 — Supplementary Data 3 [file 42003_2023_4986_MOESM6_ESM.zip › Supplementary Data 3/Supplementary Data 1_BTD_ASR/trait_0074_ASR.results.txt]

node48	0.59087916	0.40912084
node49	0.59403071	0.40596929
node50	0.59662471	0.40337529
node51	0.80218182	0.19781818
node52	0.45274443	0.54725557
node53	0.42927649	0.57072351
node54	0.66052225	0.33947775
node55	0.75168593	0.24831407
node56	0.99220594	0.00779406
node57	0.39979591	0.60020409
node58	0.33852730	0.66147270
node59	0.26267311	0.73732689
node60	0.20866699	0.79133301
node61	0.14593144	0.85406856
node62	0.09097966	0.90902034
node63	0.09956187	0.90043813
node64	0.11397158	0.88602842
node65	0.16333352	0.83666648
node66	0.20128273	0.79871727
node67	0.00674355	0.99325645
node68	0.00364530	0.99635470
node69	0.00228162	0.99771838
node70	0.00331303	0.99668697
node71	0.13831088	0.86168912
node72	0.00380098	0.99619902
node73	0.00079715	0.99920285
node74	0.00204887	0.99795113
node75	0.00538545	0.99461455
node76	0.00719660	0.99280340
node77	0.06979113	0.93020887
node78	0.00846831	0.99153169
node79	0.01882476	0.98117524
node80	0.01692573	0.98307427
node81	0.03439980	0.96560020
node82	0.02936848	0.97063152
node83	0.09560167	0.90439833
node84	0.01939577	0.98060423
node85	0.00060706	0.99939294
node86	0.00443210	0.99556790
node87	0.00366448	0.99633552
node88	0.00067705	0.99932295
node89	0.00013542	0.99986458
node90	0.00029674	0.99970326
node91	0.00046736	0.99953264
node92	0.00029398	0.99970602
node93	0.37235741	0.62764259
