# Supplementary material for: A diminutive new basilosaurid whale reveals the trajectory of the cetacean life histories during the Eocene
Source: Commun Biol. 2023 Aug 10;6:707. doi: 10.1038/s42003-023-04986-w (PMC10415296; doi:10.1038/s42003-023-04986-w)
Supplement: Supplementary file 6 — Supplementary Data 3 [file 42003_2023_4986_MOESM6_ESM.zip › Supplementary Data 3/Supplementary Data 1_BTD_ASR/trait_0075_ASR.results.txt]

node48	0.37616859	0.62383141
node49	0.36951086	0.63048914
node50	0.35892664	0.64107336
node51	0.70236921	0.29763079
node52	0.01407989	0.98592011
node53	0.00094392	0.99905608
node54	0.00101944	0.99898056
node55	0.00015084	0.99984916
node56	0.00008250	0.99991750
node57	0.00076668	0.99923332
node58	0.00016326	0.99983674
node59	0.00040029	0.99959971
node60	0.00012768	0.99987232
node61	0.00027215	0.99972785
node62	0.00004892	0.99995108
node63	0.00026082	0.99973918
node64	0.00016327	0.99983673
node65	0.00954112	0.99045888
node66	0.01431020	0.98568980
node67	0.00010151	0.99989849
node68	0.00061818	0.99938182
node69	0.00020652	0.99979348
node70	0.00020099	0.99979901
node71	0.00625696	0.99374304
node72	0.00060706	0.99939294
node73	0.00012478	0.99987522
node74	0.00102199	0.99897801
node75	0.00036875	0.99963125
node76	0.00146090	0.99853910
node77	0.03406924	0.96593076
node78	0.07214315	0.92785685
node79	0.12824638	0.87175362
node80	0.14106462	0.85893538
node81	0.18151501	0.81848499
node82	0.22341278	0.77658722
node83	0.24423743	0.75576257
node84	0.11561539	0.88438461
node85	0.00007209	0.99992791
node86	0.00009517	0.99990483
node87	0.00073673	0.99926327
node88	0.00018105	0.99981895
node89	0.00005567	0.99994433
node90	0.00010458	0.99989542
node91	0.00012373	0.99987627
node92	0.00012521	0.99987479
node93	0.00020123	0.99979877
