# Supplementary material for: A diminutive new basilosaurid whale reveals the trajectory of the cetacean life histories during the Eocene
Source: Commun Biol. 2023 Aug 10;6:707. doi: 10.1038/s42003-023-04986-w (PMC10415296; doi:10.1038/s42003-023-04986-w)
Supplement: Supplementary file 6 — Supplementary Data 3 [file 42003_2023_4986_MOESM6_ESM.zip › Supplementary Data 3/Supplementary Data 1_BTD_ASR/trait_0076_ASR.results.txt]

node48	0.37845027	0.04023734	0.58131239
node49	0.38077562	0.02802520	0.59119918
node50	0.38234103	0.01643779	0.60122118
node51	0.97130873	0.00213815	0.02655312
node52	0.01021082	0.00088964	0.98889954
node53	0.00074991	0.00031441	0.99893568
node54	0.00081605	0.00067098	0.99851297
node55	0.00009952	0.00008864	0.99981184
node56	0.00006316	0.00006278	0.99987406
node57	0.00056815	0.00008376	0.99934809
node58	0.00008637	0.00002298	0.99989065
node59	0.00003313	0.00002939	0.99993748
node60	0.00005426	0.00007598	0.99986976
node61	0.00025084	0.00051342	0.99923574
node62	0.00009019	0.00056407	0.99934574
node63	0.00017290	0.00028402	0.99954308
node64	0.00010196	0.00011277	0.99978527
node65	0.00721092	0.00729779	0.98549129
node66	0.01121980	0.01128799	0.97749221
node67	0.00152742	0.02095944	0.97751314
node68	0.00109939	0.00613792	0.99276269
node69	0.00027753	0.00127712	0.99844535
node70	0.00014903	0.00026981	0.99958116
node71	0.00438850	0.00442276	0.99118874
node72	0.01192556	0.59616186	0.39191258
node73	0.00104775	0.97594357	0.02300868
node74	0.00048988	0.98746522	0.01204490
node75	0.00027332	0.99728510	0.00244158
node76	0.00114082	0.99661073	0.00224845
node77	0.02979658	0.93939222	0.03081120
node78	0.00732884	0.88970082	0.10297034
node79	0.00460624	0.91903528	0.07635848
node80	0.00236755	0.96504678	0.03258567
node81	0.00164271	0.98103144	0.01732585
node82	0.00627120	0.94020845	0.05352035
node83	0.03047341	0.54319720	0.42632939
node84	0.03222334	0.49356201	0.47421465
node85	0.00012985	0.99875544	0.00111471
node86	0.00007611	0.99976569	0.00015820
node87	0.00061426	0.99872888	0.00065686
node88	0.00009702	0.99976793	0.00013505
node89	0.00002658	0.99994460	0.00002882
node90	0.00005928	0.99988129	0.00005943
node91	0.00006302	0.99987395	0.00006303
node92	0.00007772	0.99984444	0.00007784
node93	0.00150411	0.00147687	0.99701902
