# Supplementary material for: A diminutive new basilosaurid whale reveals the trajectory of the cetacean life histories during the Eocene
Source: Commun Biol. 2023 Aug 10;6:707. doi: 10.1038/s42003-023-04986-w (PMC10415296; doi:10.1038/s42003-023-04986-w)
Supplement: Supplementary file 6 — Supplementary Data 3 [file 42003_2023_4986_MOESM6_ESM.zip › Supplementary Data 3/Supplementary Data 1_BTD_ASR/trait_0077_ASR.results.txt]

node48	0.33832484	0.66167516
node49	0.33003344	0.66996656
node50	0.32090383	0.67909617
node51	0.69483735	0.30516265
node52	0.02065441	0.97934559
node53	0.01023888	0.98976112
node54	0.02818673	0.97181327
node55	0.03732561	0.96267439
node56	0.00161303	0.99838697
node57	0.00886962	0.99113038
node58	0.00265498	0.99734502
node59	0.00204302	0.99795698
node60	0.00052678	0.99947322
node61	0.00079492	0.99920508
node62	0.00013117	0.99986883
node63	0.00046702	0.99953298
node64	0.00025560	0.99974440
node65	0.01352260	0.98647740
node66	0.02038944	0.97961056
node67	0.00016549	0.99983451
node68	0.00095989	0.99904011
node69	0.00055539	0.99944461
node70	0.00166311	0.99833689
node71	0.10758946	0.89241054
node72	0.00096797	0.99903203
node73	0.00040424	0.99959576
node74	0.00504532	0.99495468
node75	0.00654194	0.99345806
node76	0.00531449	0.99468551
node77	0.04310369	0.95689631
node78	0.09033241	0.90966759
node79	0.16458589	0.83541411
node80	0.18000017	0.81999983
node81	0.22476389	0.77523611
node82	0.27241834	0.72758166
node83	0.29712336	0.70287664
node84	0.14199870	0.85800130
node85	0.00011379	0.99988621
node86	0.00015716	0.99984284
node87	0.00097109	0.99902891
node88	0.00033442	0.99966558
node89	0.00011656	0.99988344
node90	0.00022784	0.99977216
node91	0.00020614	0.99979386
node92	0.00021527	0.99978473
node93	0.00444822	0.99555178
