# Supplementary material for: A diminutive new basilosaurid whale reveals the trajectory of the cetacean life histories during the Eocene
Source: Commun Biol. 2023 Aug 10;6:707. doi: 10.1038/s42003-023-04986-w (PMC10415296; doi:10.1038/s42003-023-04986-w)
Supplement: Supplementary file 6 — Supplementary Data 3 [file 42003_2023_4986_MOESM6_ESM.zip › Supplementary Data 3/Supplementary Data 1_BTD_ASR/trait_0078_ASR.results.txt]

node48	0.98856369	0.01124366	0.00019265
node49	0.99581838	0.00414139	0.00004023
node50	0.99942653	0.00057302	0.00000045
node51	0.99933576	0.00066363	0.00000061
node52	0.99957027	0.00042969	0.00000004
node53	0.99691742	0.00307350	0.00000908
node54	0.99655618	0.00343226	0.00001156
node55	0.99665033	0.00333875	0.00001092
node56	0.99763928	0.00235431	0.00000641
node57	0.99874123	0.00125860	0.00000017
node58	0.99840188	0.00159806	0.00000006
node59	0.98096741	0.01902950	0.00000309
node60	0.96165596	0.03834278	0.00000126
node61	0.43369850	0.56622293	0.00007857
node62	0.01119658	0.98879276	0.00001066
node63	0.00192467	0.99801641	0.00005892
node64	0.00018704	0.99978176	0.00003120
node65	0.00447521	0.99262344	0.00290135
node66	0.00593298	0.98947376	0.00459326
node67	0.00040652	0.99957810	0.00001538
node68	0.00027610	0.99956537	0.00015853
node69	0.00004986	0.99991719	0.00003295
node70	0.00003089	0.99993967	0.00002944
node71	0.00164768	0.99670518	0.00164714
node72	0.00030443	0.99955382	0.00014175
node73	0.00001934	0.99996861	0.00001205
node74	0.00006834	0.99986194	0.00006972
node75	0.00058720	0.99882456	0.00058824
node76	0.00075580	0.99848777	0.00075643
node77	0.01883190	0.96233559	0.01883251
node78	0.00023284	0.99943515	0.00033201
node79	0.00018191	0.99870292	0.00111517
node80	0.00020406	0.99738867	0.00240727
node81	0.00173966	0.94522342	0.05303692
node82	0.00012267	0.89279454	0.10708279
node83	0.00000173	0.02983681	0.97016146
node84	0.00144021	0.99706298	0.00149681
node85	0.00003153	0.99993772	0.00003075
node86	0.00048318	0.99903412	0.00048270
node87	0.00046375	0.99907277	0.00046348
node88	0.00002827	0.99994348	0.00002825
node89	0.00000784	0.99998432	0.00000784
node90	0.00001530	0.99996940	0.00001530
node91	0.00001618	0.99996764	0.00001618
node92	0.00002145	0.99995710	0.00002145
node93	0.99876341	0.00123561	0.00000098
