# Supplementary material for: A diminutive new basilosaurid whale reveals the trajectory of the cetacean life histories during the Eocene
Source: Commun Biol. 2023 Aug 10;6:707. doi: 10.1038/s42003-023-04986-w (PMC10415296; doi:10.1038/s42003-023-04986-w)
Supplement: Supplementary file 6 — Supplementary Data 3 [file 42003_2023_4986_MOESM6_ESM.zip › Supplementary Data 3/Supplementary Data 1_BTD_ASR/trait_0079_ASR.results.txt]

node48	0.03929531	0.94916150	0.01135748	0.00018571
node49	0.02052379	0.97328681	0.00611618	0.00007322
node50	0.00239019	0.99683939	0.00076953	0.00000089
node51	0.00230276	0.99624419	0.00145090	0.00000215
node52	0.00023282	0.99967399	0.00009318	0.00000001
node53	0.00049894	0.99927289	0.00022810	0.00000007
node54	0.00240365	0.99690730	0.00068831	0.00000074
node55	0.00253602	0.99737076	0.00009320	0.00000002
node56	0.04824964	0.95168676	0.00006358	0.00000002
node57	0.00022287	0.99962214	0.00015493	0.00000006
node58	0.00006203	0.99989356	0.00004440	0.00000001
node59	0.00006277	0.99988200	0.00005522	0.00000001
node60	0.00027506	0.99942670	0.00029807	0.00000017
node61	0.00004044	0.99984627	0.00011328	0.00000001
node62	0.00002054	0.99956411	0.00041534	0.00000001
node63	0.00020711	0.99951565	0.00027719	0.00000005
node64	0.00014980	0.99971254	0.00013764	0.00000002
node65	0.00840594	0.98428691	0.00726184	0.00004531
node66	0.01300091	0.97575926	0.01115032	0.00008951
node67	0.00007524	0.97099667	0.02891429	0.00001380
node68	0.00050624	0.99112715	0.00835844	0.00000817
node69	0.00017880	0.99792066	0.00190022	0.00000032
node70	0.00019460	0.99937417	0.00043114	0.00000009
node71	0.00644910	0.98766835	0.00585620	0.00002635
node72	0.00025156	0.40664185	0.58910800	0.00399859
node73	0.00000712	0.04128829	0.95055190	0.00815269
node74	0.00006282	0.02469432	0.70631239	0.26893047
node75	0.00091835	0.03673899	0.68537645	0.27696621
node76	0.00238415	0.05204973	0.65862341	0.28694271
node77	0.00473843	0.06781826	0.62951718	0.29792613
node78	0.00000027	0.00031441	0.07987717	0.91980815
node79	0.00000019	0.00007164	0.02217206	0.97775611
node80	0.00000000	0.00000687	0.00768485	0.99230828
node81	0.00000000	0.00000079	0.00116938	0.99882983
node82	0.00000000	0.00000007	0.00032858	0.99967135
node83	0.00000000	0.00000003	0.00018458	0.99981539
node84	0.00000100	0.00025584	0.04593335	0.95380981
node85	0.00000019	0.00225107	0.99723035	0.00051839
node86	0.00000004	0.00029904	0.99955124	0.00014968
node87	0.00000068	0.00067063	0.99871170	0.00061699
node88	0.00000006	0.00023365	0.99958219	0.00018410
node89	0.00000000	0.00003981	0.99992010	0.00004009
node90	0.00000001	0.00006379	0.99986352	0.00007268
node91	0.00000001	0.00007156	0.99984729	0.00008114
node92	0.00000001	0.00009406	0.99979890	0.00010703
node93	0.00180376	0.99653086	0.00166211	0.00000327
