# Supplementary material for: A diminutive new basilosaurid whale reveals the trajectory of the cetacean life histories during the Eocene
Source: Commun Biol. 2023 Aug 10;6:707. doi: 10.1038/s42003-023-04986-w (PMC10415296; doi:10.1038/s42003-023-04986-w)
Supplement: Supplementary file 6 — Supplementary Data 3 [file 42003_2023_4986_MOESM6_ESM.zip › Supplementary Data 3/Supplementary Data 1_BTD_ASR/trait_0080_ASR.results.txt]

node48	0.82551368	0.17018498	0.00430134
node49	0.83315758	0.16474922	0.00209320
node50	0.84327980	0.15629795	0.00042225
node51	0.93433405	0.06532282	0.00034313
node52	0.80242576	0.19739488	0.00017936
node53	0.86022215	0.13863561	0.00114224
node54	0.88922892	0.10977343	0.00099765
node55	0.91351941	0.08566619	0.00081440
node56	0.95536139	0.04418840	0.00045021
node57	0.31689789	0.68254410	0.00055801
node58	0.01553235	0.98423901	0.00022864
node59	0.00937686	0.99006852	0.00055462
node60	0.00137561	0.99797004	0.00065435
node61	0.00091317	0.99864245	0.00044438
node62	0.00025893	0.99964476	0.00009631
node63	0.00156450	0.99801919	0.00041631
node64	0.00201453	0.99790073	0.00008474
node65	0.03215343	0.93679643	0.03105014
node66	0.05498051	0.89110936	0.05391013
node67	0.00038172	0.99928521	0.00033307
node68	0.00237854	0.99527985	0.00234161
node69	0.00262692	0.99477849	0.00259459
node70	0.02941842	0.94119418	0.02938740
node71	0.09234513	0.81533752	0.09231735
node72	0.00207170	0.99589596	0.00203234
node73	0.00260469	0.99482309	0.00257222
node74	0.02265874	0.95471400	0.02262726
node75	0.03928890	0.92145285	0.03925825
node76	0.05980844	0.88041280	0.05977876
node77	0.08123892	0.83755055	0.08121053
node78	0.08188545	0.83625761	0.08185694
node79	0.12081661	0.75839340	0.12078999
node80	0.13056884	0.73888847	0.13054269
node81	0.15887278	0.68227888	0.15884834
node82	0.18681833	0.62638573	0.18679594
node83	0.19945420	0.60111314	0.19943266
node84	0.11394217	0.77214243	0.11391540
node85	0.00270961	0.99460397	0.00268642
node86	0.02552943	0.94896339	0.02550718
node87	0.04102293	0.91797599	0.04100108
node88	0.00015802	0.99968489	0.00015709
node89	0.00001938	0.99996130	0.00001932
node90	0.00009510	0.99980981	0.00009509
node91	0.00074344	0.99851312	0.00074344
node92	0.00003695	0.99992611	0.00003694
node93	0.00670278	0.99236281	0.00093441
