# Supplementary material for: A diminutive new basilosaurid whale reveals the trajectory of the cetacean life histories during the Eocene
Source: Commun Biol. 2023 Aug 10;6:707. doi: 10.1038/s42003-023-04986-w (PMC10415296; doi:10.1038/s42003-023-04986-w)
Supplement: Supplementary file 6 — Supplementary Data 3 [file 42003_2023_4986_MOESM6_ESM.zip › Supplementary Data 3/Supplementary Data 1_BTD_ASR/trait_0081_ASR.results.txt]

node48	0.10841933	0.89158067
node49	0.10086298	0.89913702
node50	0.09073359	0.90926641
node51	0.04582418	0.95417582
node52	0.12810829	0.87189171
node53	0.06152933	0.93847067
node54	0.02320400	0.97679600
node55	0.00429958	0.99570042
node56	0.00458069	0.99541931
node57	0.51394416	0.48605584
node58	0.68987909	0.31012091
node59	0.69657179	0.30342821
node60	0.67042595	0.32957405
node61	0.63966269	0.36033731
node62	0.61676086	0.38323914
node63	0.65844791	0.34155209
node64	0.98444991	0.01555009
node65	0.54676933	0.45323067
node66	0.46540488	0.53459512
node67	0.03573488	0.96426512
node68	0.01808094	0.98191906
node69	0.01291548	0.98708452
node70	0.01552137	0.98447863
node71	0.01099099	0.98900901
node72	0.01529532	0.98470468
node73	0.00085044	0.99914956
node74	0.00025917	0.99974083
node75	0.00022526	0.99977474
node76	0.00158927	0.99841073
node77	0.04213419	0.95786581
node78	0.00142304	0.99857696
node79	0.00103555	0.99896445
node80	0.00085647	0.99914353
node81	0.00083920	0.99916080
node82	0.00054261	0.99945739
node83	0.00044254	0.99955746
node84	0.00619260	0.99380740
node85	0.00012393	0.99987607
node86	0.00012086	0.99987914
node87	0.00153343	0.99846657
node88	0.00020114	0.99979886
node89	0.00005090	0.99994910
node90	0.00009928	0.99990072
node91	0.00011447	0.99988553
node92	0.00011784	0.99988216
node93	0.98881252	0.01118748
