# Supplementary material for: A diminutive new basilosaurid whale reveals the trajectory of the cetacean life histories during the Eocene
Source: Commun Biol. 2023 Aug 10;6:707. doi: 10.1038/s42003-023-04986-w (PMC10415296; doi:10.1038/s42003-023-04986-w)
Supplement: Supplementary file 6 — Supplementary Data 3 [file 42003_2023_4986_MOESM6_ESM.zip › Supplementary Data 3/Supplementary Data 1_BTD_ASR/trait_0082_ASR.results.txt]

node48	0.00099708	0.02928399	0.96971893
node49	0.00042032	0.01765635	0.98192333
node50	0.00000636	0.00224003	0.99775361
node51	0.00000734	0.00247322	0.99751944
node52	0.00000012	0.00028054	0.99971934
node53	0.00000091	0.00064840	0.99935069
node54	0.00001311	0.00227724	0.99770965
node55	0.00000921	0.00220714	0.99778365
node56	0.00164471	0.03744810	0.96090719
node57	0.00000018	0.00027003	0.99972979
node58	0.00000001	0.00008965	0.99991034
node59	0.00000006	0.00013782	0.99986212
node60	0.00000112	0.00065360	0.99934528
node61	0.00000090	0.00058515	0.99941395
node62	0.00000002	0.00010140	0.99989858
node63	0.00000016	0.00030940	0.99969044
node64	0.00000009	0.00019339	0.99980652
node65	0.00008142	0.00797315	0.99194543
node66	0.00014328	0.01185919	0.98799753
node67	0.00000021	0.00031793	0.99968186
node68	0.00000179	0.00071842	0.99927979
node69	0.00000008	0.00024260	0.99975732
node70	0.00000015	0.00024196	0.99975789
node71	0.00005473	0.00709808	0.99284719
node72	0.00001306	0.00299235	0.99699459
node73	0.00001891	0.00392040	0.99606069
node74	0.00118580	0.03055009	0.96826411
node75	0.00257350	0.04791649	0.94951001
node76	0.00491904	0.06901079	0.92607017
node77	0.00852502	0.09196226	0.89951272
node78	0.00782398	0.08750688	0.90466914
node79	0.01760756	0.12960762	0.85278482
node80	0.02028650	0.13834903	0.84136447
node81	0.03009616	0.16405771	0.80584613
node82	0.04250954	0.18943327	0.76805719
node83	0.04981386	0.20214116	0.74804498
node84	0.01476935	0.11910236	0.86612829
node85	0.00002102	0.00418945	0.99578953
node86	0.00104274	0.02792921	0.97102805
node87	0.00232811	0.04537149	0.95230040
node88	0.00000029	0.00041170	0.99958801
node89	0.00000002	0.00009794	0.99990204
node90	0.00000011	0.00028798	0.99971191
node91	0.00000489	0.00171726	0.99827785
node92	0.00000005	0.00016291	0.99983704
node93	0.00000644	0.00198129	0.99801227
