# Supplementary material for: A diminutive new basilosaurid whale reveals the trajectory of the cetacean life histories during the Eocene
Source: Commun Biol. 2023 Aug 10;6:707. doi: 10.1038/s42003-023-04986-w (PMC10415296; doi:10.1038/s42003-023-04986-w)
Supplement: Supplementary file 6 — Supplementary Data 3 [file 42003_2023_4986_MOESM6_ESM.zip › Supplementary Data 3/Supplementary Data 1_BTD_ASR/trait_0083_ASR.results.txt]

node48	0.50988928	0.49011072
node49	0.51384724	0.48615276
node50	0.52006800	0.47993200
node51	0.57782259	0.42217741
node52	0.50912730	0.49087270
node53	0.50228376	0.49771624
node54	0.50131533	0.49868467
node55	0.50095480	0.49904520
node56	0.50054275	0.49945725
node57	0.50446321	0.49553679
node58	0.50228990	0.49771010
node59	0.50239759	0.49760241
node60	0.50289515	0.49710485
node61	0.50371395	0.49628605
node62	0.50492528	0.49507472
node63	0.51231481	0.48768519
node64	0.52999303	0.47000697
node65	0.50620335	0.49379665
node66	0.50505394	0.49494606
node67	0.49702109	0.50297891
node68	0.50511583	0.49488417
node69	0.50826776	0.49173224
node70	0.50102032	0.49897968
node71	0.46102190	0.53897810
node72	0.48410796	0.51589204
node73	0.47285886	0.52714114
node74	0.46661146	0.53338854
node75	0.44910070	0.55089930
node76	0.42453429	0.57546571
node77	0.47297897	0.52702103
node78	0.48771461	0.51228539
node79	0.49824539	0.50175461
node80	0.49908465	0.50091535
node81	0.50273530	0.49726470
node82	0.51857976	0.48142024
node83	0.50641073	0.49358927
node84	0.47467094	0.52532906
node85	0.46005875	0.53994125
node86	0.41592918	0.58407082
node87	0.37551023	0.62448977
node88	0.49405379	0.50594621
node89	0.49130344	0.50869656
node90	0.49740838	0.50259162
node91	0.50204659	0.49795341
node92	0.47041174	0.52958826
node93	0.48389389	0.51610611
