# Supplementary material for: A diminutive new basilosaurid whale reveals the trajectory of the cetacean life histories during the Eocene
Source: Commun Biol. 2023 Aug 10;6:707. doi: 10.1038/s42003-023-04986-w (PMC10415296; doi:10.1038/s42003-023-04986-w)
Supplement: Supplementary file 6 — Supplementary Data 3 [file 42003_2023_4986_MOESM6_ESM.zip › Supplementary Data 3/Supplementary Data 1_BTD_ASR/trait_0084_ASR.results.txt]

node48	0.70242743	0.26673390	0.03083867
node49	0.71404398	0.26492811	0.02102791
node50	0.72440229	0.26304171	0.01255600
node51	0.86533131	0.12426276	0.01040593
node52	0.63309179	0.35909711	0.00781110
node53	0.73642520	0.24205708	0.02151772
node54	0.79324977	0.18424861	0.02250162
node55	0.82419316	0.15391001	0.02189683
node56	0.90547574	0.07934081	0.01518345
node57	0.01766482	0.98159592	0.00073926
node58	0.00372343	0.99600425	0.00027232
node59	0.00215867	0.99753016	0.00031117
node60	0.00030809	0.99958897	0.00010294
node61	0.00029311	0.99932567	0.00038122
node62	0.00008319	0.99949351	0.00042330
node63	0.00010953	0.99970841	0.00018206
node64	0.00004638	0.99990219	0.00005143
node65	0.00470043	0.99053947	0.00476010
node66	0.00756485	0.98482268	0.00761247
node67	0.00102665	0.98297342	0.01599993
node68	0.00103048	0.99254019	0.00642933
node69	0.00069593	0.99555271	0.00375136
node70	0.00282318	0.99188048	0.00529634
node71	0.00383784	0.99136920	0.00479296
node72	0.01005943	0.39787661	0.59206396
node73	0.00060291	0.00972093	0.98967616
node74	0.00009386	0.00043008	0.99947606
node75	0.00006791	0.00013041	0.99980168
node76	0.00063877	0.00067837	0.99868286
node77	0.02473116	0.02476608	0.95050276
node78	0.00137487	0.00067544	0.99794969
node79	0.00958103	0.00184966	0.98856931
node80	0.02063273	0.00310352	0.97626375
node81	0.01551711	0.00614769	0.97833520
node82	0.00149815	0.00086770	0.99763415
node83	0.00277534	0.00242018	0.99480448
node84	0.00303704	0.00265734	0.99430562
node85	0.00006255	0.00046624	0.99947121
node86	0.00003451	0.00005796	0.99990753
node87	0.00027811	0.00029227	0.99942962
node88	0.00006660	0.00008609	0.99984731
node89	0.00002973	0.00003052	0.99993975
node90	0.00047871	0.00047913	0.99904216
node91	0.00007067	0.00007071	0.99985862
node92	0.00004356	0.00004361	0.99991283
node93	0.00466970	0.99276943	0.00256087
