# Supplementary material for: A diminutive new basilosaurid whale reveals the trajectory of the cetacean life histories during the Eocene
Source: Commun Biol. 2023 Aug 10;6:707. doi: 10.1038/s42003-023-04986-w (PMC10415296; doi:10.1038/s42003-023-04986-w)
Supplement: Supplementary file 6 — Supplementary Data 3 [file 42003_2023_4986_MOESM6_ESM.zip › Supplementary Data 3/Supplementary Data 1_BTD_ASR/trait_0085_ASR.results.txt]

node48	0.97735193	0.02264807
node49	0.98741454	0.01258546
node50	0.99840464	0.00159536
node51	0.99839393	0.00160607
node52	0.99930588	0.00069412
node53	0.99581226	0.00418774
node54	0.99610593	0.00389407
node55	0.99689833	0.00310167
node56	0.99982113	0.00017887
node57	0.99871185	0.00128815
node58	0.99855401	0.00144599
node59	0.99844747	0.00155253
node60	0.99858825	0.00141175
node61	0.99453738	0.00546262
node62	0.99095740	0.00904260
node63	0.99846026	0.00153974
node64	0.99982866	0.00017134
node65	0.99458728	0.00541272
node66	0.99221362	0.00778638
node67	0.02293990	0.97706010
node68	0.00964505	0.99035495
node69	0.00491256	0.99508744
node70	0.00705014	0.99294986
node71	0.00553679	0.99446321
node72	0.00830894	0.99169106
node73	0.00032065	0.99967935
node74	0.00013344	0.99986656
node75	0.00007977	0.99992023
node76	0.00076486	0.99923514
node77	0.02492804	0.97507196
node78	0.00663131	0.99336869
node79	0.00535875	0.99464125
node80	0.00749067	0.99250933
node81	0.01292689	0.98707311
node82	0.01245210	0.98754790
node83	0.00898156	0.99101844
node84	0.04485552	0.95514448
node85	0.00004702	0.99995298
node86	0.00003993	0.99996007
node87	0.00034681	0.99965319
node88	0.00008437	0.99991563
node89	0.00003948	0.99996052
node90	0.00043915	0.99956085
node91	0.00007406	0.99992594
node92	0.00006352	0.99993648
node93	0.96750390	0.03249610
