# Supplementary material for: A diminutive new basilosaurid whale reveals the trajectory of the cetacean life histories during the Eocene
Source: Commun Biol. 2023 Aug 10;6:707. doi: 10.1038/s42003-023-04986-w (PMC10415296; doi:10.1038/s42003-023-04986-w)
Supplement: Supplementary file 6 — Supplementary Data 3 [file 42003_2023_4986_MOESM6_ESM.zip › Supplementary Data 3/Supplementary Data 1_BTD_ASR/trait_0086_ASR.results.txt]

node48	0.13851743	0.50679722	0.35468535
node49	0.12153348	0.52399125	0.35447527
node50	0.09688400	0.54899097	0.35412503
node51	0.15802550	0.48773264	0.35424186
node52	0.05938772	0.58305331	0.35755897
node53	0.09486336	0.35650081	0.54863583
node54	0.08506645	0.20527390	0.70965965
node55	0.06780908	0.14743705	0.78475387
node56	0.00230873	0.00422851	0.99346276
node57	0.03732566	0.64464401	0.31803033
node58	0.03646269	0.64337916	0.32015815
node59	0.03239132	0.62887873	0.33872995
node60	0.02649698	0.62531096	0.34819206
node61	0.02523591	0.53645912	0.43830497
node62	0.01687579	0.46473909	0.51838512
node63	0.02750572	0.33661377	0.63588051
node64	0.00748846	0.03169883	0.96081271
node65	0.08488797	0.40853670	0.50657533
node66	0.10466708	0.43945858	0.45587434
node67	0.01876711	0.45285809	0.52837480
node68	0.03868149	0.39128786	0.57003065
node69	0.03928228	0.38098992	0.57972780
node70	0.08928383	0.44809125	0.46262492
node71	0.07976303	0.74624102	0.17399595
node72	0.02134685	0.46992286	0.50873029
node73	0.01960178	0.49131577	0.48908245
node74	0.06320240	0.36897892	0.56781868
node75	0.09765416	0.36137434	0.54097150
node76	0.06127226	0.39125329	0.54747445
node77	0.11722428	0.37705688	0.50571884
node78	0.05611113	0.14961710	0.79427177
node79	0.05336159	0.13530498	0.81133343
node80	0.05255573	0.12470088	0.82274339
node81	0.08215754	0.16580755	0.75203491
node82	0.06469033	0.20350810	0.73180157
node83	0.09052144	0.50602932	0.40344924
node84	0.05391040	0.09600792	0.85008168
node85	0.01458032	0.57719357	0.40822611
node86	0.00657654	0.94626756	0.04715590
node87	0.00820027	0.96561123	0.02618850
node88	0.01203525	0.40409804	0.58386671
node89	0.01199588	0.37436044	0.61364368
node90	0.04091275	0.25630673	0.70278052
node91	0.04141459	0.16548593	0.79309948
node92	0.00476357	0.38907357	0.60616286
node93	0.11236666	0.55196206	0.33567128
