# Supplementary material for: A diminutive new basilosaurid whale reveals the trajectory of the cetacean life histories during the Eocene
Source: Commun Biol. 2023 Aug 10;6:707. doi: 10.1038/s42003-023-04986-w (PMC10415296; doi:10.1038/s42003-023-04986-w)
Supplement: Supplementary file 6 — Supplementary Data 3 [file 42003_2023_4986_MOESM6_ESM.zip › Supplementary Data 3/Supplementary Data 1_BTD_ASR/trait_0087_ASR.results.txt]

node48	0.97881508	0.02118492
node49	0.98820666	0.01179334
node50	0.99770371	0.00229629
node51	0.99829855	0.00170145
node52	0.99817363	0.00182637
node53	0.95701436	0.04298564
node54	0.93750037	0.06249963
node55	0.92681474	0.07318526
node56	0.90356994	0.09643006
node57	0.99879829	0.00120171
node58	0.99918873	0.00081127
node59	0.99859289	0.00140711
node60	0.99812079	0.00187921
node61	0.99775141	0.00224859
node62	0.99774153	0.00225847
node63	0.96875146	0.03124854
node64	0.67362398	0.32637602
node65	0.96965029	0.03034971
node66	0.97136691	0.02863309
node67	0.99980891	0.00019109
node68	0.99940913	0.00059087
node69	0.99956439	0.00043561
node70	0.99723997	0.00276003
node71	0.99645214	0.00354786
node72	0.99970264	0.00029736
node73	0.99997433	0.00002567
node74	0.99995992	0.00004008
node75	0.99994362	0.00005638
node76	0.99928987	0.00071013
node77	0.97525360	0.02474640
node78	0.99959522	0.00040478
node79	0.99965089	0.00034911
node80	0.99963945	0.00036055
node81	0.99674195	0.00325805
node82	0.99936614	0.00063386
node83	0.99806884	0.00193116
node84	0.99766183	0.00233817
node85	0.99997492	0.00002508
node86	0.99996379	0.00003621
node87	0.99963093	0.00036907
node88	0.99992710	0.00007290
node89	0.99994661	0.00005339
node90	0.99861654	0.00138346
node91	0.99832697	0.00167303
node92	0.99995567	0.00004433
node93	0.99725838	0.00274162
