# Supplementary material for: A diminutive new basilosaurid whale reveals the trajectory of the cetacean life histories during the Eocene
Source: Commun Biol. 2023 Aug 10;6:707. doi: 10.1038/s42003-023-04986-w (PMC10415296; doi:10.1038/s42003-023-04986-w)
Supplement: Supplementary file 6 — Supplementary Data 3 [file 42003_2023_4986_MOESM6_ESM.zip › Supplementary Data 3/Supplementary Data 1_BTD_ASR/trait_0088_ASR.results.txt]

node48	0.06199227	0.93800773
node49	0.04459256	0.95540744
node50	0.00388148	0.99611852
node51	0.00407688	0.99592312
node52	0.00163010	0.99836990
node53	0.02341168	0.97658832
node54	0.01947128	0.98052872
node55	0.01510813	0.98489187
node56	0.01066167	0.98933833
node57	0.00150622	0.99849378
node58	0.00130059	0.99869941
node59	0.00240997	0.99759003
node60	0.00330503	0.99669497
node61	0.00314627	0.99685373
node62	0.00271249	0.99728751
node63	0.00121573	0.99878427
node64	0.00050888	0.99949112
node65	0.01756269	0.98243731
node66	0.02255741	0.97744259
node67	0.05507441	0.94492559
node68	0.03203835	0.96796165
node69	0.01768192	0.98231808
node70	0.02377379	0.97622621
node71	0.01665009	0.98334991
node72	0.78391202	0.21608798
node73	0.98009092	0.01990908
node74	0.98243929	0.01756071
node75	0.96628046	0.03371954
node76	0.97701719	0.02298281
node77	0.91672341	0.08327659
node78	0.99547673	0.00452327
node79	0.99689759	0.00310241
node80	0.99682214	0.00317786
node81	0.98879244	0.01120756
node82	0.99533349	0.00466651
node83	0.98942987	0.01057013
node84	0.98795477	0.01204523
node85	0.99321385	0.00678615
node86	0.99273268	0.00726732
node87	0.96116778	0.03883222
node88	0.99375702	0.00624298
node89	0.98649478	0.01350522
node90	0.99204346	0.00795654
node91	0.99875130	0.00124870
node92	0.68114063	0.31885937
node93	0.00852855	0.99147145
