# Supplementary material for: A diminutive new basilosaurid whale reveals the trajectory of the cetacean life histories during the Eocene
Source: Commun Biol. 2023 Aug 10;6:707. doi: 10.1038/s42003-023-04986-w (PMC10415296; doi:10.1038/s42003-023-04986-w)
Supplement: Supplementary file 6 — Supplementary Data 3 [file 42003_2023_4986_MOESM6_ESM.zip › Supplementary Data 3/Supplementary Data 1_BTD_ASR/trait_0089_ASR.results.txt]

node48	0.51847200	0.48152800
node49	0.52420025	0.47579975
node50	0.53207693	0.46792307
node51	0.59410623	0.40589377
node52	0.51642533	0.48357467
node53	0.51562417	0.48437583
node54	0.52271424	0.47728576
node55	0.53034144	0.46965856
node56	0.57363232	0.42636768
node57	0.50674266	0.49325734
node58	0.50205964	0.49794036
node59	0.50044010	0.49955990
node60	0.49859966	0.50140034
node61	0.49704797	0.50295203
node62	0.49551101	0.50448899
node63	0.50029432	0.49970568
node64	0.50804629	0.49195371
node65	0.50169922	0.49830078
node66	0.50478423	0.49521577
node67	0.48603794	0.51396206
node68	0.48183222	0.51816778
node69	0.47893204	0.52106796
node70	0.49378214	0.50621786
node71	0.55634398	0.44365602
node72	0.48244839	0.51755161
node73	0.47836692	0.52163308
node74	0.47073675	0.52926325
node75	0.45886190	0.54113810
node76	0.47632178	0.52367822
node77	0.48592048	0.51407952
node78	0.49123843	0.50876157
node79	0.49660578	0.50339422
node80	0.49726605	0.50273395
node81	0.49871790	0.50128210
node82	0.49944336	0.50055664
node83	0.49965247	0.50034753
node84	0.49563236	0.50436764
node85	0.48148460	0.51851540
node86	0.48712465	0.51287535
node87	0.49029493	0.50970507
node88	0.47736832	0.52263168
node89	0.47185214	0.52814786
node90	0.48287332	0.51712668
node91	0.48848950	0.51151050
node92	0.44766855	0.55233145
node93	0.47401459	0.52598541
