# Supplementary material for: A diminutive new basilosaurid whale reveals the trajectory of the cetacean life histories during the Eocene
Source: Commun Biol. 2023 Aug 10;6:707. doi: 10.1038/s42003-023-04986-w (PMC10415296; doi:10.1038/s42003-023-04986-w)
Supplement: Supplementary file 6 — Supplementary Data 3 [file 42003_2023_4986_MOESM6_ESM.zip › Supplementary Data 3/Supplementary Data 1_BTD_ASR/trait_0090_ASR.results.txt]

node48	0.88384769	0.05398516	0.06216715
node49	0.91832328	0.03657705	0.04509967
node50	0.95877138	0.01605028	0.02517834
node51	0.97673769	0.01005227	0.01321004
node52	0.95766057	0.01511677	0.02722266
node53	0.61550000	0.08054635	0.30395365
node54	0.46110035	0.08753893	0.45136072
node55	0.36454355	0.08454622	0.55091023
node56	0.18760028	0.05891294	0.75348678
node57	0.96662614	0.01356995	0.01980391
node58	0.97061447	0.01260041	0.01678512
node59	0.96365907	0.01740304	0.01893789
node60	0.95820638	0.02144089	0.02035273
node61	0.95160643	0.02742016	0.02097341
node62	0.94915301	0.03055405	0.02029294
node63	0.69415373	0.20395368	0.10189259
node64	0.44816173	0.46246321	0.08937506
node65	0.58056113	0.19327204	0.22616683
node66	0.49475377	0.18221723	0.32302900
node67	0.98807046	0.00689503	0.00503451
node68	0.98719522	0.00683937	0.00596541
node69	0.98917325	0.00576633	0.00506042
node70	0.97007448	0.01522437	0.01470115
node71	0.97240062	0.01387866	0.01372072
node72	0.98610290	0.00759430	0.00630280
node73	0.98632431	0.00736856	0.00630713
node74	0.97701654	0.01186791	0.01111555
node75	0.97687593	0.01181234	0.01131173
node76	0.89383221	0.05328899	0.05287880
node77	0.81609562	0.09212297	0.09178141
node78	0.79181743	0.10432955	0.10385302
node79	0.66867172	0.16582108	0.16550720
node80	0.63812335	0.18108279	0.18079386
node81	0.57072983	0.21474681	0.21452336
node82	0.50576042	0.24718516	0.24705442
node83	0.48138694	0.25936151	0.25925155
node84	0.69878025	0.15078664	0.15043311
node85	0.96502601	0.01789504	0.01707895
node86	0.90523715	0.04775108	0.04701177
node87	0.85555376	0.07254869	0.07189755
node88	0.94578056	0.02735868	0.02686076
node89	0.94421569	0.02807897	0.02770534
node90	0.88152480	0.05939843	0.05907677
node91	0.82498174	0.08765208	0.08736618
node92	0.95761517	0.02130218	0.02108265
node93	0.96521454	0.01607597	0.01870949
