# Supplementary material for: A diminutive new basilosaurid whale reveals the trajectory of the cetacean life histories during the Eocene
Source: Commun Biol. 2023 Aug 10;6:707. doi: 10.1038/s42003-023-04986-w (PMC10415296; doi:10.1038/s42003-023-04986-w)
Supplement: Supplementary file 6 — Supplementary Data 3 [file 42003_2023_4986_MOESM6_ESM.zip › Supplementary Data 3/Supplementary Data 1_BTD_ASR/trait_0091_ASR.results.txt]

node48	0.32679943	0.67320057
node49	0.32447444	0.67552556
node50	0.31916713	0.68083287
node51	0.64573662	0.35426338
node52	0.04994534	0.95005466
node53	0.04570500	0.95429500
node54	0.03762774	0.96237226
node55	0.03232872	0.96767128
node56	0.01780465	0.98219535
node57	0.02854737	0.97145263
node58	0.01521801	0.98478199
node59	0.01475943	0.98524057
node60	0.01349433	0.98650567
node61	0.01095870	0.98904130
node62	0.00904048	0.99095952
node63	0.00565023	0.99434977
node64	0.00502381	0.99497619
node65	0.02079168	0.97920832
node66	0.02555695	0.97444305
node67	0.04295823	0.95704177
node68	0.03676497	0.96323503
node69	0.03315133	0.96684867
node70	0.07878622	0.92121378
node71	0.15019573	0.84980427
node72	0.67501633	0.32498367
node73	0.99604678	0.00395322
node74	0.99907578	0.00092422
node75	0.99970775	0.00029225
node76	0.99883138	0.00116862
node77	0.96641421	0.03358579
node78	0.99017908	0.00982092
node79	0.99621280	0.00378720
node80	0.99627080	0.00372920
node81	0.98420425	0.01579575
node82	0.98116595	0.01883405
node83	0.98326947	0.01673053
node84	0.92574239	0.07425761
node85	0.99983758	0.00016242
node86	0.99988584	0.00011416
node87	0.99898711	0.00101289
node88	0.99982639	0.00017361
node89	0.99988960	0.00011040
node90	0.99936693	0.00063307
node91	0.99986689	0.00013311
node92	0.99751696	0.00248304
node93	0.01484069	0.98515931
