# Supplementary material for: A diminutive new basilosaurid whale reveals the trajectory of the cetacean life histories during the Eocene
Source: Commun Biol. 2023 Aug 10;6:707. doi: 10.1038/s42003-023-04986-w (PMC10415296; doi:10.1038/s42003-023-04986-w)
Supplement: Supplementary file 6 — Supplementary Data 3 [file 42003_2023_4986_MOESM6_ESM.zip › Supplementary Data 3/Supplementary Data 1_BTD_ASR/trait_0092_ASR.results.txt]

node48	0.24952157	0.75047843
node49	0.24021477	0.75978523
node50	0.22663247	0.77336753
node51	0.10936804	0.89063196
node52	0.27369311	0.72630689
node53	0.54087818	0.45912182
node54	0.65634318	0.34365682
node55	0.71192006	0.28807994
node56	0.84979373	0.15020627
node57	0.28162744	0.71837256
node58	0.28516243	0.71483757
node59	0.25684210	0.74315790
node60	0.24375742	0.75624258
node61	0.19261164	0.80738836
node62	0.15616736	0.84383264
node63	0.08253904	0.91746096
node64	0.04287711	0.95712289
node65	0.09052515	0.90947485
node66	0.08873459	0.91126541
node67	0.20605326	0.79394674
node68	0.17063338	0.82936662
node69	0.15346852	0.84653148
node70	0.19865935	0.80134065
node71	0.27367513	0.72632487
node72	0.67966157	0.32033843
node73	0.98482519	0.01517481
node74	0.99792072	0.00207928
node75	0.99910892	0.00089108
node76	0.99764057	0.00235943
node77	0.93253084	0.06746916
node78	0.97674082	0.02325918
node79	0.98864414	0.01135586
node80	0.98896798	0.01103202
node81	0.96220497	0.03779503
node82	0.95797591	0.04202409
node83	0.96447924	0.03552076
node84	0.88836454	0.11163546
node85	0.99880997	0.00119003
node86	0.99969855	0.00030145
node87	0.99770203	0.00229797
node88	0.99930298	0.00069702
node89	0.99919647	0.00080353
node90	0.99789629	0.00210371
node91	0.99972405	0.00027595
node92	0.99278234	0.00721766
node93	0.52906239	0.47093761
