# Supplementary material for: A diminutive new basilosaurid whale reveals the trajectory of the cetacean life histories during the Eocene
Source: Commun Biol. 2023 Aug 10;6:707. doi: 10.1038/s42003-023-04986-w (PMC10415296; doi:10.1038/s42003-023-04986-w)
Supplement: Supplementary file 6 — Supplementary Data 3 [file 42003_2023_4986_MOESM6_ESM.zip › Supplementary Data 3/Supplementary Data 1_BTD_ASR/trait_0093_ASR.results.txt]

node48	0.06853038	0.93146962
node49	0.05553495	0.94446505
node50	0.04340757	0.95659243
node51	0.02898039	0.97101961
node52	0.04877373	0.95122627
node53	0.04488058	0.95511942
node54	0.03168721	0.96831279
node55	0.02734143	0.97265857
node56	0.01434316	0.98565684
node57	0.07912496	0.92087504
node58	0.10226798	0.89773202
node59	0.10691308	0.89308692
node60	0.10700508	0.89299492
node61	0.11098323	0.88901677
node62	0.11351620	0.88648380
node63	0.03925144	0.96074856
node64	0.02768828	0.97231172
node65	0.04266506	0.95733494
node66	0.04464249	0.95535751
node67	0.92939092	0.07060908
node68	0.93805817	0.06194183
node69	0.94166582	0.05833418
node70	0.91410996	0.08589004
node71	0.84205779	0.15794221
node72	0.98028634	0.01971366
node73	0.99831347	0.00168653
node74	0.99983288	0.00016712
node75	0.99985389	0.00014611
node76	0.99911453	0.00088547
node77	0.95247376	0.04752624
node78	0.99105123	0.00894877
node79	0.99684972	0.00315028
node80	0.99677005	0.00322995
node81	0.97954900	0.02045100
node82	0.97784539	0.02215461
node83	0.98429278	0.01570722
node84	0.93942252	0.06057748
node85	0.99995200	0.00004800
node86	0.99991031	0.00008969
node87	0.99957867	0.00042133
node88	0.99982248	0.00017752
node89	0.99978136	0.00021864
node90	0.99930613	0.00069387
node91	0.99989165	0.00010835
node92	0.99539239	0.00460761
node93	0.45474077	0.54525923
