# Supplementary material for: A diminutive new basilosaurid whale reveals the trajectory of the cetacean life histories during the Eocene
Source: Commun Biol. 2023 Aug 10;6:707. doi: 10.1038/s42003-023-04986-w (PMC10415296; doi:10.1038/s42003-023-04986-w)
Supplement: Supplementary file 6 — Supplementary Data 3 [file 42003_2023_4986_MOESM6_ESM.zip › Supplementary Data 3/Supplementary Data 1_BTD_ASR/trait_0094_ASR.results.txt]

node48	0.97491107	0.02508893
node49	0.98644701	0.01355299
node50	0.99791683	0.00208317
node51	0.99785471	0.00214529
node52	0.99934424	0.00065576
node53	0.99229947	0.00770053
node54	0.99152158	0.00847842
node55	0.99173078	0.00826922
node56	0.99444016	0.00555984
node57	0.99935339	0.00064661
node58	0.99952775	0.00047225
node59	0.99878156	0.00121844
node60	0.99836832	0.00163168
node61	0.99835694	0.00164306
node62	0.99858537	0.00141463
node63	0.99228424	0.00771576
node64	0.99338314	0.00661686
node65	0.83497764	0.16502236
node66	0.70929601	0.29070399
node67	0.99799086	0.00200914
node68	0.96987271	0.03012729
node69	0.96166890	0.03833110
node70	0.93895180	0.06104820
node71	0.88021364	0.11978636
node72	0.99878398	0.00121602
node73	0.99990352	0.00009648
node74	0.99985765	0.00014235
node75	0.99988206	0.00011794
node76	0.99898522	0.00101478
node77	0.96959180	0.03040820
node78	0.99457069	0.00542931
node79	0.99833067	0.00166933
node80	0.99829376	0.00170624
node81	0.98829247	0.01170753
node82	0.98625736	0.01374264
node83	0.98936852	0.01063148
node84	0.94984277	0.05015723
node85	0.99995382	0.00004618
node86	0.99992962	0.00007038
node87	0.99949012	0.00050988
node88	0.99983872	0.00016128
node89	0.99984718	0.00015282
node90	0.99912196	0.00087804
node91	0.99987123	0.00012877
node92	0.99819485	0.00180515
node93	0.99645867	0.00354133
