# Supplementary material for: A diminutive new basilosaurid whale reveals the trajectory of the cetacean life histories during the Eocene
Source: Commun Biol. 2023 Aug 10;6:707. doi: 10.1038/s42003-023-04986-w (PMC10415296; doi:10.1038/s42003-023-04986-w)
Supplement: Supplementary file 6 — Supplementary Data 3 [file 42003_2023_4986_MOESM6_ESM.zip › Supplementary Data 3/Supplementary Data 1_BTD_ASR/trait_0096_ASR.results.txt]

node48	0.06580729	0.93419271
node49	0.01835805	0.98164195
node50	0.00338460	0.99661540
node51	0.00449609	0.99550391
node52	0.00062320	0.99937680
node53	0.00087907	0.99912093
node54	0.00421109	0.99578891
node55	0.00097647	0.99902353
node56	0.00012275	0.99987725
node57	0.00112377	0.99887623
node58	0.00048889	0.99951111
node59	0.00027621	0.99972379
node60	0.00083010	0.99916990
node61	0.00070309	0.99929691
node62	0.00022210	0.99977790
node63	0.00053270	0.99946730
node64	0.00019408	0.99980592
node65	0.02063318	0.97936682
node66	0.03091947	0.96908053
node67	0.00088063	0.99911937
node68	0.00298098	0.99701902
node69	0.00169722	0.99830278
node70	0.00062183	0.99937817
node71	0.01564054	0.98435946
node72	0.00846204	0.99153796
node73	0.01467009	0.98532991
node74	0.07857290	0.92142710
node75	0.31352974	0.68647026
node76	0.64311939	0.35688061
node77	0.62833048	0.37166952
node78	0.07700339	0.92299661
node79	0.23064890	0.76935110
node80	0.31429526	0.68570474
node81	0.35108939	0.64891061
node82	0.01167101	0.98832899
node83	0.00395550	0.99604450
node84	0.05717145	0.94282855
node85	0.02481198	0.97518802
node86	0.06633154	0.93366846
node87	0.11645389	0.88354611
node88	0.01254356	0.98745644
node89	0.02251581	0.97748419
node90	0.21006793	0.78993207
node91	0.19598257	0.80401743
node92	0.00122019	0.99877981
node93	0.00925907	0.99074093
