# Supplementary material for: A diminutive new basilosaurid whale reveals the trajectory of the cetacean life histories during the Eocene
Source: Commun Biol. 2023 Aug 10;6:707. doi: 10.1038/s42003-023-04986-w (PMC10415296; doi:10.1038/s42003-023-04986-w)
Supplement: Supplementary file 6 — Supplementary Data 3 [file 42003_2023_4986_MOESM6_ESM.zip › Supplementary Data 3/Supplementary Data 1_BTD_ASR/trait_0097_ASR.results.txt]

node48	0.04002168	0.95997832
node49	0.02499658	0.97500342
node50	0.00263041	0.99736959
node51	0.00261137	0.99738863
node52	0.00024280	0.99975720
node53	0.00053144	0.99946856
node54	0.00206505	0.99793495
node55	0.00208172	0.99791828
node56	0.03737996	0.96262004
node57	0.00023087	0.99976913
node58	0.00002775	0.99997225
node59	0.00003284	0.99996716
node60	0.00004171	0.99995829
node61	0.00002618	0.99997382
node62	0.00001609	0.99998391
node63	0.00009828	0.99990172
node64	0.00156137	0.99843863
node65	0.00013217	0.99986783
node66	0.00015266	0.99984734
node67	0.00005848	0.99994152
node68	0.00060255	0.99939745
node69	0.00028274	0.99971726
node70	0.00090818	0.99909182
node71	0.07493487	0.92506513
node72	0.00007689	0.99992311
node73	0.00003615	0.99996385
node74	0.00033806	0.99966194
node75	0.00096475	0.99903525
node76	0.00030007	0.99969993
node77	0.00279271	0.99720729
node78	0.00582547	0.99417453
node79	0.06759875	0.93240125
node80	0.08015071	0.91984929
node81	0.12381982	0.87618018
node82	0.16953029	0.83046971
node83	0.19140998	0.80859002
node84	0.00264916	0.99735084
node85	0.00018551	0.99981449
node86	0.00146898	0.99853102
node87	0.00138656	0.99861344
node88	0.00041768	0.99958232
node89	0.00091603	0.99908397
node90	0.00017825	0.99982175
node91	0.00010972	0.99989028
node92	0.03299901	0.96700099
node93	0.00016851	0.99983149
