# Supplementary material for: A diminutive new basilosaurid whale reveals the trajectory of the cetacean life histories during the Eocene
Source: Commun Biol. 2023 Aug 10;6:707. doi: 10.1038/s42003-023-04986-w (PMC10415296; doi:10.1038/s42003-023-04986-w)
Supplement: Supplementary file 6 — Supplementary Data 3 [file 42003_2023_4986_MOESM6_ESM.zip › Supplementary Data 3/Supplementary Data 1_BTD_ASR/trait_0098_ASR.results.txt]

node48	0.94877279	0.05122721
node49	0.97541829	0.02458171
node50	0.99450746	0.00549254
node51	0.99318499	0.00681501
node52	0.99766135	0.00233865
node53	0.99710217	0.00289783
node54	0.99102491	0.00897509
node55	0.99015680	0.00984320
node56	0.99924254	0.00075746
node57	0.99517155	0.00482845
node58	0.99923737	0.00076263
node59	0.99981102	0.00018898
node60	0.99968841	0.00031159
node61	0.99946011	0.00053989
node62	0.99491170	0.00508830
node63	0.99892086	0.00107914
node64	0.99863869	0.00136131
node65	0.99941188	0.00058812
node66	0.99863976	0.00136024
node67	0.19179552	0.80820448
node68	0.18480934	0.81519066
node69	0.18272538	0.81727462
node70	0.01506143	0.98493857
node71	0.02139535	0.97860465
node72	0.03220459	0.96779541
node73	0.00397474	0.99602526
node74	0.00321222	0.99678778
node75	0.00447508	0.99552492
node76	0.00138674	0.99861326
node77	0.01073367	0.98926633
node78	0.01016083	0.98983917
node79	0.06965831	0.93034169
node80	0.07535621	0.92464379
node81	0.08125735	0.91874265
node82	0.03803100	0.96196900
node83	0.00630589	0.99369411
node84	0.00597581	0.99402419
node85	0.00225623	0.99774377
node86	0.00644974	0.99355026
node87	0.00638833	0.99361167
node88	0.00581262	0.99418738
node89	0.01964215	0.98035785
node90	0.18804380	0.81195620
node91	0.20020965	0.79979035
node92	0.01404273	0.98595727
node93	0.99919343	0.00080657
