# Supplementary material for: A diminutive new basilosaurid whale reveals the trajectory of the cetacean life histories during the Eocene
Source: Commun Biol. 2023 Aug 10;6:707. doi: 10.1038/s42003-023-04986-w (PMC10415296; doi:10.1038/s42003-023-04986-w)
Supplement: Supplementary file 6 — Supplementary Data 3 [file 42003_2023_4986_MOESM6_ESM.zip › Supplementary Data 3/Supplementary Data 1_BTD_ASR/trait_0099_ASR.results.txt]

node48	0.96140862	0.03681860	0.00177278
node49	0.98024727	0.01911228	0.00064045
node50	0.99710323	0.00288451	0.00001226
node51	0.99930564	0.00069384	0.00000052
node52	0.99846125	0.00153749	0.00000126
node53	0.93490279	0.06458188	0.00051533
node54	0.90903487	0.09056197	0.00040316
node55	0.89398752	0.10592404	0.00008844
node56	0.04635916	0.95339467	0.00024617
node57	0.99978911	0.00021075	0.00000014
node58	0.99994176	0.00005824	0.00000000
node59	0.99987093	0.00012904	0.00000003
node60	0.99972691	0.00027299	0.00000010
node61	0.99904750	0.00095207	0.00000043
node62	0.99390589	0.00608334	0.00001077
node63	0.99934638	0.00065344	0.00000018
node64	0.99953513	0.00046464	0.00000023
node65	0.99956178	0.00043804	0.00000018
node66	0.99943411	0.00056543	0.00000046
node67	0.61963751	0.35146103	0.02890146
node68	0.63807527	0.35156673	0.01035800
node69	0.64396384	0.35307643	0.00295973
node70	0.83329765	0.16620212	0.00050023
node71	0.76720453	0.22989492	0.00290055
node72	0.00468145	0.09093587	0.90438268
node73	0.00003151	0.00849130	0.99147719
node74	0.00000081	0.00118312	0.99881607
node75	0.00000023	0.00041985	0.99957992
node76	0.00000051	0.00054699	0.99945250
node77	0.00004873	0.00624381	0.99370746
node78	0.00000298	0.00183261	0.99816441
node79	0.00001399	0.00537531	0.99461070
node80	0.00001596	0.00748517	0.99249887
node81	0.00015225	0.05606931	0.94377844
node82	0.00512643	0.60640387	0.38846970
node83	0.00155236	0.94759462	0.05085302
node84	0.00000035	0.00042127	0.99957838
node85	0.00000054	0.00096673	0.99903273
node86	0.00000006	0.00020518	0.99979476
node87	0.00000001	0.00009369	0.99990630
node88	0.00000048	0.00059590	0.99940362
node89	0.00000004	0.00018217	0.99981779
node90	0.00000015	0.00028775	0.99971210
node91	0.00000021	0.00032898	0.99967081
node92	0.00000021	0.00038315	0.99961664
node93	0.99944433	0.00055524	0.00000043
